# Supplementary material for: 2,3-Dimethyl-1H-imidazol-3-ium benzene­sulfonate–1,2-dimethyl-1H-imidazole co-crystal
Source: IUCrdata. 2020 May 27;5(Pt 5):x200689. doi: 10.1107/S2414314620006896 (PMC9462227; doi:10.1107/S2414314620006896)
Supplement: Supplementary file 1 [file x-05-x200689-sup1.cif]

##############################################################################
#                                                                            #
# This CIF contains the data for a data article accepted for                 #
# publication in IUCrData. It conforms to the requirements of                #
# Notes for Authors for IUCrData, and has been                               #
# peer reviewed under the auspices of IUCrData.                              #
#                                                                            #
# Full details of the Crystallographic Information File format               #
# are given in the paper "The Crystallographic Information File (CIF):       #
# a New Standard Archive File for Crystallography" by S. R. Hall, F. H.      #
# Allen and I. D. Brown [Acta Cryst. (1991), A47, 655-685].                  #
#                                                                            #
# The current version of the core CIF dictionary is obtainable from          #
# ftp://ftp.iucr.org/pub/cif_core.dic.                                       #
#                                                                            #
# Software is freely available for graphical display of the structure(s)     #
# in this CIF. For information consult the CIF software page                 #
# http://www.iucr.org/resources/cif/software.                                #
#                                                                            #
# This file may be used for bona fide research purposes within the           #
# scientific community so long as proper attribution is given to the data    # 
# article from which it was obtained.                                        #
#                                                                            #
##############################################################################
data_I
_database_code_depnum_ccdc_archive 'CCDC 2005097'
_audit_creation_method     'SHELXL-2018/3'
_chemical_name_systematic
;
2,3-Dimethyl-1<i>H</i>-imidazol-3-ium
benzenesulfonate; 1,2-dimethyl-1<i>H</i>-imidazole
;
_chemical_name_common     ?
_chemical_formula_moiety     'C5 H9 N2 +, C6 H5 O3 S -, C5 H8 N2'
_chemical_formula_sum     'C16 H22 N4 O3 S'
_chemical_formula_iupac     'C5 H9 N2 +, C6 H5 O3 S -, C5 H8 N2'
_chemical_formula_weight     350.43
_chemical_melting_point     ?
_space_group_crystal_system     monoclinic
_space_group_name_H-M_alt     'P 21/n'
_space_group_name_Hall     '-P 2yn'
loop_
    _space_group_symop_operation_xyz
    'x, y, z'
    '-x+1/2, y+1/2, -z+1/2'
    '-x, -y, -z'
    'x-1/2, -y-1/2, z-1/2'
_cell_length_a     10.8820(6)
_cell_length_b     8.4029(4)
_cell_length_c     18.9678(11)
_cell_angle_alpha     90
_cell_angle_beta     95.440(2)
_cell_angle_gamma     90
_cell_volume     1726.61(16)
_cell_formula_units_Z     4
_cell_measurement_reflns_used     9689
_cell_measurement_theta_min     2.6532
_cell_measurement_theta_max     33.1879
_cell_measurement_temperature     150(2)
_exptl_crystal_description     block
_exptl_crystal_colour     colourless
_exptl_crystal_size_max     0.550
_exptl_crystal_size_mid     0.420
_exptl_crystal_size_min     0.330
_exptl_crystal_density_diffrn     1.348
_exptl_crystal_density_meas     ?
_exptl_crystal_density_method     ?
_exptl_crystal_F_000     744
_exptl_absorpt_coefficient_mu     0.210
_exptl_absorpt_correction_type     multi-scan
_exptl_absorpt_process_details
;
(SADABS; Krause <i>et al.</i>,  2015)
;
_exptl_absorpt_correction_T_min     0.7163
_exptl_absorpt_correction_T_max     0.7465
_diffrn_ambient_temperature     150(2)
_diffrn_source     'fine focus sealed tube X-ray source'
_diffrn_source_voltage     '50 kV'
_diffrn_source_current     '30 mA'
_diffrn_radiation_type     MoK\a
_diffrn_radiation_wavelength     0.71073
_diffrn_radiation_monochromator     'Triumph curved graphite crystal'
_diffrn_measurement_device_type     'Bruker AXS D8 Quest CMOS diffractometer'
_diffrn_measurement_method     'omega and phi scans'
_diffrn_detector_area_resol_mean     10.4167
_diffrn_reflns_number     74762
_diffrn_reflns_av_R_equivalents     0.0316
_diffrn_reflns_av_unetI/netI     0.0180
_diffrn_reflns_theta_min     2.254
_diffrn_reflns_theta_max     33.238
_diffrn_reflns_theta_full     25.242
_diffrn_measured_fraction_theta_max     0.998
_diffrn_measured_fraction_theta_full     0.998
_diffrn_reflns_limit_h_min     -16
_diffrn_reflns_limit_h_max     16
_diffrn_reflns_limit_k_min     -12
_diffrn_reflns_limit_k_max     12
_diffrn_reflns_limit_l_min     -29
_diffrn_reflns_limit_l_max     28
_refine_special_details
;
H atoms attached to carbon atoms were positioned geometrically and constrained
to ride on their parent atoms. C---H bond distances were constrained to 0.95
\%A for aromatic and alkene C---H moieties, and to 0.98 \%A for CH~3~
moieties, respectively. The N---H proton hydrogen bonding between atoms N1 and
N3 was found to be disordered and was refined as split between two positions.
The H atoms were assigned as bonded to a planar (<i>sp</i>^2^ hybridized) N
atom, respectively with fixed bond angles and torsion angles, but the N---H
bond distances were allowed to refine to account for asymmetry induced by
charge and hydrogen bonding (AFIX 44 command). N---H distances refined to
0.83(5) for N1---H1 and to 0.89(2) for N3---H3, occupancies refined to 0.33(2)
for H1 and 0.67(2) for H3. Methyl CH~3~ were allowed to rotate but not to tip
to best fit the experimental electron density. <i>U</i>~iso~(H) values were
set to a multiple of <i>U</i>~eq~(C/N) with 1.5 for CH~3~ and 1.2 for C---H
and NH^+^, respectively.
;
_reflns_number_total     6612
_reflns_number_gt     5787
_reflns_threshold_expression     'I > 2\s(I)'
_refine_ls_structure_factor_coef     Fsqd
_refine_ls_matrix_type     full
_refine_ls_R_factor_all     0.0406
_refine_ls_R_factor_gt     0.0345
_refine_ls_wR_factor_gt     0.0897
_refine_ls_wR_factor_ref     0.0945
_refine_ls_goodness_of_fit_ref     1.047
_refine_ls_restrained_S_all     1.047
_refine_ls_number_reflns     6612
_refine_ls_number_parameters     225
_refine_ls_number_restraints     0
_refine_ls_hydrogen_treatment     mixed
_refine_ls_weighting_scheme     calc
_refine_ls_weighting_details
              'w=1/[\s^2^(Fo^2^)+(0.0417P)^2^+0.6618P] where P=(Fo^2^+2Fc^2^)/3'
_atom_sites_solution_hydrogens     geom
_atom_sites_solution_primary     direct
_atom_sites_solution_secondary     difmap
_refine_ls_shift/su_max     0.001
_refine_ls_shift/su_mean     0.000
_refine_diff_density_max     0.403
_refine_diff_density_min     -0.441
_refine_ls_extinction_method
;
SHELXL-2018/3 (Sheldrick 2015)
;
_refine_ls_extinction_coef     0.0085(10)
_refine_ls_extinction_expression
                                  'Fc^*^=kFc[1+0.001xFc^2^\l^3^/sin(2\q)]^-1/4^'
loop_
    _atom_type_symbol
    _atom_type_description
    _atom_type_scat_dispersion_real
    _atom_type_scat_dispersion_imag
    _atom_type_scat_source
    'C' 'C' 0.0033 0.0016
                         'International Tables Vol C Tables 4.2.6.8 and 6.1.1.4'
    'H' 'H' 0.0000 0.0000
                         'International Tables Vol C Tables 4.2.6.8 and 6.1.1.4'
    'N' 'N' 0.0061 0.0033
                         'International Tables Vol C Tables 4.2.6.8 and 6.1.1.4'
    'O' 'O' 0.0106 0.0060
                         'International Tables Vol C Tables 4.2.6.8 and 6.1.1.4'
    'S' 'S' 0.1246 0.1234
                         'International Tables Vol C Tables 4.2.6.8 and 6.1.1.4'
_computing_data_collection
;
APEX3 (Bruker, 2018)
;
_computing_cell_refinement
;
SAINT (Bruker, 2018)
;
_computing_data_reduction
;
SAINT (Bruker, 2018)
;
_computing_structure_solution
;
SHELXS97 (Sheldrick, 2008)
;
_computing_structure_refinement
;
<i>SHELXL2018/3</i> (Sheldrick, 2015),
<i>shelXle</i> (H\"ubschle <i>et al.</i>,  2011)
;
_computing_molecular_graphics
;
<i>OLEX2</i> (Dolomanov <i>et al.</i>,  2009)
;
_computing_publication_material
;
publCIF (Westrip, 2010),
enCIFer (Allen <i>et al.</i>,  2004)
;
loop_
    _atom_site_type_symbol
    _atom_site_label
    _atom_site_fract_x
    _atom_site_fract_y
    _atom_site_fract_z
    _atom_site_U_iso_or_equiv
    _atom_site_adp_type
    _atom_site_calc_flag
    _atom_site_occupancy
    _atom_site_disorder_assembly
    _atom_site_disorder_group
    C C1 0.07995(8) 0.11974(12) 0.12505(5) 0.02370(17) Uani d 1 . .
    H H1 0.162507 0.154570 0.136425 0.028 Uiso calc 1 . .
    C C2 0.01650(8) 0.02111(12) 0.16550(5) 0.02268(16) Uani d 1 . .
    H H2 0.045537 -0.025178 0.209661 0.027 Uiso calc 1 . .
    C C3 -0.10216(8) 0.08832(10) 0.06876(4) 0.01832(14) Uani d 1 . .
    C C4 -0.20228(9) -0.08561(12) 0.15402(5) 0.02410(17) Uani d 1 . .
    H H4A -0.264761 -0.010298 0.167446 0.036 Uiso calc 1 . .
    H H4B -0.172925 -0.150361 0.195187 0.036 Uiso calc 1 . .
    H H4C -0.238614 -0.154975 0.116071 0.036 Uiso calc 1 . .
    C C5 -0.21283(8) 0.09673(13) 0.01670(5) 0.02515(18) Uani d 1 . .
    H H5A -0.194381 0.162346 -0.023687 0.038 Uiso calc 1 . .
    H H5B -0.281506 0.144135 0.039231 0.038 Uiso calc 1 . .
    H H5C -0.235631 -0.010751 0.000206 0.038 Uiso calc 1 . .
    C C6 0.23459(9) 0.40162(12) -0.00734(5) 0.02566(18) Uani d 1 . .
    H H6 0.285770 0.372447 0.034004 0.031 Uiso calc 1 . .
    C C7 0.26716(8) 0.49589(12) -0.06067(6) 0.02502(18) Uani d 1 . .
    H H7 0.345007 0.545291 -0.063695 0.030 Uiso calc 1 . .
    C C8 0.07312(8) 0.42021(10) -0.08640(4) 0.01863(14) Uani d 1 . .
    C C9 0.15832(10) 0.59191(13) -0.17707(5) 0.02847(19) Uani d 1 . .
    H H9A 0.142896 0.516294 -0.216246 0.043 Uiso calc 1 . .
    H H9B 0.236534 0.647282 -0.181302 0.043 Uiso calc 1 . .
    H H9C 0.090972 0.669653 -0.178780 0.043 Uiso calc 1 . .
    C C10 -0.05084(9) 0.40053(13) -0.12482(5) 0.02596(18) Uani d 1 . .
    H H10A -0.090249 0.504931 -0.131824 0.039 Uiso calc 1 . .
    H H10B -0.101453 0.332570 -0.097120 0.039 Uiso calc 1 . .
    H H10C -0.042876 0.351054 -0.170954 0.039 Uiso calc 1 . .
    C C11 0.43346(7) 0.00325(9) 0.14618(4) 0.01514(13) Uani d 1 . .
    C C12 0.36079(8) -0.06738(10) 0.19405(4) 0.01852(14) Uani d 1 . .
    H H12 0.326061 -0.004339 0.228696 0.022 Uiso calc 1 . .
    C C13 0.33919(9) -0.23035(11) 0.19101(5) 0.02475(18) Uani d 1 . .
    H H13 0.289972 -0.278763 0.223810 0.030 Uiso calc 1 . .
    C C14 0.38933(10) -0.32262(12) 0.14020(6) 0.0293(2) Uani d 1 . .
    H H14 0.375570 -0.434269 0.138722 0.035 Uiso calc 1 . .
    C C15 0.45951(9) -0.25157(13) 0.09161(6) 0.02817(19) Uani d 1 . .
    H H15 0.492304 -0.314441 0.056220 0.034 Uiso calc 1 . .
    C C16 0.48217(8) -0.08834(11) 0.09445(5) 0.02151(16) Uani d 1 . .
    H H16 0.530578 -0.039928 0.061247 0.026 Uiso calc 1 . .
    N N1 0.00522(7) 0.16129(10) 0.06471(4) 0.02100(14) Uani d 1 . .
    H H1N 0.0238(11) 0.220(3) 0.0325(19) 0.025 Uiso calc 0.33(2) A 2
    N N2 -0.09869(7) 0.00209(9) 0.12923(4) 0.01850(13) Uani d 1 . .
    N N3 0.11314(7) 0.35581(10) -0.02425(4) 0.02125(14) Uani d 1 . .
    H H3N 0.0690(11) 0.2936(16) 0.0021(7) 0.026 Uiso calc 0.67(2) A 1
    N N4 0.16511(7) 0.50600(9) -0.10967(4) 0.02018(14) Uani d 1 . .
    O O1 0.35734(8) 0.28443(9) 0.17511(6) 0.0439(2) Uani d 1 . .
    O O2 0.49875(9) 0.26229(11) 0.08516(4) 0.0383(2) Uani d 1 . .
    O O3 0.57130(9) 0.21999(10) 0.20780(5) 0.0400(2) Uani d 1 . .
    S S1 0.46799(2) 0.20953(2) 0.15392(2) 0.01791(6) Uani d 1 . .
loop_
    _atom_site_aniso_label
    _atom_site_aniso_U_11
    _atom_site_aniso_U_22
    _atom_site_aniso_U_33
    _atom_site_aniso_U_12
    _atom_site_aniso_U_13
    _atom_site_aniso_U_23
    C1 0.0187(4) 0.0277(4) 0.0242(4) -0.0014(3) -0.0009(3) 0.0018(3)
    C2 0.0207(4) 0.0263(4) 0.0202(4) 0.0008(3) -0.0024(3) 0.0030(3)
    C3 0.0179(3) 0.0208(4) 0.0163(3) 0.0012(3) 0.0019(3) 0.0019(3)
    C4 0.0218(4) 0.0268(4) 0.0244(4) -0.0017(3) 0.0057(3) 0.0059(3)
    C5 0.0206(4) 0.0326(5) 0.0214(4) -0.0007(3) -0.0025(3) 0.0057(3)
    C6 0.0217(4) 0.0257(4) 0.0285(4) -0.0007(3) -0.0032(3) -0.0017(3)
    C7 0.0176(4) 0.0236(4) 0.0338(5) -0.0029(3) 0.0020(3) -0.0033(3)
    C8 0.0182(3) 0.0197(3) 0.0183(3) -0.0019(3) 0.0032(3) -0.0005(3)
    C9 0.0367(5) 0.0263(4) 0.0240(4) -0.0061(4) 0.0108(4) 0.0020(3)
    C10 0.0209(4) 0.0326(5) 0.0237(4) -0.0051(3) -0.0017(3) 0.0037(3)
    C11 0.0138(3) 0.0151(3) 0.0160(3) -0.0013(2) -0.0009(2) 0.0004(2)
    C12 0.0195(3) 0.0185(3) 0.0174(3) -0.0033(3) 0.0012(3) 0.0012(3)
    C13 0.0264(4) 0.0195(4) 0.0271(4) -0.0066(3) -0.0035(3) 0.0064(3)
    C14 0.0310(5) 0.0154(4) 0.0388(5) 0.0007(3) -0.0104(4) -0.0017(3)
    C15 0.0254(4) 0.0259(4) 0.0320(5) 0.0068(3) -0.0036(3) -0.0108(4)
    C16 0.0171(3) 0.0271(4) 0.0203(4) 0.0017(3) 0.0017(3) -0.0031(3)
    N1 0.0185(3) 0.0238(3) 0.0208(3) -0.0010(3) 0.0027(2) 0.0026(3)
    N2 0.0179(3) 0.0203(3) 0.0174(3) 0.0002(2) 0.0017(2) 0.0026(2)
    N3 0.0206(3) 0.0230(3) 0.0199(3) -0.0013(3) 0.0008(2) 0.0010(3)
    N4 0.0199(3) 0.0193(3) 0.0219(3) -0.0027(2) 0.0051(2) -0.0011(3)
    O1 0.0321(4) 0.0167(3) 0.0868(7) -0.0008(3) 0.0267(5) -0.0041(4)
    O2 0.0559(5) 0.0311(4) 0.0288(4) -0.0159(4) 0.0089(4) 0.0088(3)
    O3 0.0445(5) 0.0265(4) 0.0438(5) -0.0125(3) -0.0235(4) 0.0020(3)
    S1 0.01652(9) 0.01532(9) 0.02171(10) -0.00380(6) 0.00082(7) 0.00194(6)
_geom_special_details
;
 All esds (except the esd in the dihedral angle between two l.s. planes)
 are estimated using the full covariance matrix.  The cell esds are taken
 into account individually in the estimation of esds in distances, angles
 and torsion angles; correlations between esds in cell parameters are only
 used when they are defined by crystal symmetry.  An approximate (isotropic)
 treatment of cell esds is used for estimating esds involving l.s. planes.
;
loop_
    _geom_bond_atom_site_label_1
    _geom_bond_atom_site_label_2
    _geom_bond_site_symmetry_2
    _geom_bond_distance
    _geom_bond_publ_flag
    C1 C2 . 1.3612(13) ?
    C1 N1 . 1.3845(12) ?
    C1 H1 . 0.9500 ?
    C2 N2 . 1.3809(11) ?
    C2 H2 . 0.9500 ?
    C3 N1 . 1.3283(11) ?
    C3 N2 . 1.3541(11) ?
    C3 C5 . 1.4848(12) ?
    C4 N2 . 1.4613(11) ?
    C4 H4A . 0.9800 ?
    C4 H4B . 0.9800 ?
    C4 H4C . 0.9800 ?
    C5 H5A . 0.9800 ?
    C5 H5B . 0.9800 ?
    C5 H5C . 0.9800 ?
    C6 C7 . 1.3580(14) ?
    C6 N3 . 1.3847(12) ?
    C6 H6 . 0.9500 ?
    C7 N4 . 1.3815(12) ?
    C7 H7 . 0.9500 ?
    C8 N3 . 1.3322(11) ?
    C8 N4 . 1.3418(11) ?
    C8 C10 . 1.4805(12) ?
    C9 N4 . 1.4639(12) ?
    C9 H9A . 0.9800 ?
    C9 H9B . 0.9800 ?
    C9 H9C . 0.9800 ?
    C10 H10A . 0.9800 ?
    C10 H10B . 0.9800 ?
    C10 H10C . 0.9800 ?
    C11 C16 . 1.3910(12) ?
    C11 C12 . 1.3921(11) ?
    C11 S1 . 1.7767(8) ?
    C12 C13 . 1.3897(12) ?
    C12 H12 . 0.9500 ?
    C13 C14 . 1.3883(15) ?
    C13 H13 . 0.9500 ?
    C14 C15 . 1.3866(16) ?
    C14 H14 . 0.9500 ?
    C15 C16 . 1.3937(14) ?
    C15 H15 . 0.9500 ?
    C16 H16 . 0.9500 ?
    N1 H1N . 0.83(5) ?
    N3 H3N . 0.89(2) ?
    O1 S1 . 1.4489(8) ?
    O2 S1 . 1.4465(8) ?
    O3 S1 . 1.4484(8) ?
loop_
    _geom_angle_atom_site_label_1
    _geom_angle_atom_site_label_2
    _geom_angle_atom_site_label_3
    _geom_angle_site_symmetry_1
    _geom_angle_site_symmetry_3
    _geom_angle
    _geom_angle_publ_flag
    C2 C1 N1 . . 109.27(8) ?
    C2 C1 H1 . . 125.4 ?
    N1 C1 H1 . . 125.4 ?
    C1 C2 N2 . . 105.94(8) ?
    C1 C2 H2 . . 127.0 ?
    N2 C2 H2 . . 127.0 ?
    N1 C3 N2 . . 110.00(7) ?
    N1 C3 C5 . . 127.01(8) ?
    N2 C3 C5 . . 122.99(8) ?
    N2 C4 H4A . . 109.5 ?
    N2 C4 H4B . . 109.5 ?
    H4A C4 H4B . . 109.5 ?
    N2 C4 H4C . . 109.5 ?
    H4A C4 H4C . . 109.5 ?
    H4B C4 H4C . . 109.5 ?
    C3 C5 H5A . . 109.5 ?
    C3 C5 H5B . . 109.5 ?
    H5A C5 H5B . . 109.5 ?
    C3 C5 H5C . . 109.5 ?
    H5A C5 H5C . . 109.5 ?
    H5B C5 H5C . . 109.5 ?
    C7 C6 N3 . . 107.48(8) ?
    C7 C6 H6 . . 126.3 ?
    N3 C6 H6 . . 126.3 ?
    C6 C7 N4 . . 106.69(8) ?
    C6 C7 H7 . . 126.7 ?
    N4 C7 H7 . . 126.7 ?
    N3 C8 N4 . . 108.53(8) ?
    N3 C8 C10 . . 126.61(8) ?
    N4 C8 C10 . . 124.85(8) ?
    N4 C9 H9A . . 109.5 ?
    N4 C9 H9B . . 109.5 ?
    H9A C9 H9B . . 109.5 ?
    N4 C9 H9C . . 109.5 ?
    H9A C9 H9C . . 109.5 ?
    H9B C9 H9C . . 109.5 ?
    C8 C10 H10A . . 109.5 ?
    C8 C10 H10B . . 109.5 ?
    H10A C10 H10B . . 109.5 ?
    C8 C10 H10C . . 109.5 ?
    H10A C10 H10C . . 109.5 ?
    H10B C10 H10C . . 109.5 ?
    C16 C11 C12 . . 120.15(8) ?
    C16 C11 S1 . . 120.42(6) ?
    C12 C11 S1 . . 119.39(6) ?
    C13 C12 C11 . . 119.83(8) ?
    C13 C12 H12 . . 120.1 ?
    C11 C12 H12 . . 120.1 ?
    C14 C13 C12 . . 120.20(9) ?
    C14 C13 H13 . . 119.9 ?
    C12 C13 H13 . . 119.9 ?
    C15 C14 C13 . . 119.89(9) ?
    C15 C14 H14 . . 120.1 ?
    C13 C14 H14 . . 120.1 ?
    C14 C15 C16 . . 120.31(9) ?
    C14 C15 H15 . . 119.8 ?
    C16 C15 H15 . . 119.8 ?
    C11 C16 C15 . . 119.60(9) ?
    C11 C16 H16 . . 120.2 ?
    C15 C16 H16 . . 120.2 ?
    C3 N1 C1 . . 106.66(8) ?
    C3 N1 H1N . . 126.7 ?
    C1 N1 H1N . . 126.7 ?
    C3 N2 C2 . . 108.13(7) ?
    C3 N2 C4 . . 125.59(7) ?
    C2 N2 C4 . . 126.12(7) ?
    C8 N3 C6 . . 108.47(8) ?
    C8 N3 H3N . . 125.8 ?
    C6 N3 H3N . . 125.8 ?
    C8 N4 C7 . . 108.83(8) ?
    C8 N4 C9 . . 125.08(8) ?
    C7 N4 C9 . . 126.06(8) ?
    O2 S1 O3 . . 112.77(6) ?
    O2 S1 O1 . . 112.73(6) ?
    O3 S1 O1 . . 112.82(7) ?
    O2 S1 C11 . . 106.84(4) ?
    O3 S1 C11 . . 105.15(4) ?
    O1 S1 C11 . . 105.78(4) ?
loop_
    _geom_torsion_atom_site_label_1
    _geom_torsion_atom_site_label_2
    _geom_torsion_atom_site_label_3
    _geom_torsion_atom_site_label_4
    _geom_torsion_site_symmetry_1
    _geom_torsion_site_symmetry_2
    _geom_torsion_site_symmetry_3
    _geom_torsion_site_symmetry_4
    _geom_torsion
    _geom_torsion_publ_flag
    N1 C1 C2 N2 . . . . 0.06(11) ?
    N3 C6 C7 N4 . . . . -0.20(11) ?
    C16 C11 C12 C13 . . . . 1.40(12) ?
    S1 C11 C12 C13 . . . . -176.27(7) ?
    C11 C12 C13 C14 . . . . -0.33(13) ?
    C12 C13 C14 C15 . . . . -1.04(14) ?
    C13 C14 C15 C16 . . . . 1.35(15) ?
    C12 C11 C16 C15 . . . . -1.09(12) ?
    S1 C11 C16 C15 . . . . 176.55(7) ?
    C14 C15 C16 C11 . . . . -0.28(14) ?
    N2 C3 N1 C1 . . . . 0.00(10) ?
    C5 C3 N1 C1 . . . . 179.55(9) ?
    C2 C1 N1 C3 . . . . -0.04(11) ?
    N1 C3 N2 C2 . . . . 0.03(10) ?
    C5 C3 N2 C2 . . . . -179.54(9) ?
    N1 C3 N2 C4 . . . . 175.76(8) ?
    C5 C3 N2 C4 . . . . -3.81(14) ?
    C1 C2 N2 C3 . . . . -0.06(10) ?
    C1 C2 N2 C4 . . . . -175.75(9) ?
    N4 C8 N3 C6 . . . . -0.12(10) ?
    C10 C8 N3 C6 . . . . 179.13(9) ?
    C7 C6 N3 C8 . . . . 0.20(11) ?
    N3 C8 N4 C7 . . . . 0.00(10) ?
    C10 C8 N4 C7 . . . . -179.28(9) ?
    N3 C8 N4 C9 . . . . 178.37(8) ?
    C10 C8 N4 C9 . . . . -0.91(14) ?
    C6 C7 N4 C8 . . . . 0.13(10) ?
    C6 C7 N4 C9 . . . . -178.22(9) ?
    C16 C11 S1 O2 . . . . 24.77(8) ?
    C12 C11 S1 O2 . . . . -157.57(7) ?
    C16 C11 S1 O3 . . . . -95.30(8) ?
    C12 C11 S1 O3 . . . . 82.36(8) ?
    C16 C11 S1 O1 . . . . 145.10(8) ?
    C12 C11 S1 O1 . . . . -37.24(9) ?
loop_
    _geom_hbond_atom_site_label_D
    _geom_hbond_atom_site_label_H
    _geom_hbond_atom_site_label_A
    _geom_hbond_site_symmetry_A
    _geom_hbond_distance_DH
    _geom_hbond_distance_HA
    _geom_hbond_distance_DA
    _geom_hbond_angle_DHA
    _geom_hbond_publ_flag
    N1 H1N N3 . 0.83 1.90 2.6970(11) 162.5 yes
    N3 H3N N1 . 0.89 1.81 2.6970(11) 169.9 yes
    C1 H1 O1 . 0.95 2.43 3.3741(13) 169.8 yes
    C4 H4B O3 2_545 0.98 2.33 3.2956(12) 170.0 yes
    C6 H6 O2 . 0.95 2.60 3.4288(14) 146.4 yes
    C7 H7 O2 3_665 0.95 2.41 3.3254(12) 162.0 yes
    C9 H9A O3 4_565 0.98 2.53 3.4846(14) 164.0 yes
    C9 H9B O3 3_665 0.98 2.46 3.4381(14) 172.9 yes
    C13 H13 O1 2_545 0.95 2.67 3.4738(14) 143.2 yes
    C14 H14 O1 1_545 0.95 2.48 3.3920(13) 162.0 yes
_shelx_space_group_comment
;
The symmetry employed for this shelxl refinement is uniquely defined
by the following loop, which should always be used as a source of
symmetry information in preference to the above space-group names.
They are only intended as comments.
;
_shelx_estimated_absorpt_T_min     0.893
_shelx_estimated_absorpt_T_max     0.934
_shelx_hkl_file
;
  -2   0   0 5322.39 173.908   1
   3   0   0 -0.2996 0.27120   5
  -3   0   0 0.00723 0.28168   5
   3   0   0 0.39608 0.77739   1
   3   0   0 0.49075 0.10641   4
  -3   0   0 0.18833 0.28931   5
  -3   0   0 -0.1288 0.23564   3
  -3   0   0 0.12588 0.11907   4
   3   0   0 -0.1659 0.26804   2
  -3   0   0 0.49987 0.79687   1
  -4   0   0 138.814 6.15851   1
  -4   0   0 136.974 4.70027   2
   4   0   0 133.471 4.68038   2
  -4   0   0 132.974 4.64586   5
   4   0   0 138.501 4.67044   5
   4   0   0 137.663 6.08835   1
  -4   0   0 137.662 4.66887   5
   4   0   0 103.647 4.79780   5
  -4   0   0 133.925 4.39789   4
   4   0   0 136.354 4.58987   3
   4   0   0 135.379 4.39924   4
  -5   0   0 -0.2023 0.45057   2
  -5   0   0 0.00619 0.37113   3
  -5   0   0 0.49786 1.27781   1
  -5   0   0 0.18982 0.36907   5
   5   0   0 -0.2585 1.21823   1
   5   0   0 -0.2709 0.40774   2
   5   0   0 0.02359 0.35659   3
   5   0   0 0.37380 0.38994   5
   5   0   0 0.12228 0.38322   5
  -5   0   0 0.17969 0.38026   5
  -6   0   0 35.4639 1.75553   5
  -6   0   0 38.5187 1.79844   5
   6   0   0 34.9627 1.78698   5
   6   0   0 35.4241 1.76356   5
   6   0   0 30.3676 3.73368   1
  -6   0   0 39.0213 1.89761   2
  -6   0   0 41.2804 1.70204   3
  -6   0   0 37.1336 3.83321   1
   6   0   0 36.3238 1.85869   2
   6   0   0 36.1519 1.65926   3
   6   0   0 35.0597 1.29001   4
   7   0   0 1.39676 0.62218   5
  -7   0   0 0.19442 0.57050   5
  -7   0   0 0.35279 0.61615   5
   7   0   0 -0.1439 0.64471   2
   7   0   0 0.52638 0.49273   3
   7   0   0 0.29746 0.16981   4
   7   0   0 0.11648 0.54622   5
   7   0   0 -3.1261 2.47233   1
  -7   0   0 -0.9808 1.98000   1
  -7   0   0 0.19851 0.63184   2
  -7   0   0 0.00198 0.48532   3
   8   0   0 86.4011 3.60376   5
  -8   0   0 84.4428 3.58938   5
  -8   0   0 88.2987 3.61387   5
   8   0   0 88.2502 3.43087   3
  -8   0   0 89.5333 3.44380   3
  -8   0   0 86.9174 6.95148   1
  -8   0   0 83.5793 3.66969   2
  -9   0   0 -0.5612 0.76044   5
  -9   0   0 0.77657 0.83841   5
  -9   0   0 0.84807 0.77636   3
  -9   0   0 0.59690 0.91643   2
  -9   0   0 -1.3401 2.99469   1
   9   0   0 -0.1380 0.78394   5
  10   0   0 10.5577 1.28417   5
  10   0   0 12.5247 1.61757   3
 -10   0   0 9.65472 1.13758   3
 -10   0   0 10.1115 3.77282   1
 -10   0   0 14.8000 1.81046   5
 -10   0   0 9.99843 1.34974   2
  10   0   0 12.8175 1.83998   5
 -10   0   0 14.0586 1.90204   5
 -10   0   0 1.63084 3.76370   1
 -11   0   0 3.37573 4.22660   1
  11   0   0 0.35661 1.10626   5
 -11   0   0 0.41352 1.04977   5
 -11   0   0 -1.6447 4.43525   1
 -11   0   0 -0.0069 0.85422   3
 -11   0   0 -0.1758 1.22193   5
  11   0   0 0.33136 1.10218   5
 -11   0   0 0.06993 1.10883   2
  11   0   0 -1.2060 0.88588   3
  12   0   0 0.46435 1.11253   5
  12   0   0 -0.9726 1.02850   3
  12   0   0 0.90556 1.02768   5
 -12   0   0 -4.9133 8.30685   1
 -12   0   0 0.19160 1.18699   2
 -12   0   0 -0.4343 1.01178   5
 -12   0   0 0.34469 0.86795   3
 -13   0   0 0.68073 1.32117   2
  13   0   0 1.22308 1.37897   5
  13   0   0 -1.7451 1.22085   3
 -13   0   0 -1.1330 1.20085   5
  13   0   0 0.62990 1.34144   5
 -13   0   0 -0.0852 0.94516   3
 -14   0   0 5.39863 1.71018   2
 -14   0   0 3.52687 1.22313   3
  14   0   0 2.76845 1.31465   5
  15   0   0 1.74754 1.54552   5
 -15   0   0 -0.2656 1.32196   3
 -15   0   0 1.57938 1.86294   2
  16   0   0 85.3720 5.06106   5
 -16   0   0 93.1592 4.65640   3
 -16   0   0 82.1597 5.36458   2
   0  -1   0 -0.0680 0.07242   5
   0  -1   0 0.12994 0.07026   5
   0  -1   0 -0.1209 0.08941   2
   0  -1   0 0.25091 0.22029   1
   0  -1   0 -0.0869 0.11266   3
   0   1   0 -0.1425 0.23526   1
   0   1   0 0.06340 0.07684   5
   0   1   0 0.27791 0.09498   5
   0   1   0 -0.1433 0.11806   3
   1  -1   0 264.928 11.9777   5
  -1  -1   0 261.408 13.1501   1
   1  -1   0 295.501 12.1187   1
  -1  -1   0 428.963 12.1091   5
  -1  -1   0 291.418 12.0433   2
   1  -1   0 239.244 11.9763   5
  -1  -1   0 383.152 12.0848   3
  -1  -1   0 283.335 12.0870   5
   1   1   0 443.039 12.0866   2
  -1   1   0 472.973 12.2207   1
   1   1   0 486.868 12.9527   1
   1   1   0 428.408 12.0974   3
  -1   1   0 433.910 12.0999   2
   1   1   0 291.651 12.0362   4
   1   1   0 453.133 12.1161   5
   1   1   0 427.524 12.1059   5
  -2  -1   0 678.870 23.1041   2
   2  -1   0 682.696 23.0352   5
  -2  -1   0 785.856 24.2847   1
  -2  -1   0 704.881 23.1403   5
  -2  -1   0 661.268 23.0914   3
   2  -1   0 682.797 23.0799   3
  -2  -1   0 694.414 23.1395   5
   2  -1   0 687.861 23.0329   5
   2  -1   0 755.956 23.5683   1
   2   1   0 692.388 23.0941   3
   2   1   0 689.222 23.1039   2
  -2   1   0 688.306 23.0329   5
  -2   1   0 738.288 23.5495   1
   2   1   0 705.496 23.1437   5
   2   1   0 693.759 23.1380   5
  -2   1   0 691.357 23.0826   3
  -2   1   0 678.018 23.0296   5
   2   1   0 695.374 23.0520   4
   2   1   0 804.011 24.3215   1
   3  -1   0 3.25889 0.41088   5
   3  -1   0 2.16749 0.31478   3
   3  -1   0 2.19293 0.29103   5
  -3  -1   0 1.11166 0.34533   5
  -3  -1   0 1.03953 0.98340   1
  -3  -1   0 2.24591 0.34364   3
  -3  -1   0 1.83236 0.43200   2
   3  -1   0 2.22789 0.73643   1
  -3  -1   0 2.58871 0.41623   5
  -3   1   0 1.38602 0.35996   2
  -3   1   0 2.54805 0.70857   1
   3   1   0 2.78228 0.38569   2
   3   1   0 1.84324 0.30326   3
  -3   1   0 1.23545 0.29383   3
   3   1   0 3.16585 0.28953   4
   3   1   0 2.24419 0.39933   5
  -3   1   0 2.55692 0.29337   5
  -3   1   0 2.21027 0.25577   4
  -3   1   0 2.43783 0.29035   5
   3   1   0 0.27733 0.94690   1
   3   1   0 1.57505 0.34177   5
  -4  -1   0 61.7887 2.32979   3
  -4  -1   0 67.2837 2.44700   5
   4  -1   0 61.2696 2.29757   3
   4  -1   0 62.1338 2.30115   5
  -4  -1   0 66.2469 4.08955   1
  -4  -1   0 61.1569 2.40742   2
   4  -1   0 63.1658 3.46769   1
   4  -1   0 62.9042 2.29765   5
  -4  -1   0 61.5122 2.42385   5
  -4   1   0 60.3026 2.29299   5
  -4   1   0 55.5988 2.42741   3
   4   1   0 61.6154 2.18040   4
   4   1   0 64.9513 2.44644   5
   4   1   0 61.2302 4.02150   1
   4   1   0 59.7348 2.43597   5
  -4   1   0 57.8048 3.40935   1
  -4   1   0 63.0109 2.07840   4
  -4   1   0 63.7391 2.29699   5
  -4   1   0 59.9180 2.40814   2
   4   1   0 61.9706 2.32063   3
   4   1   0 59.9660 2.38425   2
   5  -1   0 29.4662 1.36216   3
   5  -1   0 28.6697 1.35701   5
   5  -1   0 30.1009 2.87759   1
  -5  -1   0 25.7390 3.21634   1
  -5  -1   0 29.7629 1.53217   5
  -5  -1   0 28.8105 1.53012   2
  -5  -1   0 28.9704 1.41314   3
   5  -1   0 30.0752 1.38630   5
  -5  -1   0 27.3265 1.51026   5
   5   1   0 28.6394 1.52571   5
  -5   1   0 28.5445 1.01073   4
   5   1   0 28.7734 1.16979   4
  -5   1   0 30.3303 1.38762   5
  -5   1   0 28.8993 1.38789   3
  -5   1   0 29.7013 1.56223   2
  -5   1   0 30.2709 1.38037   5
  -5   1   0 28.1457 2.85205   1
   5   1   0 29.2413 3.23439   1
   5   1   0 27.5717 1.46718   2
   5   1   0 30.1393 1.38003   3
   5   1   0 29.7299 1.52485   5
   6  -1   0 85.7536 3.31129   5
   6  -1   0 90.8159 3.28008   3
  -6  -1   0 84.6159 3.41758   5
  -6  -1   0 83.8933 3.44590   5
  -6  -1   0 91.2009 5.90060   1
  -6  -1   0 93.6173 3.46826   2
  -6  -1   0 85.8219 3.30724   3
   6  -1   0 84.0096 3.29176   5
   6  -1   0 90.9170 5.31121   1
  -6   1   0 87.0271 3.30596   5
  -6   1   0 85.7707 3.31322   5
   6   1   0 95.0264 5.96899   1
   6   1   0 87.2633 3.40925   2
   6   1   0 85.2003 3.42276   5
  -6   1   0 87.2028 3.28445   3
   6   1   0 88.2023 3.28883   3
  -6   1   0 88.3087 3.47536   2
  -6   1   0 85.7803 5.23565   1
   6   1   0 86.0899 3.03990   4
   6   1   0 90.0751 3.47478   5
   7  -1   0 70.4015 5.14663   1
  -7  -1   0 66.6818 5.79721   1
   7  -1   0 66.5071 2.68774   3
  -7  -1   0 65.5370 2.71110   3
   7  -1   0 67.6494 2.74742   5
  -7  -1   0 64.7229 2.91272   2
  -7  -1   0 68.8545 2.92369   5
  -7  -1   0 61.5739 2.85990   5
   7  -1   0 67.3619 2.76762   5
  -7   1   0 64.0050 2.91396   2
  -7   1   0 66.1744 2.73391   5
   7   1   0 65.5155 2.36810   4
   7   1   0 65.8922 2.89685   5
  -7   1   0 63.1023 2.73135   5
   7   1   0 66.5262 2.71065   3
  -7   1   0 66.0111 2.68999   3
  -7   1   0 66.1015 5.05955   1
   7   1   0 70.0797 2.91362   2
   8  -1   0 397.413 13.4125   3
  -8  -1   0 394.009 17.0916   1
   8  -1   0 388.709 13.4980   5
  -8  -1   0 402.326 13.6292   5
  -8  -1   0 401.158 13.4495   3
  -8  -1   0 402.511 13.6526   2
  -8  -1   0 386.099 13.6198   5
  -8   1   0 383.956 13.4897   5
   8   1   0 390.559 13.0724   4
  -8   1   0 410.690 16.5105   1
   8   1   0 379.782 13.6467   3
  -8   1   0 398.784 13.6647   2
  -8   1   0 403.008 13.4218   3
  -8   1   0 395.665 13.4924   5
   8   1   0 400.088 13.6463   5
   8   1   0 412.299 13.6527   2
  -9  -1   0 711.712 24.2492   5
  -9  -1   0 723.466 24.2673   2
  -9  -1   0 710.845 24.0298   3
  -9  -1   0 717.089 28.2523   1
  -9  -1   0 704.505 28.0254   1
   9  -1   0 704.796 24.1068   5
  -9  -1   0 744.585 24.2680   5
   9  -1   0 724.957 23.9921   3
   9   1   0 701.305 23.5734   4
  -9   1   0 717.734 23.9988   3
   9   1   0 733.473 24.0226   3
   9   1   0 715.466 24.2429   2
  -9   1   0 725.377 24.2889   2
  -9   1   0 725.746 24.1136   5
   9   1   0 740.213 24.2729   5
  -9   1   0 722.577 27.5272   1
  -9   1   0 718.355 24.1022   5
 -10  -1   0 155.834 6.11738   5
 -10  -1   0 158.010 10.9144   1
 -10  -1   0 142.720 10.2193   1
 -10  -1   0 156.404 5.82037   3
 -10  -1   0 156.746 6.13216   2
  10  -1   0 151.217 5.91934   5
  10  -1   0 152.099 5.76501   3
  10  -1   0 159.483 5.91783   5
 -10  -1   0 159.866 6.11258   5
 -10   1   0 153.080 5.90878   5
  10   1   0 157.546 5.12749   4
 -10   1   0 148.783 6.09730   2
 -10   1   0 154.895 5.76262   3
 -10   1   0 154.322 5.91666   5
 -10   1   0 146.342 9.76723   1
 -10   1   0 144.351 10.0661   1
  10   1   0 147.292 6.05855   5
  10   1   0 156.495 5.80767   3
  10   1   0 154.445 6.14066   2
  10   1   0 152.150 6.07763   5
  10   1   0 151.518 5.11452   4
 -11  -1   0 97.5789 4.63084   5
  11  -1   0 93.1616 4.12762   3
  11  -1   0 102.386 4.36876   5
  11  -1   0 102.913 4.29733   5
 -11  -1   0 98.6718 9.99625   1
 -11  -1   0 97.5338 4.55806   2
 -11  -1   0 97.7698 4.14195   3
 -11  -1   0 95.0469 4.46579   5
 -11  -1   0 87.7158 9.55875   1
 -11   1   0 99.4875 4.10514   3
 -11   1   0 111.451 9.51255   1
 -11   1   0 99.0991 4.63545   2
 -11   1   0 91.4305 9.35060   1
  11   1   0 96.8635 4.18463   3
  11   1   0 98.5128 4.48449   5
  11   1   0 101.697 4.59201   5
 -11   1   0 97.2881 4.29555   5
 -12  -1   0 9.54190 1.57565   2
  12  -1   0 16.3817 2.03820   5
 -12  -1   0 10.0410 1.25826   3
  12  -1   0 10.8564 1.41811   3
 -12  -1   0 6.61767 6.31152   1
 -12  -1   0 9.78149 1.50450   5
  12  -1   0 11.0697 1.39702   5
  12   1   0 6.38284 1.49257   5
  12   1   0 10.3465 1.36965   3
  12   1   0 10.5573 1.57292   5
 -12   1   0 8.94071 1.55160   2
 -12   1   0 10.3673 1.26010   3
 -12   1   0 8.26152 1.31790   5
  13  -1   0 3.41217 1.38823   3
  13  -1   0 3.88803 1.35957   5
 -13  -1   0 5.44424 1.19790   3
 -13  -1   0 6.58924 1.67509   2
  13  -1   0 3.85320 1.22320   5
 -13  -1   0 6.38994 1.75743   5
  13   1   0 4.19734 1.71521   5
 -13   1   0 4.98000 1.14666   3
  13   1   0 4.05461 2.00082   5
 -13   1   0 3.51936 1.59480   2
  13   1   0 0.99675 1.39036   3
 -13   1   0 5.19346 1.40615   5
 -14  -1   0 -0.2791 1.82558   5
  14  -1   0 -1.2617 1.17066   5
 -14  -1   0 1.62521 1.51220   2
 -14  -1   0 1.13503 1.21011   3
 -14   1   0 0.62014 1.09997   3
 -14   1   0 0.38946 1.46818   2
  14   1   0 -0.7237 1.22491   5
 -15  -1   0 0.98066 1.70052   2
 -15  -1   0 1.95611 1.40908   3
  15  -1   0 2.96805 1.45534   5
 -15   1   0 -0.5408 1.75364   2
  15   1   0 -1.1813 1.56144   5
 -15   1   0 0.98413 1.37498   3
  16  -1   0 2.67486 1.58712   5
 -16  -1   0 2.67627 1.66857   3
 -16  -1   0 3.72059 2.01896   2
 -16   1   0 1.26202 1.95028   2
  16   1   0 4.28957 1.80841   5
 -16   1   0 2.52244 1.60575   3
   0  -2   0 15.4794 0.61420   5
   0  -2   0 10.0513 0.68450   2
   0  -2   0 8.98822 0.70749   3
   0  -2   0 15.5453 1.22555   1
   0   2   0 11.4364 0.57794   5
   0   2   0 14.1481 0.59968   5
   0   2   0 10.4412 0.70412   2
   0   2   0 10.1405 0.74024   3
   1  -2   0 258.070 8.32007   5
   1  -2   0 250.216 8.46423   2
  -1  -2   0 230.268 8.51018   3
  -1  -2   0 246.655 8.45100   5
   1  -2   0 236.266 8.31510   5
   1  -2   0 260.171 8.64871   1
  -1  -2   0 250.596 8.45011   2
  -1  -2   0 260.890 9.41117   1
   1   2   0 257.686 8.45422   5
   1   2   0 263.314 8.46061   5
  -1   2   0 257.760 8.46775   2
  -1   2   0 264.788 8.64200   1
  -1   2   0 260.001 8.48230   3
   1   2   0 256.846 8.45191   2
  -1   2   0 248.321 8.31478   5
  -1   2   0 252.269 8.31996   5
   1   2   0 262.844 8.49773   3
  -2  -2   0 3049.88 96.3872   1
   2  -2   0 2834.39 95.1049   1
  -2   2   0 2858.55 95.1137   1
   3  -2   0 53.3760 1.86971   5
  -3  -2   0 42.1978 2.25608   5
  -3  -2   0 54.0312 2.08080   3
  -3  -2   0 52.3909 2.06561   2
  -3  -2   0 53.8154 2.11165   5
   3  -2   0 53.3422 1.87283   5
  -3  -2   0 58.2753 3.72323   1
   3  -2   0 56.0510 2.51956   1
   3   2   0 51.8620 2.05006   2
  -3   2   0 55.9093 1.87382   5
   3   2   0 51.2819 2.02119   4
  -3   2   0 53.5496 1.90906   4
  -3   2   0 53.6970 1.86771   5
  -3   2   0 52.3010 2.03935   3
  -3   2   0 52.6972 2.52175   1
   3   2   0 52.3067 2.11125   5
   3   2   0 53.6788 2.05992   3
   4  -2   0 205.667 7.00122   5
  -4  -2   0 200.567 7.21462   5
   4  -2   0 208.573 7.98281   1
   4  -2   0 210.192 7.00814   5
  -4  -2   0 211.610 7.18179   2
  -4  -2   0 215.285 9.29735   1
  -4  -2   0 211.935 7.15805   3
  -4   2   0 214.309 8.00629   1
  -4   2   0 215.684 7.00241   5
   4   2   0 197.912 7.22610   5
   4   2   0 208.491 7.05201   4
   4   2   0 213.972 7.17209   2
   4   2   0 204.746 7.13352   3
   4   2   0 202.787 7.22625   5
  -4   2   0 210.135 7.00448   5
  -4   2   0 212.474 6.94819   4
  -4   2   0 209.093 7.11579   3
   5  -2   0 93.1992 3.26887   5
  -5  -2   0 88.7430 3.60230   5
  -5  -2   0 87.1193 5.73846   1
  -5  -2   0 91.2703 3.50095   5
  -5  -2   0 90.7678 3.45821   2
   5  -2   0 88.8381 3.24923   5
   5  -2   0 95.5783 4.66368   1
  -5  -2   0 86.2768 3.37630   3
  -5   2   0 89.5721 3.25267   5
  -5   2   0 88.0253 4.58652   1
  -5   2   0 91.4429 3.34874   3
  -5   2   0 91.6564 3.09206   4
  -5   2   0 89.9046 3.49103   2
   5   2   0 92.0810 3.24353   4
   5   2   0 90.9639 3.44450   2
  -5   2   0 93.7253 3.25289   5
   5   2   0 90.8725 3.37909   3
   5   2   0 85.9451 3.48667   5
   6  -2   0 485.971 16.3992   5
  -6  -2   0 497.036 19.4800   1
  -6  -2   0 487.304 16.4986   3
  -6  -2   0 510.874 16.6537   5
   6  -2   0 507.256 16.4629   3
   6  -2   0 490.652 16.4074   5
  -6  -2   0 501.231 16.5914   2
  -6  -2   0 495.459 16.6559   5
   6   2   0 496.761 16.6411   5
  -6   2   0 510.945 18.2102   1
  -6   2   0 496.344 16.3989   5
  -6   2   0 497.805 16.4042   5
  -6   2   0 484.793 16.6095   2
  -6   2   0 486.531 16.1396   4
  -6   2   0 499.286 16.4619   3
   6   2   0 431.356 16.6739   2
   6   2   0 504.986 16.4929   3
   6   2   0 494.649 16.3131   4
  -7  -2   0 610.253 19.9220   5
   7  -2   0 582.514 19.6669   5
   7  -2   0 596.992 21.8326   1
   7  -2   0 603.900 19.7007   3
  -7  -2   0 589.960 19.8578   2
  -7  -2   0 583.364 19.7364   3
  -7  -2   0 604.439 19.9398   5
  -7  -2   0 576.827 23.0835   1
   7  -2   0 582.544 19.6638   5
   7   2   0 608.812 19.8522   2
  -7   2   0 587.220 19.8917   2
   7   2   0 593.698 19.9064   5
  -7   2   0 575.360 19.6805   3
  -7   2   0 583.883 19.6563   5
  -7   2   0 578.028 21.9664   1
  -7   2   0 608.011 19.6635   5
   7   2   0 590.186 19.4966   4
   7   2   0 580.010 19.7148   3
  -8  -2   0 16.6347 1.74429   2
  -8  -2   0 21.1726 1.88870   5
  -8  -2   0 18.8744 4.09415   1
   8  -2   0 20.5516 1.45747   5
   8  -2   0 14.9583 2.00147   3
  -8  -2   0 13.2820 3.48581   1
  -8  -2   0 18.5578 1.56781   3
  -8  -2   0 20.3261 1.78870   5
  -8   2   0 16.6069 1.79293   2
  -8   2   0 18.5169 1.51766   3
  -8   2   0 19.2150 1.44067   5
   8   2   0 20.7382 1.79574   2
  -8   2   0 20.1852 1.45192   5
  -8   2   0 16.2748 2.94564   1
   8   2   0 18.6638 1.77629   5
   8   2   0 18.9936 1.12283   4
   8   2   0 12.6969 1.29122   3
  -9  -2   0 5.31582 1.22534   5
  -9  -2   0 2.69162 3.25136   1
  -9  -2   0 4.49693 0.93437   3
   9  -2   0 7.22963 0.97583   3
  -9  -2   0 6.75723 1.26314   5
   9  -2   0 6.91902 0.96497   5
  -9  -2   0 6.24644 1.11646   2
  -9  -2   0 6.50299 3.86178   1
   9   2   0 5.90599 1.20675   5
   9   2   0 4.91217 0.93225   3
  -9   2   0 4.95677 0.85364   5
   9   2   0 7.51734 1.24416   5
   9   2   0 5.38557 1.12539   2
  -9   2   0 7.36666 2.88808   1
   9   2   0 9.35458 0.89428   4
  -9   2   0 5.21814 1.18959   2
  -9   2   0 7.10531 0.96047   5
  -9   2   0 5.45072 0.93800   3
 -10  -2   0 40.6741 5.95776   1
 -10  -2   0 43.3698 2.89953   5
 -10  -2   0 43.3557 2.84687   2
 -10  -2   0 40.3325 6.31319   1
  10  -2   0 50.4659 2.55579   5
  10  -2   0 44.6866 2.50546   5
 -10  -2   0 46.4051 2.96897   5
 -10  -2   0 43.5470 2.53365   3
  10  -2   0 46.8838 2.54109   3
  10   2   0 46.6546 1.88030   4
 -10   2   0 44.8660 6.34230   1
  10   2   0 44.4146 2.56439   3
 -10   2   0 45.3207 2.51011   5
 -10   2   0 45.1514 2.94068   2
 -10   2   0 44.9169 2.45863   3
 -10   2   0 44.7608 6.51231   1
 -10   2   0 44.4967 2.49316   5
  10   2   0 40.2812 2.88133   2
  10   2   0 43.4570 2.87110   5
  10   2   0 45.4148 2.89746   5
 -11  -2   0 0.84510 0.90708   3
 -11  -2   0 4.50362 1.44740   5
  11  -2   0 2.26579 1.01070   3
  11  -2   0 2.64521 0.99174   5
  11  -2   0 0.70049 1.22336   5
 -11  -2   0 7.83755 5.38908   1
 -11  -2   0 1.99413 4.80241   1
 -11  -2   0 2.88394 1.25438   2
 -11  -2   0 0.51097 1.11395   5
 -11   2   0 1.41229 1.21778   2
  11   2   0 2.42109 1.15270   5
  11   2   0 1.90754 0.48949   4
 -11   2   0 3.94632 4.02098   1
  11   2   0 -0.3169 1.23198   5
 -11   2   0 1.91676 4.02824   1
 -11   2   0 3.48727 1.03200   5
  11   2   0 1.36494 1.03678   3
 -11   2   0 2.57103 0.89741   3
  11   2   0 2.42273 0.53266   4
  12  -2   0 123.239 5.25204   5
 -12  -2   0 119.843 5.47564   2
 -12  -2   0 124.287 5.51664   5
 -12  -2   0 126.069 5.06288   3
 -12  -2   0 109.736 13.3497   1
  12  -2   0 118.175 5.27325   5
 -12   2   0 122.464 5.10143   5
 -12   2   0 126.849 4.96747   3
  12   2   0 119.025 5.13297   3
  12   2   0 121.768 5.59710   5
 -12   2   0 113.645 6.44325   2
  12   2   0 125.589 5.48247   5
  12   2   0 121.047 4.13765   4
 -13  -2   0 3.37043 1.48067   5
 -13  -2   0 4.27576 1.26365   3
  13  -2   0 1.33732 1.07237   5
 -13  -2   0 2.97918 1.47032   2
  13  -2   0 2.81400 1.28755   5
 -13   2   0 1.97054 1.50177   2
  13   2   0 1.48366 1.41620   5
  13   2   0 2.54151 2.52293   5
  13   2   0 0.83960 1.46949   3
 -13   2   0 1.12884 1.21865   5
 -13   2   0 3.18300 1.13542   3
  14  -2   0 60.8671 3.59427   5
 -14  -2   0 64.1001 4.23987   2
 -14  -2   0 61.7926 4.35005   5
 -14  -2   0 68.3241 3.65039   3
 -14   2   0 62.0131 3.51127   3
 -14   2   0 55.6696 4.13801   2
  14   2   0 64.8358 4.20310   5
  15  -2   0 -0.0671 1.22414   5
 -15  -2   0 0.72243 1.75608   2
  15   2   0 4.36633 1.84068   5
 -15   2   0 0.29584 1.84475   2
 -15   2   0 0.23059 1.41315   3
 -16  -2   0 15.5463 2.12052   3
 -16  -2   0 15.2746 2.67904   2
  16  -2   0 12.3244 1.89756   5
 -16   2   0 17.6122 2.08229   3
  16   2   0 13.7138 2.32167   5
 -16   2   0 15.5715 2.66157   2
   0  -3   0 4.06816 0.46322   5
   0  -3   0 3.52823 0.86335   1
   0  -3   0 0.25187 0.23054   5
   0  -3   0 0.94403 0.67153   1
   0  -3   0 0.19196 0.34007   2
   0  -3   0 0.48550 0.41636   3
   0   3   0 3.15739 0.41263   2
   0   3   0 0.29527 0.23340   5
   0   3   0 4.44728 0.46777   5
   0   3   0 0.82636 0.38339   3
  -1  -3   0 44.8645 1.86672   3
  -1  -3   0 43.1096 1.72762   5
   1  -3   0 45.1367 1.56236   5
   1  -3   0 45.0349 1.80311   2
   1  -3   0 43.4435 2.14332   1
  -1  -3   0 32.2665 1.64239   5
  -1  -3   0 33.7088 2.65647   1
  -1  -3   0 46.5608 2.94024   1
  -1   3   0 43.6940 2.15649   1
   1   3   0 43.5722 1.72517   5
  -1   3   0 45.0965 1.56410   5
  -1   3   0 42.2565 1.80637   3
   1   3   0 46.0947 1.72887   5
  -1   3   0 44.7115 1.55502   5
   1   3   0 45.3358 1.79965   4
   1   3   0 46.3770 1.78207   2
  -1   3   0 45.2107 1.79771   2
   1   3   0 45.1609 1.84379   3
  -2  -3   0 20.4742 2.35215   1
   2  -3   0 22.4086 0.81764   5
  -2  -3   0 22.9686 1.25575   3
   2  -3   0 22.2463 1.23184   1
  -2  -3   0 23.5448 1.20332   2
  -2  -3   0 22.5498 1.17303   5
   2  -3   0 20.0452 0.82812   5
  -2   3   0 21.6963 1.18609   2
   2   3   0 21.2603 1.15052   2
  -2   3   0 22.3403 1.22678   1
   2   3   0 21.0441 1.14672   5
   2   3   0 21.0876 1.14885   5
   2   3   0 23.8561 1.18323   4
  -2   3   0 21.7448 0.81084   5
   2   3   0 21.0525 1.20131   3
  -2   3   0 22.8035 0.81828   5
  -3  -3   0 483.239 17.9902   1
  -3  -3   0 468.993 16.0016   3
  -3  -3   0 486.304 16.0254   5
   3  -3   0 467.923 15.6974   5
   3  -3   0 497.775 16.1429   1
  -3  -3   0 467.490 16.0176   5
  -3  -3   0 471.600 15.9628   2
  -3  -3   0 502.858 18.0897   1
   3  -3   0 455.688 15.6903   5
   3   3   0 489.487 16.0278   5
  -3   3   0 477.903 15.6942   5
  -3   3   0 484.860 15.6953   5
   3   3   0 467.986 16.0111   5
   3   3   0 479.772 15.9354   4
   3   3   0 475.464 15.9504   2
  -3   3   0 495.532 16.1533   1
  -3   3   0 493.252 16.0067   2
   3   3   0 477.618 15.9925   3
  -4  -3   0 14.7316 2.51340   1
   4  -3   0 14.8369 0.72977   5
   4  -3   0 14.9844 0.75358   5
  -4  -3   0 15.7975 1.21001   5
  -4  -3   0 14.0185 1.18886   2
  -4  -3   0 15.8737 1.17894   3
   4  -3   0 15.1463 1.56449   1
  -4  -3   0 9.43439 2.20160   1
  -4  -3   0 17.6705 1.24262   5
   4   3   0 15.9733 1.17269   3
  -4   3   0 15.4461 0.74099   5
   4   3   0 15.1957 1.20332   5
  -4   3   0 14.4763 1.08861   3
  -4   3   0 16.5877 1.21920   2
  -4   3   0 16.1353 0.74339   5
  -4   3   0 16.4310 0.90330   4
   4   3   0 15.1136 1.04367   4
  -4   3   0 15.3708 1.63647   1
   4   3   0 14.7459 1.20975   5
   4   3   0 14.6663 1.14309   2
  -5  -3   0 8.91129 1.13797   5
  -5  -3   0 8.19330 1.07875   3
   5  -3   0 8.63303 0.66773   5
  -5  -3   0 8.83569 2.45540   1
  -5  -3   0 6.16611 2.22664   1
   5  -3   0 8.29211 1.29302   1
   5  -3   0 11.6988 0.72256   5
  -5  -3   0 9.00182 1.10431   2
  -5  -3   0 8.41267 1.14403   5
  -5   3   0 9.06888 0.78477   5
   5   3   0 5.77058 0.73400   2
   5   3   0 6.52647 0.82549   5
   5   3   0 9.24651 0.92188   4
  -5   3   0 9.08377 0.72063   4
   5   3   0 8.96979 1.05852   3
  -5   3   0 10.1416 1.47589   1
  -5   3   0 7.49516 0.66638   5
  -5   3   0 8.25354 1.00938   3
  -6  -3   0 9.91373 2.88377   1
  -6  -3   0 14.3370 1.41489   2
  -6  -3   0 15.4072 1.52648   5
  -6  -3   0 15.3703 1.45925   5
   6  -3   0 16.0416 2.46083   1
   6  -3   0 14.2236 0.96224   5
  -6  -3   0 10.2350 2.91120   1
  -6  -3   0 17.6460 1.38937   3
   6  -3   0 15.9220 1.00087   5
   6   3   0 13.6654 1.37829   3
  -6   3   0 14.8902 1.27004   3
  -6   3   0 15.9348 2.68563   1
  -6   3   0 18.4133 1.54111   2
  -6   3   0 12.0556 1.03064   4
   6   3   0 15.8283 1.39030   2
  -6   3   0 14.5339 0.97834   5
  -6   3   0 15.3411 0.87032   4
   6   3   0 14.3020 1.11209   4
   6   3   0 13.8945 1.52428   5
  -6   3   0 15.1620 0.97839   5
   6   3   0 14.2422 1.49718   5
  -7  -3   0 52.5970 2.66374   2
  -7  -3   0 55.2726 6.01921   1
  -7  -3   0 53.4967 2.56879   3
  -7  -3   0 52.2489 2.74622   5
   7  -3   0 53.2795 4.06784   1
  -7  -3   0 52.8362 5.90585   1
  -7  -3   0 53.0482 2.72097   5
   7  -3   0 58.0657 2.30447   5
   7   3   0 55.7705 2.76181   5
  -7   3   0 53.2830 2.73359   2
   7   3   0 54.4429 2.29159   4
  -7   3   0 58.1937 2.28030   5
  -7   3   0 57.4346 2.28730   5
  -7   3   0 51.2147 4.30523   1
   7   3   0 54.0020 2.61664   2
  -7   3   0 54.8991 2.01147   4
  -7   3   0 54.4367 2.48038   3
  -7   3   0 53.8537 2.00172   4
   7   3   0 55.4934 2.73948   5
   7   3   0 54.5929 2.53533   3
  -8  -3   0 72.9077 7.45856   1
  -8  -3   0 73.5560 3.41177   2
  -8  -3   0 76.3155 3.25908   3
   8  -3   0 72.8688 2.98997   5
  -8  -3   0 73.2002 7.77173   1
  -8  -3   0 69.6587 3.85614   5
  -8  -3   0 78.5116 3.55551   5
   8   3   0 74.6678 3.24820   3
  -8   3   0 73.0500 3.16601   3
  -8   3   0 77.9218 2.99990   5
  -8   3   0 73.3173 2.54820   4
   8   3   0 75.4303 3.53357   5
  -8   3   0 71.7576 2.53907   4
  -8   3   0 75.5493 5.56985   1
  -8   3   0 70.8664 2.96854   5
   8   3   0 72.7056 3.37713   2
   8   3   0 71.7301 2.90793   4
   8   3   0 76.5566 3.52010   5
  -8   3   0 70.2522 3.44844   2
  -9  -3   0 49.2714 2.96111   5
   9  -3   0 48.4990 2.32672   5
   9  -3   0 49.5918 2.35788   5
  -9  -3   0 46.3358 2.80253   2
  -9  -3   0 50.6013 2.95087   5
  -9  -3   0 47.0822 2.58498   3
  -9  -3   0 55.9893 7.55864   1
   9   3   0 50.7433 2.93753   5
   9   3   0 47.3556 2.78988   2
  -9   3   0 49.2924 2.51061   3
  -9   3   0 46.3649 2.32963   5
  -9   3   0 48.1927 2.34813   5
   9   3   0 44.8553 2.57310   3
  -9   3   0 45.2208 2.86195   2
   9   3   0 46.7784 2.13755   4
   9   3   0 48.6548 2.95786   5
  -9   3   0 47.4879 5.57875   1
  -9   3   0 47.4590 5.30488   1
 -10  -3   0 200.572 7.83105   5
 -10  -3   0 181.701 13.0917   1
 -10  -3   0 211.613 7.55147   3
 -10  -3   0 199.667 13.3581   1
  10  -3   0 209.238 7.35871   5
 -10  -3   0 205.305 7.76088   2
 -10  -3   0 210.060 7.93180   5
  10  -3   0 202.730 7.31869   5
 -10   3   0 215.352 7.67929   5
 -10   3   0 201.655 7.40982   3
 -10   3   0 195.005 10.7687   1
  10   3   0 200.335 7.49299   3
 -10   3   0 196.916 7.76716   2
  10   3   0 198.818 7.81196   5
  10   3   0 200.833 7.73186   2
 -10   3   0 204.679 7.33279   5
  10   3   0 199.767 7.04230   4
 -10   3   0 202.824 10.7846   1
  10   3   0 211.250 7.92526   5
 -11  -3   0 50.1956 3.33369   2
 -11  -3   0 52.0128 2.94096   3
  11  -3   0 55.5576 2.72992   5
 -11  -3   0 34.1374 6.98698   1
  11  -3   0 52.4742 2.74180   5
 -11  -3   0 50.6431 3.36672   5
 -11  -3   0 69.4685 11.0180   1
 -11  -3   0 57.2984 3.58103   5
 -11   3   0 51.4564 2.79262   3
  11   3   0 59.4479 3.56881   5
 -11   3   0 51.9545 3.43996   2
  11   3   0 48.9084 3.02304   3
 -11   3   0 48.4399 2.73746   5
 -11   3   0 45.0459 7.55974   1
  11   3   0 52.3904 2.25585   4
  11   3   0 53.4529 3.32282   5
 -12  -3   0 19.6877 2.54056   5
 -12  -3   0 19.5443 2.79281   5
 -12  -3   0 10.8620 7.09480   1
 -12  -3   0 21.3957 2.29475   3
 -12  -3   0 15.8543 2.13575   2
  12  -3   0 21.7391 2.03357   5
  12  -3   0 20.1410 2.00036   5
  12   3   0 22.7372 2.47957   5
  12   3   0 22.0014 2.85112   5
 -12   3   0 21.2442 2.80729   2
  12   3   0 21.3631 1.50735   4
  12   3   0 19.3342 1.33476   4
 -12   3   0 20.8777 2.12135   3
 -12   3   0 20.6916 2.20093   5
  12   3   0 18.8428 2.61940   3
 -13  -3   0 115.027 4.95231   3
  13  -3   0 106.586 4.66247   5
 -13  -3   0 109.626 5.32972   2
 -13  -3   0 103.384 5.42721   5
  13  -3   0 105.842 4.64544   5
 -13   3   0 106.304 4.69444   3
  13   3   0 107.844 3.84903   4
  13   3   0 107.409 5.43127   5
 -13   3   0 108.003 5.34877   2
 -14  -3   0 13.2940 1.78645   3
  14  -3   0 13.3954 1.61175   5
 -14  -3   0 10.6376 2.29006   5
 -14  -3   0 13.9473 2.09991   2
  14  -3   0 14.0906 1.73406   5
  14   3   0 15.2752 2.29902   5
 -14   3   0 16.3438 2.33262   2
 -14   3   0 12.4702 1.63683   3
 -15  -3   0 166.950 7.61181   2
  15  -3   0 159.380 6.77099   5
 -15  -3   0 165.058 7.00830   3
 -15   3   0 174.850 7.33230   3
  15   3   0 175.229 7.75715   5
 -15   3   0 163.058 7.68480   2
  16  -3   0 61.0388 4.00550   5
 -16  -3   0 72.5790 4.54314   3
 -16  -3   0 72.8546 5.35895   2
  16   3   0 67.6105 5.17850   5
 -16   3   0 71.8727 5.37537   2
 -16   3   0 65.4243 5.87452   3
   0  -4   0 1044.60 35.2411   5
   0  -4   0 1069.09 35.3642   2
   0  -4   0 1038.31 35.2351   5
   0  -4   0 1150.33 36.5405   1
   0  -4   0 1122.70 36.5070   1
   0  -4   0 1059.24 35.4391   3
   0   4   0 1111.46 35.4465   3
   0   4   0 1055.41 35.2322   5
   0   4   0 1033.76 35.3656   4
   0   4   0 1055.26 35.2364   5
   0   4   0 1104.33 35.3661   2
  -1  -4   0 2.81980 0.47082   5
  -1  -4   0 1.44441 1.14242   1
   1  -4   0 1.49311 0.80486   1
   1  -4   0 2.39665 0.32712   5
  -1  -4   0 1.57352 0.43035   5
  -1  -4   0 4.53437 1.37105   1
  -1  -4   0 3.04193 0.62340   3
   1  -4   0 2.26108 0.56227   2
   1  -4   0 2.15091 0.47283   5
   1  -4   0 2.33947 0.84189   1
  -1   4   0 2.67633 0.53938   4
   1   4   0 2.45409 0.61586   3
   1   4   0 2.04417 0.50187   2
   1   4   0 2.24723 0.43311   5
  -1   4   0 3.46696 0.48856   5
   1   4   0 2.24986 0.45105   5
  -1   4   0 3.76311 0.61071   2
  -1   4   0 2.48883 0.33519   5
  -1   4   0 2.54296 0.57570   3
   1   4   0 3.00182 0.60312   4
   2  -4   0 614.371 19.8346   1
  -2  -4   0 589.340 19.5784   2
  -2  -4   0 570.972 19.5725   5
   2  -4   0 568.174 19.2821   5
   2  -4   0 577.521 19.6009   2
  -2  -4   0 593.536 19.6716   3
  -2  -4   0 618.241 21.6313   1
  -2   4   0 569.210 19.2753   5
   2   4   0 599.768 19.5706   2
   2   4   0 614.629 19.6627   3
   2   4   0 560.609 19.5743   4
  -2   4   0 583.808 19.2853   5
  -2   4   0 607.773 19.6083   2
   2   4   0 593.783 19.5778   5
  -2   4   0 588.801 19.6217   3
   2   4   0 590.765 19.5739   5
   3  -4   0 74.1263 2.73170   1
  -3  -4   0 75.2102 4.98411   1
  -3  -4   0 69.3047 2.89153   5
  -3  -4   0 74.8546 5.18867   1
  -3  -4   0 69.4938 2.93071   3
  -3  -4   0 70.9089 2.86587   2
  -3  -4   0 74.0826 2.90240   5
   3   4   0 73.2942 2.85501   2
   3   4   0 73.1240 2.90664   5
  -3   4   0 73.0602 2.89240   3
   3   4   0 71.2262 2.87654   5
  -3   4   0 68.9307 2.70230   1
   3   4   0 70.6092 2.84506   4
   3   4   0 73.4869 2.93441   3
  -3   4   0 69.5785 2.89083   2
  -4  -4   0 53.3340 2.40555   3
  -4  -4   0 58.7329 5.10976   1
   4  -4   0 54.7235 1.81506   5
  -4  -4   0 51.6753 2.39938   5
  -4  -4   0 51.3502 2.35017   5
  -4  -4   0 52.2074 4.77744   1
   4  -4   0 51.8064 1.80085   5
   4  -4   0 55.7997 2.33328   1
  -4  -4   0 50.3792 2.33081   2
   4   4   0 46.5279 2.53547   3
   4   4   0 50.4133 2.25226   4
  -4   4   0 52.4006 1.80613   5
   4   4   0 52.2552 2.39264   5
   4   4   0 51.4725 2.37073   5
  -4   4   0 55.3952 1.81098   5
  -4   4   0 53.9654 2.53252   2
  -4   4   0 50.5242 2.12822   4
  -4   4   0 49.1080 2.28912   1
   4   4   0 53.5146 2.30000   2
  -5  -4   0 493.183 16.6408   3
  -5  -4   0 501.494 16.6979   5
   5  -4   0 483.084 16.1865   5
  -5  -4   0 485.456 19.6869   1
  -5  -4   0 491.031 16.6071   2
   5  -4   0 496.415 17.0480   1
   5  -4   0 486.411 16.1941   5
  -5  -4   0 490.782 16.7050   5
  -5  -4   0 498.849 19.8306   1
  -5   4   0 511.169 16.6716   2
  -5   4   0 501.548 16.1903   5
   5   4   0 481.520 16.4995   4
  -5   4   0 490.054 16.5633   3
   5   4   0 497.524 16.6967   5
  -5   4   0 488.247 16.3712   4
  -5   4   0 502.068 16.1912   5
  -5   4   0 476.069 16.3517   4
  -5   4   0 501.866 16.9662   1
   5   4   0 494.089 16.6154   3
   5   4   0 495.276 16.7037   5
  -6  -4   0 171.750 6.35137   2
  -6  -4   0 173.371 9.85602   1
  -6  -4   0 176.075 9.84672   1
  -6  -4   0 165.522 6.33774   3
  -6  -4   0 170.068 6.44725   5
   6  -4   0 175.150 5.89829   5
  -6  -4   0 175.046 6.45064   5
   6   4   0 176.053 6.47071   5
  -6   4   0 177.534 6.43403   2
  -6   4   0 169.088 5.97726   4
  -6   4   0 179.509 5.89482   5
  -6   4   0 176.337 5.89050   5
   6   4   0 176.562 6.46530   5
  -6   4   0 168.401 7.10779   1
  -6   4   0 171.944 5.97061   4
  -6   4   0 169.846 6.25952   3
   6   4   0 173.024 6.17715   4
   6   4   0 174.743 6.32244   3
   6   4   0 178.253 6.32705   2
  -7  -4   0 1.19516 0.88841   2
  -7  -4   0 -0.5488 0.82647   5
  -7  -4   0 -0.4558 3.03586   1
  -7  -4   0 1.14864 0.83636   3
  -7  -4   0 2.24918 0.92871   5
  -7  -4   0 -1.2162 3.15914   1
   7  -4   0 0.29194 0.46583   5
  -7   4   0 1.15263 0.47657   4
  -7   4   0 1.19013 0.92000   2
  -7   4   0 1.00116 1.58558   1
  -7   4   0 0.13491 0.42855   5
  -7   4   0 0.23512 0.83398   2
   7   4   0 0.80384 0.88005   5
  -7   4   0 1.11425 0.75021   3
  -7   4   0 1.32148 0.47606   5
  -7   4   0 1.20874 0.45087   4
   7   4   0 1.32825 1.05579   5
   7   4   0 1.00894 0.84667   2
   7   4   0 1.07636 0.77053   3
   7   4   0 1.35254 0.68238   4
  -8  -4   0 7.94542 1.31857   5
  -8  -4   0 11.6964 4.85901   1
  -8  -4   0 6.81915 1.22881   5
  -8  -4   0 7.66037 1.12953   3
  -8  -4   0 4.48962 4.04231   1
   8  -4   0 8.25242 1.02113   5
  -8  -4   0 7.76598 1.24190   2
   8  -4   0 8.60167 1.04541   5
   8   4   0 10.6323 1.32131   4
   8   4   0 7.60208 1.14018   2
  -8   4   0 8.93792 2.19177   1
  -8   4   0 9.33321 2.26860   1
   8   4   0 7.24571 1.22825   5
  -8   4   0 5.21628 1.18436   2
  -8   4   0 9.87419 0.84293   4
  -8   4   0 9.03251 0.85759   4
  -8   4   0 8.14992 1.07984   3
  -8   4   0 7.98147 1.05638   5
   8   4   0 8.26053 1.71485   5
   8   4   0 7.48792 1.06892   3
  -8   4   0 9.48478 1.09870   5
  -9  -4   0 157.681 6.29716   5
  -9  -4   0 126.897 12.7448   1
  -9  -4   0 155.855 6.00852   3
  -9  -4   0 155.967 6.27482   5
  -9  -4   0 149.566 6.09282   2
   9  -4   0 158.201 5.57093   5
  -9  -4   0 149.354 11.5724   1
   9  -4   0 156.275 5.56371   5
  -9   4   0 158.479 5.87815   3
   9   4   0 154.752 5.62761   4
  -9   4   0 157.494 5.57683   5
  -9   4   0 157.449 6.21363   2
  -9   4   0 154.045 5.21474   4
  -9   4   0 151.645 8.22272   1
   9   4   0 157.368 6.12802   2
  -9   4   0 151.596 5.21401   4
  -9   4   0 156.139 5.56797   5
   9   4   0 152.452 6.22593   5
  -9   4   0 153.138 8.31710   1
   9   4   0 155.020 6.30587   5
   9   4   0 155.967 5.98062   3
  10  -4   0 178.243 6.38585   5
 -10  -4   0 175.653 6.79856   3
  10  -4   0 180.112 6.37921   5
 -10  -4   0 178.200 6.97794   2
 -10  -4   0 186.625 13.4903   1
 -10  -4   0 179.272 7.16594   5
 -10  -4   0 174.615 13.8894   1
 -10  -4   0 179.992 7.15074   5
  10   4   0 174.959 7.01322   2
 -10   4   0 163.694 7.07607   5
 -10   4   0 169.120 9.67855   1
  10   4   0 177.108 6.34896   4
 -10   4   0 179.226 6.65777   3
 -10   4   0 179.669 7.07723   2
  10   4   0 176.492 7.15638   5
  10   4   0 170.248 6.76309   3
  10   4   0 181.213 7.11774   5
 -10   4   0 179.017 9.87878   1
 -11  -4   0 174.243 6.97343   2
 -11  -4   0 154.246 14.3687   1
  11  -4   0 178.546 6.33504   5
  11  -4   0 169.999 6.32666   5
 -11  -4   0 168.579 7.10079   5
 -11  -4   0 172.746 14.1894   1
 -11  -4   0 174.990 7.29229   5
 -11  -4   0 173.782 6.75651   3
  11   4   0 173.777 7.29686   5
 -11   4   0 170.964 6.57524   3
  11   4   0 175.466 6.18811   4
 -11   4   0 167.354 7.03766   2
 -11   4   0 165.906 10.6874   1
 -11   4   0 174.594 6.36821   5
  11   4   0 167.568 6.75418   3
  11   4   0 171.761 7.10254   5
 -12  -4   0 -2.0221 1.80020   5
 -12  -4   0 0.67362 1.59180   2
 -12  -4   0 0.49394 1.17419   3
 -12  -4   0 0.58522 1.42345   5
  12  -4   0 3.09614 0.93496   5
  12  -4   0 0.87289 0.84290   5
 -12  -4   0 5.13215 7.69195   1
  12   4   0 3.61865 1.51619   5
 -12   4   0 -1.1159 1.06167   5
  12   4   0 1.43957 0.77023   4
  12   4   0 2.01453 1.76959   5
 -12   4   0 1.30751 1.07947   3
  12   4   0 1.58004 0.95976   4
 -12   4   0 1.28070 1.48278   2
 -13  -4   0 36.1652 3.30909   2
  13  -4   0 33.6256 2.39715   5
 -13  -4   0 36.5763 3.54141   5
 -13  -4   0 30.5440 2.99668   3
  13  -4   0 31.3084 2.30727   5
 -13   4   0 32.5819 2.73836   3
 -13   4   0 32.7918 3.36432   2
  13   4   0 37.5094 3.49371   5
  13   4   0 31.1989 1.88372   4
  14  -4   0 18.3288 2.29421   5
  14  -4   0 22.0517 2.19370   5
 -14  -4   0 20.0578 2.57596   5
 -14  -4   0 24.7814 2.94275   3
 -14  -4   0 27.5433 3.40994   2
 -14   4   0 24.9297 2.78898   3
  14   4   0 18.8586 2.37588   5
 -14   4   0 22.7728 2.66303   2
 -15  -4   0 1.99837 2.07581   2
 -15  -4   0 7.59481 1.90655   3
  15  -4   0 3.71250 1.26162   5
 -15   4   0 8.75089 1.79258   3
  15   4   0 6.08816 2.24652   5
 -15   4   0 5.97278 2.21180   2
   0  -5   0 0.15007 1.35565   1
   0  -5   0 -0.2784 0.34181   5
   0  -5   0 0.03939 0.51165   2
   0  -5   0 -0.1700 0.38366   5
   0  -5   0 0.30107 1.12415   1
   0   5   0 0.14248 0.52308   2
   0   5   0 -0.5566 0.61152   3
   0   5   0 0.97393 0.38954   5
   0   5   0 -0.2888 0.49835   4
   0   5   0 0.29076 0.33834   5
   1  -5   0 9.71558 1.09641   2
   1  -5   0 10.6875 0.72731   5
   1  -5   0 8.64559 1.41123   1
  -1  -5   0 8.65147 1.78702   1
  -1  -5   0 12.1553 0.95436   5
  -1  -5   0 9.75980 1.22475   3
  -1  -5   0 9.27889 0.89863   5
   1  -5   0 8.99888 0.71556   5
  -1  -5   0 8.68137 1.09406   2
   1  -5   0 8.15977 1.33114   1
  -1  -5   0 10.1435 3.36591   1
  -1   5   0 7.92118 1.05285   4
  -1   5   0 9.95021 0.73692   5
   1   5   0 8.31368 0.88300   5
   1   5   0 10.9803 0.93513   5
  -1   5   0 9.25150 0.82185   5
  -1   5   0 10.8740 1.13384   2
   1   5   0 10.9176 1.12295   2
   1   5   0 10.7932 1.25222   3
  -1   5   0 7.03839 0.99196   3
   1   5   0 12.7170 1.17635   4
   2  -5   0 24.4529 1.52518   2
  -2  -5   0 25.1710 3.36463   1
  -2  -5   0 25.2363 1.66822   3
   2  -5   0 24.7049 1.87303   1
  -2  -5   0 25.5279 1.37281   5
  -2  -5   0 22.6622 1.40651   5
   2  -5   0 23.3247 0.97780   5
   2  -5   0 26.4383 1.94529   1
  -2  -5   0 25.2129 1.51838   2
   2  -5   0 23.9122 0.98758   5
   2   5   0 23.9543 1.41172   5
  -2   5   0 11.2149 1.52506   2
  -2   5   0 23.6689 1.62714   3
   2   5   0 24.2597 1.54231   4
  -2   5   0 22.0494 1.41760   4
  -2   5   0 17.8223 1.24152   5
  -2   5   0 23.8808 0.99574   5
   2   5   0 24.5572 1.59737   3
   2   5   0 22.9380 1.39289   5
   2   5   0 24.2062 1.50830   2
  -3  -5   0 14.7693 1.28880   2
  -3  -5   0 14.9726 1.42523   3
  -3  -5   0 13.7360 2.80977   1
  -3  -5   0 12.1904 1.22251   5
   3   5   0 12.1490 1.27016   4
   3   5   0 12.0026 1.22454   5
  -3   5   0 11.0058 1.12125   4
  -3   5   0 11.9640 1.38607   3
   3   5   0 13.5128 1.25532   5
   3   5   0 13.9274 1.42214   3
   3   5   0 12.7747 1.26683   2
  -3   5   0 11.4108 1.42723   2
  -4  -5   0 2.15179 0.70337   5
  -4  -5   0 1.84230 2.34495   1
  -4  -5   0 3.43386 2.43658   1
  -4  -5   0 2.55748 0.71671   2
  -4  -5   0 1.42701 0.72979   3
  -4  -5   0 1.62803 0.67690   5
   4   5   0 1.72331 0.66696   5
   4   5   0 1.39364 0.75729   2
   4   5   0 1.40152 0.67805   4
  -4   5   0 2.17331 0.60233   4
  -4   5   0 2.94507 0.74501   3
   4   5   0 1.67931 0.68145   5
   4   5   0 1.80938 0.73970   3
  -4   5   0 2.20938 0.75015   2
  -4   5   0 1.64353 0.56951   4
  -5  -5   0 35.2919 2.13821   5
  -5  -5   0 47.3807 2.25754   5
  -5  -5   0 38.2934 5.30460   1
  -5  -5   0 31.5644 5.22291   1
  -5  -5   0 34.5474 2.14827   3
  -5  -5   0 36.3817 2.08269   2
   5   5   0 38.0394 2.18602   3
   5   5   0 35.7736 2.12758   5
  -5   5   0 34.2538 2.05553   3
  -5   5   0 34.4926 1.81163   4
   5   5   0 37.0430 2.06343   2
   5   5   0 44.1082 2.25857   5
  -5   5   0 35.9074 2.18603   2
   5   5   0 35.6488 2.00688   4
  -5   5   0 34.5301 1.77001   4
  -6  -5   0 73.9546 7.16273   1
  -6  -5   0 76.2688 3.48635   3
  -6  -5   0 72.6034 7.06311   1
  -6  -5   0 77.5699 3.47287   2
  -6  -5   0 79.4160 3.57232   5
  -6  -5   0 78.0962 3.56187   5
  -6   5   0 68.2060 3.71613   1
   6   5   0 76.6576 3.64181   5
  -6   5   0 77.8471 3.18908   1
  -6   5   0 79.7683 3.39303   3
  -6   5   0 81.7649 3.58162   2
  -6   5   0 78.6728 3.04978   4
   6   5   0 77.9736 3.28705   4
   6   5   0 81.4509 3.43473   2
  -6   5   0 79.5718 3.07536   4
   6   5   0 79.2177 3.48967   3
   6   5   0 82.0992 3.59904   5
  -7  -5   0 202.231 7.48318   2
   7  -5   0 200.380 6.77190   5
  -7  -5   0 190.070 11.7429   1
  -7  -5   0 195.792 7.47893   3
  -7  -5   0 197.153 7.61440   5
  -7  -5   0 199.341 11.8877   1
  -7  -5   0 206.424 7.62784   5
   7  -5   0 203.402 6.78437   5
   7   5   0 202.443 7.61654   5
   7   5   0 208.453 7.65321   5
  -7   5   0 204.892 7.60221   2
  -7   5   0 204.334 7.02833   4
  -7   5   0 205.481 6.78225   5
  -7   5   0 199.707 6.99636   4
   7   5   0 204.665 7.44468   2
  -7   5   0 197.922 7.37151   3
   7   5   0 206.964 7.27190   4
  -7   5   0 210.839 6.78606   5
  -7   5   0 200.358 7.78423   1
   7   5   0 201.251 7.45135   3
  -8  -5   0 25.6405 2.31267   2
  -8  -5   0 25.9278 2.36531   5
  -8  -5   0 28.3428 2.24304   3
   8  -5   0 27.7698 1.32409   5
   8  -5   0 27.6427 1.34145   5
  -8  -5   0 24.1959 5.16146   1
  -8  -5   0 22.6509 5.42296   1
  -8  -5   0 25.7066 2.44801   5
  -8   5   0 29.7488 3.45764   1
   8   5   0 27.6900 2.37122   5
  -8   5   0 25.3177 2.31331   2
  -8   5   0 28.2444 1.48808   4
  -8   5   0 25.8872 2.59156   2
  -8   5   0 28.8900 1.36941   5
  -8   5   0 29.1192 2.05183   3
   8   5   0 23.8688 2.27517   2
  -8   5   0 28.0197 1.38870   5
   8   5   0 27.3093 1.89571   4
  -8   5   0 26.2900 4.50712   1
   8   5   0 25.6587 2.26300   3
  -8   5   0 27.4597 1.53956   4
   8   5   0 28.3306 2.56220   5
   9  -5   0 177.610 6.10039   5
  -9  -5   0 171.949 6.85934   2
  -9  -5   0 169.751 6.99159   5
  -9  -5   0 181.793 6.81815   3
   9  -5   0 177.287 6.10558   5
  -9  -5   0 169.179 7.29067   5
  -9  -5   0 168.327 13.1525   1
  -9  -5   0 169.704 12.3931   1
  -9   5   0 173.753 6.94775   2
   9   5   0 179.339 6.81142   3
   9   5   0 170.681 6.82088   2
   9   5   0 176.910 6.45849   4
  -9   5   0 173.897 8.19030   1
  -9   5   0 173.731 6.05719   4
  -9   5   0 189.002 6.30012   5
  -9   5   0 181.455 6.12170   5
   9   5   0 175.965 7.07028   5
   9   5   0 172.704 6.99808   5
  -9   5   0 176.982 6.64639   3
  -9   5   0 173.808 6.04081   4
  -9   5   0 176.028 8.31786   1
 -10  -5   0 10.1261 5.85845   1
  10  -5   0 11.9706 1.19191   5
 -10  -5   0 12.4790 1.81995   5
 -10  -5   0 9.41352 1.57736   5
 -10  -5   0 9.75210 1.40149   3
  10  -5   0 12.7495 1.19632   5
 -10  -5   0 6.41014 6.40633   1
 -10  -5   0 7.87054 1.51147   2
 -10   5   0 10.5646 1.33603   3
  10   5   0 10.7610 1.16563   4
 -10   5   0 7.52842 2.99285   1
 -10   5   0 13.3844 1.40941   5
  10   5   0 8.65831 1.57289   3
  10   5   0 10.4576 1.83553   5
  10   5   0 9.24031 1.54263   5
 -10   5   0 11.9724 0.88944   4
 -10   5   0 8.16066 1.53672   2
 -11  -5   0 1.75948 1.22013   3
  11  -5   0 2.00278 0.72952   5
  11  -5   0 2.15360 0.76343   5
 -11  -5   0 0.71379 1.33472   5
 -11  -5   0 4.52900 1.95698   5
 -11  -5   0 8.88594 7.18173   1
 -11  -5   0 2.22020 1.36025   2
  11   5   0 3.24255 1.86519   5
  11   5   0 2.43188 0.89837   4
 -11   5   0 2.06250 1.39111   2
 -11   5   0 1.03302 3.48099   1
 -11   5   0 2.22817 0.88349   5
  11   5   0 1.17214 1.37969   5
 -11   5   0 1.62509 1.11345   3
 -12  -5   0 23.9691 3.99124   5
 -12  -5   0 29.7762 3.30252   5
 -12  -5   0 28.2212 2.84504   3
  12  -5   0 24.1091 1.78639   5
 -12  -5   0 28.6111 3.11768   2
  12  -5   0 26.4776 1.82382   5
 -12   5   0 27.3019 2.57702   3
  12   5   0 27.3674 1.97729   4
 -12   5   0 25.6354 3.09526   2
  12   5   0 27.0976 3.29754   5
 -12   5   0 24.5283 2.20980   5
 -13  -5   0 82.7036 5.09190   5
  13  -5   0 83.0830 3.60484   5
 -13  -5   0 87.5946 4.46555   3
 -13  -5   0 83.0565 4.79235   2
  13  -5   0 83.2003 3.55634   5
  13   5   0 82.6360 5.02849   5
 -13   5   0 79.5648 4.83624   2
 -13   5   0 83.9398 4.21003   3
  13   5   0 81.2869 3.55837   4
  14  -5   0 -0.8156 1.03592   5
 -14  -5   0 -1.2985 2.24330   5
  14  -5   0 -0.1749 0.89756   5
 -14  -5   0 1.63216 1.85792   2
 -14  -5   0 0.22489 1.54661   3
 -14   5   0 -0.9985 1.65575   3
  14   5   0 2.44943 2.24462   5
 -14   5   0 -1.8011 1.66851   2
 -15  -5   0 6.99301 2.13089   2
 -15  -5   0 13.0679 2.16032   3
  15  -5   0 10.2386 1.32522   5
  15   5   0 7.18178 2.62003   5
 -15   5   0 9.74382 2.42887   2
 -15   5   0 9.17904 1.95829   3
   0  -6   0 231.129 9.56939   1
   0  -6   0 217.655 7.71008   5
   0  -6   0 227.981 7.71414   5
   0  -6   0 218.063 7.92597   2
   0  -6   0 229.071 9.55061   1
   0   6   0 234.995 7.99092   4
   0   6   0 226.836 7.70923   5
   0   6   0 220.945 7.70439   5
   0   6   0 225.654 7.94269   2
   0   6   0 221.894 8.05822   3
   1  -6   0 8.26192 0.75585   5
  -1  -6   0 7.12138 0.99164   5
  -1  -6   0 7.16802 1.00754   3
   1  -6   0 7.32520 0.77613   5
  -1  -6   0 4.78476 1.87765   1
  -1  -6   0 5.90053 0.85915   2
  -1  -6   0 6.47851 0.72986   5
   1  -6   0 6.06834 1.48257   1
  -1  -6   0 5.70783 1.94518   1
   1  -6   0 6.08103 0.87003   2
   1  -6   0 5.06867 1.52116   1
   1   6   0 5.95615 0.92350   3
  -1   6   0 7.25727 0.77914   5
  -1   6   0 7.52891 0.95770   2
   1   6   0 5.58310 0.88219   2
  -1   6   0 6.70311 0.79761   5
   1   6   0 7.68762 0.99944   5
   1   6   0 5.08597 0.88416   4
   1   6   0 6.34902 0.72558   5
  -1   6   0 6.92288 0.91171   4
  -1   6   0 4.83914 1.00862   3
  -2  -6   0 7.97394 0.85998   5
  -2  -6   0 4.30877 0.72570   5
   2  -6   0 6.97483 1.28109   1
   2  -6   0 8.65240 0.63319   5
  -2  -6   0 5.43547 2.15943   1
  -2  -6   0 6.52402 2.19617   1
  -2  -6   0 5.48508 0.96063   3
   2  -6   0 5.26653 0.89064   2
   2  -6   0 7.16957 0.64123   5
   2  -6   0 6.18582 1.19510   1
  -2  -6   0 7.18790 0.93153   2
   2   6   0 8.50031 1.16416   5
   2   6   0 3.51810 0.85366   2
  -2   6   0 6.10523 0.66503   5
  -2   6   0 5.39181 0.81051   4
   2   6   0 7.08701 0.85940   5
  -2   6   0 7.27969 0.64309   5
   2   6   0 12.6834 1.43507   4
  -2   6   0 7.37265 0.99582   2
  -2   6   0 5.81859 0.98740   3
   2   6   0 8.28425 1.09418   3
  -3  -6   0 7.70503 2.74281   1
  -3  -6   0 5.67176 0.86833   2
  -3  -6   0 4.47082 0.96859   3
  -3  -6   0 10.9420 2.69917   1
  -3  -6   0 9.17130 1.08937   5
  -3  -6   0 5.24633 0.83418   5
  -3   6   0 8.76983 1.03505   2
  -3   6   0 5.94573 0.84007   4
  -3   6   0 8.65925 1.11254   3
   3   6   0 7.59030 1.03039   4
   3   6   0 4.76550 0.79307   5
   3   6   0 15.3261 1.42262   5
   3   6   0 7.01901 0.93687   2
   3   6   0 6.11547 1.00909   3
  -4  -6   0 21.9029 3.71340   1
  -4  -6   0 28.2883 1.91731   5
  -4  -6   0 29.7354 1.96131   5
  -4  -6   0 30.8457 1.95366   2
  -4  -6   0 28.3439 2.11819   3
   4   6   0 26.5855 1.89057   5
   4   6   0 25.5102 2.08424   3
  -4   6   0 24.7695 2.00656   2
  -4   6   0 24.6042 2.01225   3
   4   6   0 28.3894 1.90245   4
  -4   6   0 27.5150 1.78999   4
  -4   6   0 25.9233 1.72539   4
   4   6   0 25.7924 1.94057   5
   4   6   0 25.6367 1.90338   2
  -5  -6   0 234.268 8.59054   5
  -5  -6   0 244.317 8.59168   5
  -5  -6   0 233.501 12.6007   1
  -5  -6   0 237.980 8.51957   2
  -5  -6   0 217.063 12.3554   1
  -5  -6   0 238.452 8.65098   3
  -5   6   0 233.260 8.28462   4
  -5   6   0 234.854 8.52682   3
   5   6   0 241.771 8.58620   5
   5   6   0 228.445 8.53323   5
   5   6   0 244.228 8.47963   2
  -5   6   0 237.268 8.57681   2
  -5   6   0 242.184 8.32884   4
   5   6   0 242.746 8.62501   3
  -5   6   0 247.365 8.58161   3
   5   6   0 230.545 8.45358   4
  -6  -6   0 16.2738 1.96869   2
  -6  -6   0 21.1431 2.07322   5
  -6  -6   0 17.9904 2.01854   5
  -6  -6   0 21.7169 4.52968   1
  -6  -6   0 16.1447 1.99550   3
  -6  -6   0 20.1076 4.64101   1
   6   6   0 19.0829 2.03618   5
  -6   6   0 19.7416 1.52383   4
  -6   6   0 20.1168 2.03902   3
  -6   6   0 20.5354 1.57263   4
  -6   6   0 18.5930 2.17993   2
  -6   6   0 15.8316 1.89166   3
   6   6   0 18.1187 1.96328   2
   6   6   0 19.7780 2.14369   3
   6   6   0 19.2213 1.83187   4
   6   6   0 17.5082 2.10532   5
  -7  -6   0 75.5493 3.78673   5
  -7  -6   0 75.3301 3.75408   3
  -7  -6   0 67.8780 9.01038   1
  -7  -6   0 77.2599 3.81203   5
  -7  -6   0 76.9143 3.69155   2
  -7  -6   0 60.2571 8.87912   1
   7   6   0 79.8404 3.81849   5
  -7   6   0 75.6321 3.18795   4
   7   6   0 74.1834 3.62596   2
  -7   6   0 75.5413 3.68228   3
  -7   6   0 76.7465 3.13039   4
   7   6   0 71.1863 3.72147   3
  -7   6   0 74.1693 3.61764   3
  -7   6   0 74.8887 3.92782   2
   7   6   0 78.5471 3.89217   5
   7   6   0 76.6415 3.48497   4
  -8  -6   0 63.9213 3.58881   5
  -8  -6   0 64.3995 3.48443   5
  -8  -6   0 58.7474 7.62859   1
  -8  -6   0 59.5068 9.13725   1
  -8  -6   0 61.6156 3.35022   2
  -8  -6   0 57.5216 3.32336   3
   8   6   0 58.4560 2.98757   4
  -8   6   0 57.5404 2.89813   4
   8   6   0 58.7136 3.45714   5
  -8   6   0 57.3309 3.14524   3
   8   6   0 55.8565 3.63350   5
  -8   6   0 56.6881 2.55720   4
   8   6   0 54.4619 3.36352   3
   8   6   0 61.4809 3.35777   2
  -9  -6   0 136.821 6.10907   5
  -9  -6   0 136.763 5.71656   2
  -9  -6   0 134.275 5.69338   3
  -9  -6   0 131.199 5.81238   5
  -9  -6   0 126.881 12.2451   1
  -9   6   0 132.857 5.76048   2
  -9   6   0 141.684 5.53093   3
  -9   6   0 136.043 4.93592   4
   9   6   0 134.956 5.31403   4
  -9   6   0 133.290 4.85264   4
   9   6   0 129.083 5.79930   5
   9   6   0 130.811 6.04337   5
 -10  -6   0 50.2348 3.93393   5
 -10  -6   0 43.6556 8.66236   1
 -10  -6   0 48.1271 3.62089   5
 -10  -6   0 54.4015 3.37711   3
 -10  -6   0 47.6470 3.44925   2
  10   6   0 55.6851 3.69612   5
 -10   6   0 51.0667 2.19360   4
  10   6   0 59.8108 4.14412   5
 -10   6   0 53.2628 2.29627   4
 -10   6   0 55.1310 3.13448   3
 -10   6   0 40.7546 5.05193   2
 -10   6   0 48.4432 3.16366   1
  10   6   0 50.6503 2.84704   4
 -11  -6   0 259.911 10.4242   2
 -11  -6   0 269.341 10.2772   5
  11  -6   0 270.412 8.70501   5
  11  -6   0 257.921 8.68410   5
 -11  -6   0 272.249 9.99849   3
  11   6   0 264.506 10.2299   5
 -11   6   0 263.663 10.0931   2
 -11   6   0 259.045 8.65384   4
  11   6   0 267.827 9.37275   4
 -11   6   0 264.745 9.66507   3
 -11   6   0 229.910 12.4501   1
  11   6   0 232.786 10.3359   5
  12  -6   0 37.2222 2.24740   5
 -12  -6   0 35.2731 3.84236   5
 -12  -6   0 35.2730 3.30348   3
  12  -6   0 37.6759 1.69717   5
 -12  -6   0 39.2247 3.54868   2
 -12   6   0 38.6895 3.65684   2
 -12   6   0 38.0534 3.12772   3
  12   6   0 36.0092 2.61136   4
  12   6   0 40.3884 3.88526   5
  13  -6   0 45.1047 2.05178   5
 -13  -6   0 48.7070 4.47640   5
 -13  -6   0 39.6637 3.96694   2
 -13  -6   0 45.9057 3.66857   3
  13  -6   0 43.0509 1.98398   5
  13   6   0 42.7290 4.40872   5
  13   6   0 47.8035 2.83173   4
 -13   6   0 51.0469 4.10483   2
 -13   6   0 50.1071 3.52464   3
  14  -6   0 9.23689 1.27024   5
 -14  -6   0 6.74976 2.26753   2
 -14  -6   0 5.60881 1.86401   3
  14  -6   0 11.0146 1.19126   5
 -14   6   0 7.60548 1.81733   3
 -14   6   0 3.74833 2.06889   2
  14   6   0 11.8129 2.84424   5
   0  -7   0 0.37375 0.51682   5
   0  -7   0 -0.1802 0.76159   2
   0  -7   0 -0.6246 1.81885   1
   0  -7   0 0.56134 0.49786   5
   0  -7   0 2.96005 1.91337   1
   0   7   0 0.07803 0.50436   5
   0   7   0 0.36131 0.87992   3
   0   7   0 0.20404 0.77492   4
   0   7   0 0.47258 0.81802   2
   0   7   0 0.82945 0.56813   5
  -1  -7   0 504.571 17.1573   2
   1  -7   0 523.148 18.4778   1
  -1  -7   0 496.420 16.9826   5
  -1  -7   0 509.402 19.5895   1
   1  -7   0 519.484 18.5083   1
   1  -7   0 510.847 17.1855   2
  -1  -7   0 521.459 16.9891   5
   1  -7   0 515.734 16.7918   5
   1  -7   0 483.387 16.7752   5
  -1  -7   0 502.660 19.4592   1
  -1   7   0 488.668 17.1516   4
  -1   7   0 497.705 17.1544   2
  -1   7   0 518.267 16.7946   5
   1   7   0 525.867 17.1601   2
  -1   7   0 506.035 16.7781   5
   1   7   0 498.393 16.9696   5
  -1   7   0 503.035 17.2903   3
   1   7   0 489.887 17.1795   4
   1   7   0 500.403 17.3026   3
   1   7   0 504.182 16.9705   5
  -2  -7   0 2.74501 2.52060   1
  -2  -7   0 1.50950 2.48382   1
  -2  -7   0 0.86693 0.76971   2
   2  -7   0 -0.0583 0.33423   5
   2  -7   0 3.21011 1.38398   1
  -2  -7   0 0.76239 0.67368   5
  -2  -7   0 0.60322 0.65208   5
   2  -7   0 0.12386 0.34640   5
   2  -7   0 0.69919 0.83052   2
  -2  -7   0 0.11883 0.88998   3
   2   7   0 -0.2131 0.85008   4
  -2   7   0 0.32727 0.36380   5
   2   7   0 -0.4764 0.61740   5
  -2   7   0 -0.3066 0.81609   2
   2   7   0 3.30129 0.74097   5
   2   7   0 -1.6869 0.94563   3
  -2   7   0 -0.2393 0.95834   3
  -2   7   0 0.20415 0.76807   4
  -2   7   0 -0.0899 0.38542   5
   2   7   0 0.92488 0.86539   2
  -3  -7   0 537.580 21.4979   1
  -3  -7   0 533.235 18.3002   3
  -3  -7   0 532.709 21.3883   1
  -3  -7   0 528.971 18.0577   5
  -3  -7   0 538.454 18.1015   2
  -3  -7   0 511.344 18.0575   5
   3   7   0 545.235 18.0835   2
   3   7   0 535.211 18.1576   4
   3   7   0 548.392 18.2789   3
  -3   7   0 544.621 18.1639   2
  -3   7   0 510.943 18.0243   4
   3   7   0 546.544 18.0815   5
  -3   7   0 528.962 18.2305   3
   3   7   0 530.304 18.0616   5
  -4  -7   0 5.72111 1.19535   3
  -4  -7   0 8.71326 1.18277   2
  -4  -7   0 8.68696 1.15981   5
  -4  -7   0 3.33318 3.60948   1
  -4  -7   0 8.06682 3.62458   1
  -4   7   0 7.45770 1.01881   4
   4   7   0 8.26824 1.13230   5
   4   7   0 7.87313 1.16024   5
  -4   7   0 6.81349 1.17501   2
   4   7   0 6.56758 1.30556   3
   4   7   0 10.2137 1.31585   4
  -4   7   0 7.14158 1.06360   4
   4   7   0 5.71689 1.04556   2
  -4   7   0 6.88589 1.23442   3
  -5  -7   0 66.3134 3.45609   3
  -5  -7   0 72.9898 8.19217   1
  -5  -7   0 66.8379 3.29487   5
  -5  -7   0 65.8649 7.87773   1
  -5  -7   0 63.6048 3.22685   2
  -5  -7   0 63.6149 3.25766   5
   5   7   0 61.7991 3.22206   4
  -5   7   0 64.1315 2.99228   4
  -5   7   0 66.8171 3.08906   4
   5   7   0 65.5097 3.49752   3
   5   7   0 69.4368 3.38227   5
   5   7   0 66.8427 3.28388   5
  -5   7   0 66.5741 3.41543   3
   5   7   0 68.1654 3.25841   2
  -5   7   0 62.4591 3.42066   2
  -6  -7   0 78.3648 9.37198   1
  -6  -7   0 91.6762 9.51689   1
  -6  -7   0 91.0961 4.11686   2
  -6  -7   0 92.5153 4.33442   3
  -6  -7   0 90.1162 4.19236   5
  -6  -7   0 90.3172 4.22807   5
   6   7   0 93.8296 4.14647   2
  -6   7   0 89.2736 4.30047   2
  -6   7   0 87.1941 3.73582   4
  -6   7   0 88.0774 3.79908   4
   6   7   0 93.2328 4.31439   5
   6   7   0 90.4929 4.21053   5
   6   7   0 92.6899 4.08713   4
   6   7   0 93.6790 4.41322   3
  -6   7   0 88.6294 4.12052   3
  -6   7   0 92.1140 4.27232   3
  -7  -7   0 -1.0294 1.21986   5
  -7  -7   0 0.21106 1.07842   2
  -7  -7   0 2.42222 5.05452   1
  -7  -7   0 0.84808 1.24028   3
  -7  -7   0 1.90684 1.14950   5
  -7   7   0 0.41124 0.77384   4
  -7   7   0 1.15209 1.16201   3
  -7   7   0 -1.2263 0.88217   4
   7   7   0 -0.7434 1.24931   5
   7   7   0 0.43967 0.98840   4
   7   7   0 0.14730 1.31796   5
   7   7   0 0.17663 1.15545   2
  -7   7   0 1.43813 1.27790   3
  -8  -7   0 8.86161 1.56990   5
  -8  -7   0 9.48988 1.65566   3
  -8  -7   0 6.15579 1.45404   2
  -8  -7   0 8.80962 1.59389   5
  -8  -7   0 10.9149 6.12376   1
   8   7   0 8.46975 2.58865   2
   8   7   0 11.8978 1.50746   4
   8   7   0 9.99390 1.84522   5
   8   7   0 7.21243 1.51777   5
  -8   7   0 7.02658 1.46137   3
  -8   7   0 7.33539 1.76635   3
  -8   7   0 9.13047 1.05819   4
  -8   7   0 10.4677 1.22225   4
  -9  -7   0 5.33981 1.53481   3
  -9  -7   0 2.97392 1.41789   5
  -9  -7   0 6.57925 7.50612   1
  -9  -7   0 2.59868 1.60008   5
  -9  -7   0 0.52991 1.30638   2
   9   7   0 2.81530 1.44359   5
  -9   7   0 2.42834 1.24144   3
  -9   7   0 2.98199 1.03693   4
   9   7   0 2.97316 1.23205   4
  -9   7   0 3.29198 0.83925   4
 -10  -7   0 1.32204 1.63416   3
 -10  -7   0 -0.1949 2.28467   2
 -10  -7   0 0.80742 1.62345   5
 -10   7   0 1.94730 1.31108   3
 -10   7   0 -0.5327 1.39042   2
 -10   7   0 1.52852 0.76745   4
  10   7   0 2.98909 1.76827   5
 -10   7   0 0.05994 1.24735   4
  10   7   0 2.78648 1.31541   4
 -11  -7   0 12.4181 1.93549   2
 -11  -7   0 9.59318 1.77184   3
 -11  -7   0 12.1899 2.32871   5
  11   7   0 14.9535 2.37538   5
 -11   7   0 13.3558 1.29870   4
  11   7   0 9.91478 1.58597   4
 -11   7   0 7.82112 1.79758   2
 -11   7   0 15.2059 2.90721   3
 -12  -7   0 2.59255 1.70287   2
 -12  -7   0 6.48890 2.96644   5
 -12  -7   0 2.85516 1.65716   3
 -12   7   0 0.14631 1.53919   3
  12   7   0 1.37151 1.42302   4
 -12   7   0 3.09333 1.86969   2
  12   7   0 2.58437 2.15258   5
 -13  -7   0 1.59880 2.47946   5
 -13  -7   0 0.39295 1.70463   3
 -13  -7   0 1.58364 2.02414   2
 -13   7   0 -0.8858 1.62777   3
  13   7   0 1.94614 2.45640   4
  13   7   0 2.84329 2.55971   5
 -13   7   0 0.67294 1.94422   2
 -14  -7   0 13.7970 2.91021   5
 -14  -7   0 9.21323 2.28882   3
 -14  -7   0 15.1284 2.70527   2
 -14   7   0 11.2569 2.86686   2
 -14   7   0 9.98233 2.16933   3
   0  -8   0 106.449 4.40838   2
   0  -8   0 115.834 6.84333   1
   0  -8   0 106.239 3.99999   5
   0  -8   0 99.1256 6.63398   1
   0  -8   0 105.650 3.98997   5
   0   8   0 102.058 4.43102   2
   0   8   0 102.508 4.45164   4
   0   8   0 104.300 4.67588   3
   0   8   0 103.921 3.99276   5
   0   8   0 107.467 4.02238   5
  -1  -8   0 60.4959 2.72236   5
   1  -8   0 53.7738 5.85125   1
   1  -8   0 62.9086 3.09369   2
   1  -8   0 58.6470 4.79424   1
  -1  -8   0 62.6550 2.75567   5
  -1  -8   0 66.6727 6.15814   1
   1  -8   0 62.9796 2.46593   5
  -1  -8   0 63.5216 3.07822   2
  -1  -8   0 64.7965 6.02504   1
   1  -8   0 59.3119 2.46511   5
   1   8   0 64.1609 3.18714   2
  -1   8   0 61.1190 2.49701   5
  -1   8   0 58.7923 2.47992   5
   1   8   0 63.7800 3.19642   4
   1   8   0 58.1542 2.76230   5
  -1   8   0 56.8350 3.03119   4
   1   8   0 61.6299 2.73617   5
  -1   8   0 60.5019 3.35691   3
   1   8   0 55.1651 3.36472   3
  -1   8   0 59.4150 3.14435   2
   2  -8   0 3.51562 0.45423   5
  -2  -8   0 1.72992 0.93995   2
  -2  -8   0 3.01999 0.85107   5
  -2  -8   0 1.06438 3.12059   1
   2  -8   0 2.07756 1.48288   1
  -2  -8   0 3.89929 3.25310   1
   2  -8   0 2.83810 0.47216   5
   2  -8   0 1.75337 0.91260   2
  -2  -8   0 3.15231 0.81540   5
   2  -8   0 2.65578 1.60912   1
   2   8   0 2.61281 0.85243   5
  -2   8   0 3.67990 1.36760   3
   2   8   0 3.13978 1.07827   2
   2   8   0 1.96711 1.07808   4
  -2   8   0 1.22298 1.08934   2
   2   8   0 1.13254 1.20785   3
  -2   8   0 3.65103 1.06554   4
   2   8   0 2.75922 0.92027   5
  -2   8   0 2.74359 0.52802   5
  -2   8   0 3.89415 0.49559   5
  -3  -8   0 -0.0707 0.82178   5
  -3  -8   0 3.88049 3.55564   1
  -3  -8   0 -1.0088 3.55598   1
  -3  -8   0 -0.0348 1.06930   3
  -3  -8   0 1.39914 0.83399   5
  -3  -8   0 0.55951 0.89804   2
  -3   8   0 0.78263 1.06491   4
   3   8   0 -0.1129 0.93012   5
   3   8   0 0.08213 0.96660   2
   3   8   0 -0.0479 0.81243   5
  -3   8   0 0.08856 0.86945   4
   3   8   0 1.83369 1.55115   3
  -3   8   0 0.37065 1.23691   3
   3   8   0 -0.0807 1.03200   4
  -3   8   0 0.06701 1.01043   2
  -4  -8   0 1.43157 0.94669   2
  -4  -8   0 1.23010 0.95369   5
  -4  -8   0 1.52827 0.85788   5
  -4  -8   0 -4.1180 4.04264   1
  -4  -8   0 1.92038 1.25583   3
  -4  -8   0 0.27661 3.97782   1
   4   8   0 2.83786 0.98783   5
   4   8   0 2.58680 1.12677   2
  -4   8   0 2.97611 1.42345   3
   4   8   0 0.94042 1.05710   4
  -4   8   0 0.99949 1.13033   4
  -4   8   0 1.82250 0.97903   4
  -4   8   0 0.43243 1.18439   2
  -5  -8   0 45.1360 2.86470   2
  -5  -8   0 44.1541 2.84396   5
  -5  -8   0 46.9623 3.17484   3
  -5  -8   0 43.0202 8.39564   1
   5   8   0 46.8386 2.93687   2
  -5   8   0 43.4192 3.20438   2
  -5   8   0 46.1321 2.80535   4
   5   8   0 47.8797 2.87137   5
  -5   8   0 45.2496 2.63827   4
   5   8   0 48.3489 2.96719   4
  -6  -8   0 38.2172 2.81874   5
  -6  -8   0 32.6839 2.70753   5
  -6  -8   0 33.0478 2.71314   2
  -6  -8   0 29.6713 2.88297   3
  -6   8   0 37.4298 2.52109   4
  -6   8   0 32.8806 2.28607   4
   6   8   0 32.2493 2.69923   5
   6   8   0 30.2745 2.79060   2
  -6   8   0 32.5782 2.77125   3
   6   8   0 34.5621 2.73364   4
  -7  -8   0 103.467 4.94895   5
  -7  -8   0 109.343 5.04738   3
  -7  -8   0 106.806 4.82784   2
  -7  -8   0 103.261 4.98169   5
  -7   8   0 104.116 4.50796   4
   7   8   0 101.952 4.93361   5
   7   8   0 110.451 4.76572   4
  -7   8   0 102.521 4.85996   3
  -7   8   0 103.564 4.34407   4
  -8  -8   0 16.9116 1.91288   2
  -8  -8   0 16.1950 2.26881   3
  -8  -8   0 16.2678 2.01823   5
  -8  -8   0 12.6067 1.83484   5
   8   8   0 14.1129 1.70726   4
  -8   8   0 17.4482 1.96043   3
  -8   8   0 16.7876 1.84467   4
   8   8   0 19.8061 2.25822   5
  -8   8   0 18.1819 2.29410   4
  -9  -8   0 14.1781 2.03225   3
  -9   8   0 10.9669 1.78536   2
   9   8   0 15.8260 2.27977   5
  -9   8   0 14.6035 1.71812   4
  -9   8   0 10.2506 2.68414   3
 -10  -8   0 4.71510 1.67979   3
 -10  -8   0 4.97845 1.55709   2
 -10  -8   0 2.02266 1.66620   5
 -10   8   0 1.81274 0.97027   4
 -10   8   0 5.56922 1.62448   3
  10   8   0 1.90586 1.43252   4
 -10   8   0 3.77988 1.61184   2
  10   8   0 2.97809 1.89927   5
 -11  -8   0 33.1486 3.58402   3
 -11  -8   0 28.7678 3.45417   2
 -11  -8   0 28.4987 3.05607   5
 -11   8   0 31.0695 3.53140   2
 -11   8   0 24.4019 3.19071   3
  11   8   0 34.0574 4.59645   5
  11   8   0 30.6854 3.01140   4
 -12  -8   0 29.1736 3.84344   3
 -12  -8   0 27.3418 3.72924   2
 -12  -8   0 24.6731 3.06702   5
 -12   8   0 24.8263 3.37814   3
 -12   8   0 27.9781 2.98840   2
  12   8   0 27.2064 3.07377   4
 -13  -8   0 3.98961 2.59418   5
 -13  -8   0 1.84015 2.04570   2
 -13  -8   0 5.12987 2.20693   3
  13   8   0 3.46899 1.92907   4
 -13   8   0 4.39618 2.22519   2
 -13   8   0 5.36617 2.07286   3
   0  -9   0 3.90870 2.84524   1
   0  -9   0 0.63685 1.01574   2
   0  -9   0 0.19093 0.63267   5
   0  -9   0 -0.3886 0.64558   5
   0   9   0 -1.5045 1.01331   4
   0   9   0 -0.9515 1.09787   2
   1  -9   0 131.786 7.27847   1
  -1  -9   0 131.855 5.15560   5
  -1  -9   0 135.799 5.13000   5
  -1  -9   0 133.335 5.52117   2
   1  -9   0 139.074 4.84701   5
  -1  -9   0 143.284 8.90830   1
   1  -9   0 136.754 5.55711   2
   1  -9   0 137.129 4.86653   5
   1   9   0 139.430 5.19159   5
  -1   9   0 127.919 5.61621   2
  -1   9   0 137.048 5.61212   4
  -1   9   0 135.970 4.87922   5
   1   9   0 131.068 5.56997   2
   1   9   0 130.093 5.60071   4
  -2  -9   0 42.7024 2.41460   5
   2  -9   0 39.6298 1.61420   5
  -2  -9   0 41.9719 2.75777   2
  -2  -9   0 39.9866 2.41937   5
   2  -9   0 40.5133 3.92133   1
   2  -9   0 39.7986 3.27849   1
   2  -9   0 39.8862 1.58987   5
  -2   9   0 40.5284 1.68123   5
   2   9   0 39.4019 2.90413   2
   2   9   0 39.5498 2.48401   5
   2   9   0 38.1083 2.87500   4
  -2   9   0 40.7883 2.80800   4
  -2   9   0 36.9663 3.04827   2
  -3  -9   0 97.6787 4.33658   5
  -3  -9   0 102.989 4.52459   2
  -3  -9   0 102.726 4.34574   5
  -3   9   0 92.0169 5.60104   2
   3   9   0 106.117 4.70609   4
  -3   9   0 98.7833 4.50956   4
   3   9   0 103.619 4.37866   5
   3   9   0 95.0455 4.58513   2
  -4  -9   0 51.7853 3.73355   3
  -4  -9   0 56.8635 3.10424   5
  -4  -9   0 53.2275 3.16217   2
  -4  -9   0 50.1162 3.13445   5
   4   9   0 46.4650 3.38681   2
  -4   9   0 55.0429 3.11283   4
   4   9   0 52.4083 3.41932   4
   4   9   0 52.3536 3.15813   5
  -5  -9   0 58.2757 3.23335   5
  -5  -9   0 45.9308 4.67970   2
  -5  -9   0 49.4778 4.01979   3
   5   9   0 52.1211 3.22611   5
  -5   9   0 50.5651 3.04045   4
   5   9   0 41.2362 4.58469   4
  -6  -9   0 20.7830 2.31566   3
  -6  -9   0 26.3512 2.70414   2
  -6  -9   0 21.3126 2.63648   5
   6   9   0 21.5990 2.71791   5
   6   9   0 25.7581 2.76728   4
  -6   9   0 22.4086 2.33610   4
  -7  -9   0 1.05867 1.50774   3
  -7  -9   0 -0.5084 1.27716   5
  -7  -9   0 -0.9449 1.30248   2
   7   9   0 0.55638 1.30921   4
  -7   9   0 -1.1663 1.05128   4
   7   9   0 1.33621 1.50792   5
  -7   9   0 1.71623 1.55996   3
  -8  -9   0 116.861 5.54893   5
  -8  -9   0 115.113 5.81283   2
  -8  -9   0 114.135 5.56096   3
  -8   9   0 112.456 5.36926   3
  -8   9   0 106.698 4.71085   4
   8   9   0 104.756 5.17365   4
  -9  -9   0 98.5852 5.12095   2
  -9  -9   0 100.318 5.35875   5
  -9  -9   0 100.950 5.35129   3
  -9   9   0 101.069 5.27067   2
  -9   9   0 100.809 5.07409   3
   9   9   0 96.8325 4.91597   4
  -9   9   0 98.6056 4.33345   4
 -10  -9   0 47.0356 4.25595   5
 -10  -9   0 55.2779 4.18200   3
 -10  -9   0 49.9246 3.99838   2
 -10   9   0 45.4111 2.87285   4
 -10   9   0 43.6733 3.96205   2
  10   9   0 54.6866 3.72343   4
 -10   9   0 45.3402 3.87575   3
 -11  -9   0 0.30375 2.01434   3
 -11  -9   0 2.24659 2.00841   5
 -11  -9   0 2.96764 1.92548   2
 -11   9   0 1.94644 1.75236   3
  11   9   0 1.42780 1.71925   4
 -11   9   0 3.27525 1.98863   2
 -12  -9   0 30.3323 3.26397   3
   0 -10   0 593.873 19.7161   5
   0 -10   0 588.911 19.7415   5
   0 -10   0 594.159 20.3179   2
   0  10   0 580.799 19.7474   5
   0  10   0 588.686 20.3816   4
   1 -10   0 4.07546 1.33492   2
  -1 -10   0 5.25614 1.04635   5
   1 -10   0 5.75667 0.90020   5
  -1 -10   0 6.43341 1.04553   5
   1 -10   0 5.86775 0.71294   5
   1 -10   0 4.99186 3.01467   1
  -1 -10   0 6.94620 1.39148   2
   1  10   0 6.45957 1.62402   4
  -1  10   0 4.56728 0.88549   5
  -1  10   0 4.17704 1.54839   4
   1  10   0 9.32474 1.23997   5
  -2 -10   0 6.92221 1.20092   5
  -2 -10   0 6.77519 1.14712   5
  -2 -10   0 4.87915 1.43188   2
   2  10   0 7.95786 1.68896   4
  -2  10   0 6.23055 1.59864   4
  -3 -10   0 31.4009 2.78363   2
  -3 -10   0 27.4629 2.39378   5
  -3 -10   0 28.3524 2.42863   5
  -3  10   0 26.9486 2.88916   4
   3  10   0 29.2081 2.99438   4
   3  10   0 24.2950 2.63432   5
  -4 -10   0 18.0186 2.28458   5
  -4 -10   0 16.8884 1.81461   5
  -4 -10   0 16.0062 1.87625   2
  -4  10   0 16.3371 2.08073   4
   4  10   0 13.3525 2.00973   5
   4  10   0 14.5478 1.91060   4
  -5 -10   0 86.1335 4.59202   2
  -5 -10   0 93.2606 4.48275   5
  -5 -10   0 96.5336 5.48201   5
  -5  10   0 91.4387 4.64107   4
   5  10   0 87.1855 4.66554   4
  -6 -10   0 11.7178 1.69868   5
  -6 -10   0 18.5897 2.35800   3
  -6 -10   0 16.4386 3.32567   2
   6  10   0 13.3470 1.90501   4
  -6  10   0 20.5018 2.29051   3
  -6  10   0 14.4749 1.89733   4
  -7 -10   0 21.8868 2.97608   5
  -7 -10   0 15.3741 2.22607   3
  -7 -10   0 19.3907 2.20177   2
   7  10   0 22.9459 3.01697   4
  -7  10   0 24.7147 2.93930   4
  -7  10   0 19.7159 2.30875   3
  -8 -10   0 15.0298 2.18062   2
  -8 -10   0 12.4406 2.12965   3
  -8 -10   0 16.1014 2.07949   5
   8  10   0 11.4973 1.89991   4
  -8  10   0 13.6686 2.04105   4
  -8  10   0 12.6800 2.10136   3
  -9 -10   0 9.47556 2.05944   2
  -9 -10   0 7.05559 2.20890   5
  -9 -10   0 9.35540 2.29711   3
  -9  10   0 12.8888 2.16567   3
  -9  10   0 8.05239 2.70235   4
   9  10   0 12.0722 2.02670   4
  -9  10   0 6.73620 1.94013   2
 -10 -10   0 2.62934 1.99217   2
 -10 -10   0 1.39485 2.14781   5
 -10 -10   0 2.15422 2.05574   3
 -10  10   0 1.62228 1.94347   3
  10  10   0 5.88312 1.96147   4
 -10  10   0 2.03391 2.01358   2
   0 -11   0 1.80965 0.83105   5
   0 -11   0 2.01254 1.88838   2
   0 -11   0 2.69118 0.82111   5
   0  11   0 1.84819 1.67111   4
  -1 -11   0 3.20078 1.01756   5
  -1 -11   0 4.25646 1.04235   5
  -1 -11   0 3.26929 2.37264   2
   1 -11   0 3.86259 0.64122   5
   1 -11   0 5.53191 0.79899   5
   1  11   0 2.69888 1.61487   4
  -1  11   0 3.94705 1.67172   4
  -2 -11   0 117.314 4.94487   5
  -2 -11   0 123.894 4.97880   5
  -2 -11   0 105.977 6.27044   2
  -2  11   0 120.248 5.54474   4
   2  11   0 119.844 5.68255   4
  -3 -11   0 10.9142 1.83863   2
  -3 -11   0 7.69593 1.39455   5
  -3 -11   0 6.98765 1.38361   5
  -3  11   0 10.3854 1.87143   4
   3  11   0 6.24511 1.73288   4
  -4 -11   0 19.6333 2.53878   5
  -4 -11   0 18.1684 2.17356   2
  -4  11   0 21.8721 2.84801   4
   4  11   0 22.8568 2.47909   4
  -5 -11   0 9.20172 1.78100   2
  -5 -11   0 7.42702 1.61130   5
  -5  11   0 10.0758 1.78220   4
  -5  11   0 9.78752 2.05465   3
   5  11   0 9.94157 1.95730   4
  -6 -11   0 28.8712 3.40391   2
  -6 -11   0 33.1383 3.20939   5
   6  11   0 28.4613 3.39505   4
  -6  11   0 29.5920 3.06929   4
  -6  11   0 31.0435 3.65898   3
  -7 -11   0 7.15170 1.94386   5
  -7 -11   0 6.86044 1.94927   2
  -7  11   0 4.99202 2.12037   3
  -7  11   0 9.26149 1.73699   4
   7  11   0 6.38816 1.94131   4
  -8 -11   0 117.835 6.03214   2
  -8 -11   0 115.577 6.08076   5
  -8  11   0 110.831 5.40814   4
   8  11   0 122.338 6.03099   4
  -8  11   0 112.149 6.18773   3
   0 -12   0 64.8067 2.79305   5
   0 -12   0 65.8256 2.78217   5
   0  12   0 59.2002 4.33447   4
  -1 -12   0 23.9702 3.35239   2
  -1 -12   0 23.4878 2.09650   5
  -1 -12   0 24.4511 2.18973   5
  -1  12   0 20.4705 2.40789   4
   1  12   0 22.3112 2.48945   4
  -2 -12   0 16.2316 2.09805   2
  -2 -12   0 16.4798 2.16135   5
   2  12   0 15.7905 2.43613   4
  -2  12   0 13.4237 2.21990   4
  -3 -12   0 54.0563 4.06558   2
  -3 -12   0 56.2956 3.42164   5
  -3  12   0 56.4441 4.08747   4
   3  12   0 60.7530 4.37268   4
  -4 -12   0 9.38942 1.64312   5
  -4 -12   0 5.55617 1.89089   2
   4  12   0 4.99945 1.97847   4
  -4  12   0 3.88405 1.84582   4
  -5 -12   0 28.1009 3.18361   5
  -5 -12   0 33.0110 3.79613   2
  -5  12   0 30.9681 3.39633   4
   5  12   0 27.3546 2.93642   4
  -5  12   0 31.5405 4.09534   3
  -6 -12   0 9.98673 2.21956   2
  -6 -12   0 8.25328 1.96505   5
  -6  12   0 6.50764 2.49361   3
  -6  12   0 6.07639 1.91764   4
   6  12   0 6.94759 2.16524   4
 -16   0   1 0.00585 1.67574   3
  16   0  -1 2.41275 1.84104   5
 -16   0   1 -1.2417 1.95731   2
  15   0  -1 31.2727 3.35651   5
 -15   0   1 39.9377 2.97607   3
 -15   0   1 37.1339 3.69819   2
  14   0  -1 0.73637 1.32189   5
 -14   0   1 0.67385 1.58976   2
 -14   0   1 0.41983 1.05329   3
 -13   0   1 39.3836 3.03496   5
 -13   0   1 43.1705 3.28788   2
  13   0  -1 39.2501 2.83015   3
 -13   0   1 42.8222 2.55065   3
  13   0  -1 38.9985 3.75456   5
  13   0  -1 41.6377 3.29065   5
  12   0  -1 1.78509 1.06293   5
 -12   0   1 3.03873 1.38106   2
 -12   0   1 -0.5422 0.93184   5
  12   0  -1 1.07223 1.16615   5
  12   0  -1 1.64237 1.00371   3
 -12   0   1 1.80920 0.88098   3
 -12   0   1 -4.0702 6.25815   1
 -11   0   1 505.297 22.7453   1
 -11   0   1 552.604 18.1152   3
  11   0  -1 547.712 18.0981   3
  11   0  -1 547.668 18.4341   5
 -11   0   1 536.285 18.3901   5
  11   0  -1 537.024 18.4041   5
 -11   0   1 497.788 22.8262   1
 -11   0   1 546.652 18.5481   2
 -11   0   1 533.002 18.3866   5
 -10   0   1 -0.2085 3.33069   1
 -10   0   1 1.24741 0.74861   3
 -10   0   1 3.30474 3.64958   1
  10   0  -1 3.86813 1.05194   5
 -10   0   1 1.21116 1.06190   5
  10   0  -1 3.17583 0.97165   5
  10   0  -1 4.79329 0.89047   3
 -10   0   1 2.35129 1.06789   2
  -9   0   1 1663.94 56.0019   2
  -9   0   1 1713.98 55.9219   5
  -9   0   1 1711.71 59.5478   1
   9   0  -1 1681.74 55.9457   5
  -9   0   1 1701.22 55.7225   3
   9   0  -1 1693.61 55.9297   5
  -9   0   1 1677.75 55.9215   5
  -9   0   1 1739.31 59.6168   1
   8   0  -1 -0.1124 0.23509   4
  -8   0   1 -1.7001 2.39407   1
  -8   0   1 -0.2607 0.75057   2
  -8   0   1 0.08002 0.63827   5
  -8   0   1 -0.2570 0.53233   3
   8   0  -1 0.48445 0.70733   5
  -8   0   1 -2.5787 2.21410   1
   8   0  -1 1.03464 0.66436   5
   8   0  -1 -0.3687 0.52419   3
  -8   0   1 -0.0887 0.65818   5
  -7   0   1 86.3604 6.05013   1
  -7   0   1 90.3441 3.55952   5
   7   0  -1 91.0204 3.35998   3
  -7   0   1 86.0992 3.51585   5
  -7   0   1 91.6588 3.37293   3
   7   0  -1 84.8408 3.50987   5
   7   0  -1 91.0884 3.61805   2
  -7   0   1 90.4948 3.04750   4
   7   0  -1 89.6093 3.05413   4
  -7   0   1 90.1660 3.63345   2
  -6   0   1 -0.1374 0.43885   5
  -6   0   1 0.77392 1.60010   1
  -6   0   1 -0.1137 0.37970   3
  -6   0   1 -0.2320 0.50200   2
  -6   0   1 1.22161 0.52510   5
   6   0  -1 -0.2964 0.50387   2
  -6   0   1 0.44300 0.22383   4
   6   0  -1 -0.2984 0.20103   4
   6   0  -1 -0.0367 0.36544   3
   6   0  -1 -0.1580 0.43969   5
   5   0  -1 59.5261 2.07179   4
   5   0  -1 60.2557 2.41917   2
  -5   0   1 58.2336 2.06585   4
  -5   0   1 58.5109 2.36964   5
  -5   0   1 61.6164 2.25656   3
   5   0  -1 60.8199 2.24612   3
  -5   0   1 57.4731 2.40872   2
  -5   0   1 57.3730 4.05541   1
  -5   0   1 60.1910 2.36966   5
  -4   0   1 0.13251 0.98055   1
  -4   0   1 0.23389 0.29583   5
  -4   0   1 -0.0326 0.35058   2
  -4   0   1 0.34310 0.33611   5
   4   0  -1 0.39605 0.33584   2
  -4   0   1 -0.0602 0.16504   4
  -4   0   1 0.25657 0.26422   3
   4   0  -1 0.25562 0.17819   4
  -3   0   1 0.23830 0.25447   5
   3   0  -1 0.79456 0.16575   4
  -3   0   1 1.55238 0.23136   3
  -3   0   1 1.18886 0.80648   1
  -3   0   1 0.75939 0.26284   5
   3   0  -1 0.83098 0.30837   2
  -3   0   1 0.79569 0.16485   4
   2   0  -1 1.36426 0.25206   5
  -2   0   1 0.74738 0.23742   2
  -2   0   1 1.21582 0.23941   5
   2   0  -1 1.08026 0.24803   2
  -2   0   1 0.78385 0.16147   3
  -2   0   1 0.90619 0.59291   1
  -2   0   1 1.27561 0.22775   5
  -2   0   1 0.95491 0.15341   4
   2   0  -1 1.83266 0.23674   4
  -2   0   1 1.41668 0.60710   1
  -1   0  -1 41.8655 1.30898   4
  -1   0  -1 41.0626 1.44655   5
   1   0   1 27.7136 1.89390   1
   2   0   1 0.57232 0.60260   1
  -2   0  -1 0.94457 0.23326   5
   2   0   1 0.70580 0.23169   5
  -2   0  -1 0.83837 0.23013   5
  -2   0  -1 0.94896 0.63733   1
   2   0   1 1.42947 0.17666   4
   2   0   1 0.50917 0.22853   2
  -2   0  -1 1.50457 0.26698   2
   2   0   1 1.04044 0.25756   5
  -3   0  -1 7122.72 231.834   1
   3   0   1 7051.96 231.817   1
  -4   0  -1 0.14360 0.37281   5
   4   0   1 -0.5014 1.01359   1
  -4   0  -1 0.21415 0.34621   3
   4   0   1 0.16587 0.33140   5
   4   0   1 0.21305 0.07766   4
  -4   0  -1 0.04193 0.32165   5
   4   0   1 0.27562 0.36476   2
   4   0   1 -0.0540 0.37215   5
  -4   0  -1 0.42865 1.12292   1
   4   0   1 0.53730 0.35434   3
  -4   0  -1 0.25442 0.37606   2
  -5   0  -1 1152.46 37.8518   1
   5   0   1 1109.25 35.8182   2
   5   0   1 1078.70 35.7255   3
  -5   0  -1 1074.83 35.7330   3
   5   0   1 1150.27 37.8733   1
  -5   0  -1 1051.50 35.7881   5
  -5   0  -1 1088.71 35.8222   2
   5   0   1 1046.54 35.7855   5
  -5   0  -1 1106.33 35.7941   5
   5   0   1 1033.47 35.7813   5
  -6   0  -1 0.48749 0.46815   5
   6   0   1 -0.3737 0.45158   5
  -6   0  -1 -0.1253 0.45327   3
  -6   0  -1 1.42682 1.76718   1
  -6   0  -1 -0.6085 0.42887   5
   6   0   1 -1.5267 1.55869   1
   6   0   1 -0.0394 0.43657   3
  -6   0  -1 -0.0350 0.56514   2
   6   0   1 0.18555 0.46837   5
   7   0   1 1977.55 66.1001   5
  -7   0  -1 1965.43 66.0904   5
   7   0   1 2029.07 66.1111   5
  -7   0  -1 2186.72 69.1025   1
  -7   0  -1 1961.21 65.9904   3
  -7   0  -1 1938.90 66.1266   5
  -7   0  -1 1983.40 66.1295   2
   7   0   1 2087.89 66.0061   3
   8   0   1 -3.1548 2.24268   1
  -8   0  -1 0.98146 0.67207   3
  -8   0  -1 0.44961 0.69662   5
   8   0   1 0.36768 0.69744   5
   8   0   1 1.82143 0.73136   5
  -8   0  -1 1.71795 0.69478   5
  -8   0  -1 0.89864 0.79085   2
  -8   0  -1 0.08347 2.64714   1
   9   0   1 424.597 18.4867   1
   9   0   1 435.041 15.0188   5
   9   0   1 433.531 15.0032   5
  -9   0  -1 435.759 14.9833   5
  -9   0  -1 440.473 15.0848   2
  -9   0  -1 438.921 14.8554   3
  -9   0  -1 452.680 18.9642   1
   9   0   1 431.608 14.8300   3
  -9   0  -1 438.537 15.0039   5
 -10   0  -1 -0.1282 0.95284   5
 -10   0  -1 0.49173 0.84808   3
  10   0   1 0.06520 0.94723   5
  10   0   1 -0.6376 0.83352   3
 -10   0  -1 1.96075 0.98136   5
 -10   0  -1 0.53125 1.12778   2
 -10   0  -1 2.13848 3.84107   1
 -11   0  -1 25.8017 5.52933   1
  11   0   1 19.7897 2.15756   5
 -11   0  -1 16.5952 2.35229   2
 -11   0  -1 20.0377 1.88137   3
 -11   0  -1 18.6343 2.12206   5
 -11   0  -1 17.8350 2.29806   5
  11   0   1 20.2477 2.03141   3
 -11   0  -1 22.7226 5.12895   1
  12   0   1 0.92478 1.10404   3
 -12   0  -1 -0.4837 1.05297   5
 -12   0  -1 -11.353 8.70046   1
 -12   0  -1 1.24002 1.21602   2
  12   0   1 -0.1619 1.01976   5
 -12   0  -1 0.70721 0.93148   3
  12   0   1 -0.3336 1.06395   5
 -13   0  -1 20.8357 2.67042   5
 -13   0  -1 14.4000 1.87831   2
 -13   0  -1 23.7331 2.23390   3
  13   0   1 21.1281 1.97852   3
  13   0   1 18.8832 2.63112   5
  13   0   1 26.2769 2.83448   5
 -14   0  -1 -0.0496 1.19225   3
  14   0   1 -0.8935 1.21157   5
 -14   0  -1 -1.3419 1.40601   2
 -15   0  -1 -2.6720 1.62102   2
  15   0   1 0.80250 1.35583   5
 -16   0  -1 -1.3639 1.68697   3
 -16   0  -1 -0.8726 1.85875   2
  16   0   1 -1.7825 1.48625   5
 -16  -1   1 3.33906 2.03192   2
  16  -1  -1 5.10464 1.76117   5
 -16   1   1 4.60255 2.03513   2
 -16   1   1 4.52218 1.72503   3
  16   1  -1 2.35433 1.80022   5
 -15  -1   1 -0.0329 1.68041   2
  15  -1  -1 1.97419 1.33939   5
 -15  -1   1 -0.3312 1.30241   3
 -15   1   1 0.49514 1.26999   3
 -15   1   1 -1.6410 1.74998   2
  15   1  -1 -1.4568 1.51782   5
  14  -1  -1 45.9023 3.21216   5
 -14  -1   1 42.1047 3.63918   2
 -14  -1   1 47.4023 3.75016   5
 -14  -1   1 51.8283 2.99349   3
 -14   1   1 44.2315 3.63704   2
 -14   1   1 43.9229 2.84669   3
  14   1  -1 43.4785 3.48517   5
 -13  -1   1 17.2014 2.01175   2
  13  -1  -1 12.3519 1.48789   5
  13  -1  -1 15.3846 1.61685   3
 -13  -1   1 9.41121 1.60805   5
  13  -1  -1 18.8940 2.36549   5
 -13  -1   1 17.2398 1.99762   3
  13   1  -1 11.4877 2.07415   5
  13   1  -1 13.6316 1.56138   3
 -13   1   1 12.2036 1.60896   5
  13   1  -1 12.4901 1.75990   5
 -13   1   1 12.5093 1.36691   3
 -13   1   1 8.09260 1.69279   2
 -12  -1   1 6.60433 1.11413   3
 -12  -1   1 9.86187 1.42186   5
 -12  -1   1 12.0183 5.92916   1
  12  -1  -1 8.03788 1.26863   3
  12  -1  -1 9.42742 1.37733   5
 -12  -1   1 6.39307 1.42188   2
  12  -1  -1 9.41080 1.29995   5
 -12   1   1 9.37099 1.14385   3
 -12   1   1 11.7042 1.44634   5
  12   1  -1 7.33513 1.48220   5
  12   1  -1 11.0309 1.52991   5
 -12   1   1 8.23133 1.63527   2
  12   1  -1 9.84008 1.30151   3
 -11  -1   1 23.2454 5.49292   1
 -11  -1   1 32.5443 2.71373   2
  11  -1  -1 27.5983 2.27767   5
  11  -1  -1 26.9878 2.07457   3
 -11  -1   1 30.1076 2.06863   3
 -11  -1   1 28.2285 2.69563   5
 -11  -1   1 25.9491 2.41439   5
  11  -1  -1 31.2474 2.30091   5
 -11  -1   1 24.7347 5.59296   1
 -11   1   1 37.3998 5.55147   1
 -11   1   1 27.1885 2.60284   2
 -11   1   1 27.9360 5.21745   1
  11   1  -1 25.6081 2.13007   3
  11   1  -1 27.8132 2.47464   5
 -11   1   1 27.9714 2.01485   3
 -11   1   1 27.5959 2.22802   5
  11   1  -1 31.5785 2.56179   5
 -10  -1   1 72.0411 3.58277   5
  10  -1  -1 77.0798 3.36400   5
 -10  -1   1 73.2825 8.19617   1
 -10  -1   1 71.2927 3.18219   3
  10  -1  -1 76.4968 3.16571   3
 -10  -1   1 70.4233 8.38749   1
 -10  -1   1 72.0505 3.62999   2
  10  -1  -1 71.1041 3.35022   5
 -10  -1   1 72.6398 3.56934   5
  10   1  -1 78.2663 3.73434   2
 -10   1   1 70.1383 3.13445   3
  10   1  -1 72.8154 3.55199   5
  10   1  -1 69.5137 3.55701   5
  10   1  -1 70.4381 2.59485   4
 -10   1   1 73.2346 3.37333   5
 -10   1   1 69.1645 3.32327   5
  10   1  -1 70.5045 3.20456   3
 -10   1   1 66.7228 3.59655   2
 -10   1   1 61.9148 7.33297   1
 -10   1   1 66.8195 7.46877   1
   9  -1  -1 7.96739 1.02235   5
  -9  -1   1 5.46910 1.06320   5
   9  -1  -1 3.85898 0.92892   5
  -9  -1   1 3.82657 1.07591   2
  -9  -1   1 5.75390 0.86737   3
  -9  -1   1 3.79991 3.56530   1
  -9  -1   1 6.69042 3.27121   1
  -9  -1   1 4.92819 1.03990   5
  -9   1   1 4.35186 1.13282   2
  -9   1   1 9.97858 3.12200   1
  -9   1   1 5.70280 0.90959   5
  -9   1   1 8.74803 1.07319   5
   9   1  -1 4.44693 1.01582   5
   9   1  -1 5.61933 0.90522   3
  -9   1   1 4.91969 0.82962   3
   9   1  -1 5.25446 1.07516   5
   9   1  -1 4.90667 1.07613   2
  -9   1   1 0.12089 2.87496   1
  -8  -1   1 21.9132 1.69990   5
   8  -1  -1 20.5307 1.56337   5
  -8  -1   1 19.9993 1.69108   5
  -8  -1   1 18.9812 1.75271   2
   8  -1  -1 20.7402 1.50482   5
  -8  -1   1 18.3436 3.54089   1
  -8  -1   1 18.4352 3.72986   1
   8  -1  -1 21.5852 1.40473   3
  -8  -1   1 19.5466 1.43177   3
   8   1  -1 20.6732 1.75034   5
  -8   1   1 19.4659 1.52822   5
   8   1  -1 20.3400 1.44118   3
  -8   1   1 19.5790 1.52605   5
   8   1  -1 16.4900 1.71517   2
  -8   1   1 19.6188 3.19374   1
  -8   1   1 19.0128 3.17840   1
   8   1  -1 21.5680 1.66737   5
  -8   1   1 17.9796 1.70961   2
  -8   1   1 19.1686 1.39511   3
  -7  -1   1 33.6777 4.26595   1
  -7  -1   1 39.6628 4.85225   1
   7  -1  -1 28.6836 1.50306   3
  -7  -1   1 28.7575 1.55626   3
  -7  -1   1 26.3111 1.73832   5
  -7  -1   1 28.4508 1.74130   5
  -7  -1   1 28.1806 1.76708   2
   7  -1  -1 29.3969 1.58095   5
  -7   1   1 24.3008 3.88541   1
  -7   1   1 29.6824 1.60516   5
   7   1  -1 29.4979 1.78581   5
  -7   1   1 29.0242 1.60214   5
  -7   1   1 30.0841 1.07004   4
  -7   1   1 29.9712 1.51800   3
  -7   1   1 29.3031 1.83706   2
   7   1  -1 29.8174 1.80301   2
   7   1  -1 28.8563 1.75299   5
   7   1  -1 28.8956 1.53620   3
  -6  -1   1 5.24569 0.72609   2
  -6  -1   1 7.92099 2.24330   1
  -6  -1   1 5.53606 0.61986   3
   6  -1  -1 7.50759 0.85008   5
  -6  -1   1 6.23241 0.60038   4
  -6  -1   1 7.11193 1.02631   5
  -6  -1   1 7.37128 1.04739   5
   6  -1  -1 6.84081 0.45764   4
  -6  -1   1 6.38252 2.11020   1
   6  -1  -1 6.44041 0.79184   3
  -6   1   1 6.95041 0.86442   5
   6   1  -1 6.10890 0.63741   4
  -6   1   1 4.44055 1.69392   1
   6   1  -1 10.6677 1.10408   2
  -6   1   1 7.22671 0.87550   5
   6   1  -1 7.37849 0.82995   5
  -6   1   1 6.47361 0.81409   2
   6   1  -1 7.44265 0.82333   3
  -6   1   1 8.25198 0.45162   4
  -6   1   1 8.55554 0.86726   3
  -5  -1   1 190.144 6.34755   3
   5  -1  -1 182.708 6.34967   5
  -5  -1   1 182.416 6.48604   5
  -5  -1   1 186.201 6.21317   4
  -5  -1   1 187.410 6.48120   2
  -5  -1   1 187.325 8.59595   1
   5  -1  -1 186.183 6.30724   3
   5  -1  -1 185.144 6.13500   4
  -5  -1   1 182.749 6.46751   5
   5   1  -1 184.465 6.46653   2
  -5   1   1 186.027 6.35867   5
  -5   1   1 187.304 6.49282   2
   5   1  -1 181.274 6.47583   5
  -5   1   1 186.369 6.34809   5
   5   1  -1 182.540 6.21006   4
  -5   1   1 181.498 6.31894   3
   5   1  -1 187.624 6.32911   3
  -5   1   1 186.147 7.86782   1
  -5   1   1 185.163 6.12575   4
   4  -1  -1 14.0458 0.79189   3
  -4  -1   1 15.1110 2.45305   1
  -4  -1   1 13.4644 2.26707   1
   4  -1  -1 15.0052 0.64644   4
  -4  -1   1 14.5897 0.98871   2
  -4  -1   1 13.2265 0.94876   5
  -4  -1   1 13.8028 0.97340   5
   4  -1  -1 14.0942 0.79730   5
  -4  -1   1 16.1111 0.73564   4
   4   1  -1 14.9961 0.72927   4
   4   1  -1 14.3051 0.98260   5
  -4   1   1 14.9111 0.80575   3
  -4   1   1 14.2186 0.99651   2
  -4   1   1 14.7306 0.63367   4
  -4   1   1 14.6617 1.86191   1
  -4   1   1 14.5482 0.79879   5
  -4   1   1 13.5942 0.81182   5
   4   1  -1 14.6910 0.81282   3
   4   1  -1 14.5522 0.96446   2
  -3  -1   1 785.960 25.7180   4
  -3  -1   1 875.887 27.4139   1
  -3  -1   1 781.872 25.8534   5
   3  -1  -1 785.480 25.7332   3
  -3  -1   1 760.233 25.8325   2
   3  -1  -1 755.751 25.7277   5
  -3  -1   1 766.477 25.7550   3
   3  -1  -1 775.114 25.6716   4
  -3  -1   1 842.434 27.3392   1
  -3  -1   1 789.613 25.8494   5
   3   1  -1 786.814 25.8523   5
  -3   1   1 769.359 25.6649   4
  -3   1   1 766.403 25.7291   5
   3   1  -1 775.449 25.7160   4
   3   1  -1 812.115 25.8641   5
  -3   1   1 837.534 26.5811   1
   3   1  -1 793.612 25.8287   2
  -3   1   1 757.720 25.7218   5
  -3   1   1 757.415 25.8348   2
   3   1  -1 779.866 25.7508   3
  -3   1   1 768.202 25.7297   3
   2  -1  -1 849.510 28.5011   5
  -2  -1   1 954.966 29.7427   1
  -2  -1   1 858.475 28.6219   5
  -2  -1   1 873.242 28.5454   4
  -2  -1   1 991.227 29.8384   1
   2  -1  -1 856.202 28.5133   4
  -2  -1   1 850.285 28.5560   3
  -2  -1   1 833.477 28.6151   5
  -2  -1   1 853.742 28.6014   2
  -2   1   1 922.809 28.9591   1
   2   1  -1 845.159 28.6162   5
  -2   1   1 920.403 28.9668   1
   2   1  -1 876.480 28.6025   2
   2   1  -1 855.796 28.5540   3
  -2   1   1 849.486 28.5110   4
   2   1  -1 849.806 28.5420   4
  -2   1   1 857.308 28.5337   3
   2   1  -1 839.740 28.6156   5
  -1  -1   1 683.826 28.0418   2
   1  -1  -1 601.580 28.0047   4
  -1  -1   1 874.374 28.0789   5
  -1  -1   1 727.688 28.0548   5
  -1  -1   1 897.901 28.0529   4
  -1  -1   1 1017.37 28.9219   1
   1   1  -1 1023.27 28.9293   1
   1   1  -1 907.431 28.0745   2
   1   1  -1 911.453 28.0829   5
   1   1  -1 912.774 28.0834   5
   1   1  -1 906.123 28.0554   3
  -1   1   1 853.799 28.0323   4
   0  -1   1 156.575 5.64461   4
   0   1   1 156.534 5.61359   5
   0   1  -1 161.770 5.63593   5
   0   1  -1 166.428 6.06028   1
   0   1   1 181.758 5.61878   2
   0   1  -1 205.569 5.65950   5
   0   1  -1 173.629 5.66902   2
   0   1   1 154.980 5.64850   4
   0   1   1 165.615 5.65938   3
   0   1   1 184.207 5.62462   5
  -1  -1  -1 538.620 18.4519   3
  -1  -1  -1 598.418 18.4655   5
  -1  -1  -1 430.257 18.5155   5
   1  -1   1 518.991 18.3919   5
   1  -1   1 513.956 18.4480   2
  -1  -1  -1 483.468 18.3943   2
   1  -1   1 575.442 18.3978   4
   1  -1   1 578.346 18.8213   1
   1  -1   1 409.338 18.3771   5
  -1   1  -1 586.677 18.4001   4
  -1   1  -1 658.460 18.8868   1
   1   1   1 599.565 18.4648   3
  -1   1  -1 598.432 18.4048   5
   1   1   1 593.104 18.4613   5
  -1   1  -1 617.287 18.4728   2
   1   1   1 582.696 18.4091   2
   1   1   1 663.322 19.2702   1
  -1   1  -1 592.693 18.4018   5
  -1   1  -1 535.180 18.4467   3
   1   1   1 597.650 18.4633   5
  -2  -1  -1 1614.49 55.0069   5
  -2  -1  -1 1792.11 56.1567   1
   2  -1   1 1742.71 55.5984   1
   2   1   1 1850.86 56.2113   1
   2   1   1 1548.73 54.9999   5
  -2   1  -1 1536.30 54.9681   3
  -2   1  -1 1719.50 55.5946   1
  -3  -1  -1 676.757 22.1380   5
   3  -1   1 710.663 23.0613   1
   3  -1   1 675.161 22.0663   3
  -3  -1  -1 725.214 23.6740   1
   3  -1   1 612.022 22.0214   5
   3  -1   1 666.159 22.0335   5
  -3  -1  -1 688.642 22.1317   5
  -3   1  -1 521.208 22.1914   3
   3   1   1 685.288 22.0799   2
  -3   1  -1 677.176 22.0327   5
   3   1   1 662.987 21.9624   4
   3   1   1 665.754 22.0719   3
   3   1   1 751.219 23.7431   1
  -3   1  -1 696.230 23.0402   1
   3   1   1 663.067 22.1232   5
  -3   1  -1 669.660 22.0342   5
   3   1   1 677.647 22.1339   5
  -4  -1  -1 500.343 16.2280   2
   4  -1   1 509.458 17.5260   1
  -4  -1  -1 489.414 18.0452   1
   4  -1   1 502.581 16.1843   3
  -4  -1  -1 493.131 16.2020   3
   4  -1   1 473.889 16.1559   5
   4  -1   1 393.750 16.1160   5
  -4  -1  -1 501.533 16.2708   5
  -4  -1  -1 486.469 16.2683   5
   4   1   1 510.910 18.1694   1
   4   1   1 492.297 16.2141   2
   4   1   1 504.072 16.2737   5
  -4   1  -1 504.398 17.5186   1
  -4   1  -1 487.797 16.2528   2
   4   1   1 479.161 16.3043   5
  -4   1  -1 488.501 16.1568   5
  -4   1  -1 497.621 16.1880   3
   4   1   1 488.395 16.0301   4
  -4   1  -1 480.087 16.1585   5
   4   1   1 494.142 16.1913   3
  -5  -1  -1 1.39360 1.56976   1
  -5  -1  -1 1.70772 0.48738   3
  -5  -1  -1 1.79080 0.50319   2
   5  -1   1 0.48154 0.39903   5
   5  -1   1 0.34080 0.38540   3
  -5  -1  -1 1.55578 0.49042   5
   5  -1   1 1.16372 0.35799   5
  -5  -1  -1 1.25278 0.51689   5
   5  -1   1 -0.4126 1.24683   1
  -5   1  -1 0.75032 0.40888   5
   5   1   1 0.39213 0.43640   2
  -5   1  -1 1.49640 0.40408   5
   5   1   1 0.34838 0.41908   3
   5   1   1 0.33100 0.45644   5
   5   1   1 0.74605 0.52248   5
   5   1   1 0.75411 0.26166   4
  -5   1  -1 2.29198 0.56494   2
  -5   1  -1 1.50955 0.44084   3
   5   1   1 1.31159 1.47589   1
  -5   1  -1 1.22396 1.23160   1
  -6  -1  -1 167.931 8.58621   1
  -6  -1  -1 171.014 6.05683   3
   6  -1   1 177.981 8.13047   1
   6  -1   1 166.512 6.03902   5
  -6  -1  -1 166.906 6.15507   5
  -6  -1  -1 173.294 6.15053   2
   6  -1   1 170.730 6.02570   3
  -6  -1  -1 173.680 6.16541   5
   6   1   1 174.298 8.64436   1
  -6   1  -1 176.597 8.16049   1
   6   1   1 172.379 6.17072   5
   6   1   1 179.144 6.14510   2
   6   1   1 173.157 6.17616   5
   6   1   1 170.878 5.75176   4
  -6   1  -1 168.048 6.04133   5
  -6   1  -1 171.705 6.03399   3
   6   1   1 172.851 6.03993   3
  -6   1  -1 170.757 6.04429   5
  -6   1  -1 169.354 6.16980   2
  -7  -1  -1 57.2208 2.54249   5
   7  -1   1 56.4495 4.78693   1
  -7  -1  -1 55.5197 2.38668   3
  -7  -1  -1 55.8293 5.40150   1
   7  -1   1 51.2281 2.29272   3
  -7  -1  -1 53.5259 2.51148   2
  -7  -1  -1 53.2665 2.50912   5
   7  -1   1 40.9315 2.21749   5
   7  -1   1 53.0929 2.35658   5
   7   1   1 60.3750 5.57073   1
   7   1   1 52.8957 2.49579   5
  -7   1  -1 53.3993 2.34998   5
  -7   1  -1 53.1835 2.32961   3
  -7   1  -1 54.0146 2.54488   2
   7   1   1 55.3958 2.53014   5
   7   1   1 31.5071 2.33570   3
  -7   1  -1 55.5017 4.94973   1
   7   1   1 52.3537 1.89546   4
  -7   1  -1 53.3136 2.35877   5
   7   1   1 56.2803 2.50477   2
  -8  -1  -1 23.8550 3.93797   1
   8  -1   1 20.7741 2.43263   3
  -8  -1  -1 32.4507 2.02398   5
  -8  -1  -1 27.2152 1.98881   2
  -8  -1  -1 28.6862 1.94193   5
   8  -1   1 21.0816 3.37472   1
   8  -1   1 21.1995 1.59924   5
  -8  -1  -1 31.0269 1.82242   3
   8  -1   1 27.2458 1.78553   5
  -8   1  -1 27.1683 2.02900   2
   8   1   1 30.5621 5.01086   1
  -8   1  -1 27.9492 1.77525   5
  -8   1  -1 35.4063 4.95243   1
   8   1   1 28.1278 1.95519   5
   8   1   1 28.9798 1.95691   5
   8   1   1 16.2487 1.76036   3
  -8   1  -1 31.2540 1.80714   5
   8   1   1 30.7281 2.00689   2
   8   1   1 28.4307 1.12936   4
  -8   1  -1 29.3340 1.74441   3
   9  -1   1 149.436 8.94398   1
   9  -1   1 147.775 5.55634   5
  -9  -1  -1 146.579 5.69154   5
  -9  -1  -1 146.223 5.71022   2
  -9  -1  -1 153.674 9.77698   1
  -9  -1  -1 147.998 5.49955   3
   9  -1   1 98.6508 5.28747   5
   9  -1   1 143.784 5.43977   3
  -9  -1  -1 152.056 5.72713   5
  -9   1  -1 148.970 5.46483   3
   9   1   1 150.401 5.72518   2
   9   1   1 147.200 4.84689   4
  -9   1  -1 146.484 5.74576   2
  -9   1  -1 148.248 9.21195   1
   9   1   1 149.027 5.71350   5
  -9   1  -1 141.886 5.51859   5
   9   1   1 147.757 4.85366   4
   9   1   1 152.854 5.49002   3
  -9   1  -1 144.385 5.52561   5
  10  -1   1 432.391 14.4763   3
  10  -1   1 323.064 14.3782   5
 -10  -1  -1 433.380 14.7528   5
 -10  -1  -1 433.284 14.7541   2
 -10  -1  -1 434.643 14.5141   3
 -10  -1  -1 427.164 19.2930   1
 -10  -1  -1 433.917 14.7573   5
 -10   1  -1 413.031 18.4756   1
 -10   1  -1 432.547 14.4811   3
 -10   1  -1 439.316 14.6014   5
  10   1   1 433.864 14.7724   5
 -10   1  -1 422.099 14.5666   5
 -10   1  -1 427.120 14.7738   2
  10   1   1 427.095 14.4898   3
  11  -1   1 117.175 5.14045   5
 -11  -1  -1 129.235 5.47680   2
 -11  -1  -1 125.850 11.3367   1
  11  -1   1 131.721 5.17283   3
 -11  -1  -1 133.182 5.18363   3
 -11  -1  -1 130.184 5.56774   5
 -11  -1  -1 130.940 10.5285   1
 -11  -1  -1 126.874 5.46870   5
 -11   1  -1 130.583 5.29443   5
  11   1   1 122.698 5.43601   5
  11   1   1 135.513 5.22305   3
  11   1   1 133.314 5.54652   5
 -11   1  -1 134.670 10.0971   1
 -11   1  -1 105.444 10.0386   1
 -11   1  -1 132.673 5.13839   3
 -11   1  -1 131.269 5.53418   2
 -12  -1  -1 4.34961 1.08908   3
 -12  -1  -1 12.4723 6.55602   1
  12  -1   1 4.07929 1.14161   5
 -12  -1  -1 4.38874 1.43187   2
  12  -1   1 5.58956 1.13604   5
  12  -1   1 4.12611 1.24507   3
 -12  -1  -1 4.00132 1.74116   5
  12   1   1 5.47348 1.39969   5
  12   1   1 5.02143 1.42638   5
 -12   1  -1 4.65338 1.07825   3
 -12   1  -1 4.40998 1.38261   2
 -12   1  -1 5.47248 1.26126   5
  12   1   1 3.41527 1.24974   3
 -13  -1  -1 75.4949 6.79051   5
 -13  -1  -1 107.649 5.05532   2
 -13  -1  -1 105.959 4.53995   3
  13  -1   1 101.681 4.67326   5
  13  -1   1 97.3516 4.71912   3
  13  -1   1 110.453 4.73788   5
 -13   1  -1 94.9094 4.73770   5
  13   1   1 95.0180 6.33101   5
  13   1   1 91.3564 4.76310   3
 -13   1  -1 103.156 5.03518   2
  13   1   1 94.1340 4.94141   5
 -13   1  -1 110.258 4.49943   3
 -14  -1  -1 2.42299 1.57697   2
  14  -1   1 1.64951 1.31010   5
 -14  -1  -1 0.81472 1.29957   3
 -14   1  -1 3.74480 1.32578   3
 -14   1  -1 1.17210 1.47996   2
  14   1   1 1.66055 1.58380   5
  15  -1   1 14.8347 1.96743   5
 -15  -1  -1 8.98747 2.88241   3
 -15  -1  -1 11.1274 2.07715   2
 -15   1  -1 11.1276 2.28655   2
  15   1   1 10.9330 1.85291   5
 -15   1  -1 11.4889 2.55431   3
  16  -1   1 9.34855 1.93558   5
 -16  -1  -1 9.56137 1.87786   3
 -16  -1  -1 11.1127 2.29249   2
 -16   1  -1 6.71421 1.82729   3
 -16   1  -1 3.31631 2.04039   2
  16   1   1 8.01499 2.14407   5
  16  -2  -1 42.1965 3.51720   5
 -16  -2   1 49.4613 3.66047   3
 -16  -2   1 40.9676 4.54602   2
  16   2  -1 43.1175 4.35423   5
 -16   2   1 46.1517 4.48885   2
 -15  -2   1 56.8673 3.58713   3
 -15  -2   1 50.0696 4.24368   2
  15  -2  -1 51.7552 3.52642   5
  15   2  -1 51.7077 4.14916   5
 -15   2   1 49.6907 4.23036   2
 -15   2   1 57.6793 3.39157   3
  14  -2  -1 24.5857 2.56840   5
  14  -2  -1 25.0465 2.80111   5
 -14  -2   1 27.6408 3.36094   2
 -14  -2   1 26.3151 2.58026   3
 -14  -2   1 28.4151 3.39223   5
  14   2  -1 14.9270 2.05786   5
 -14   2   1 24.4360 3.25040   2
 -14   2   1 25.5811 2.41217   3
 -13  -2   1 178.348 7.49569   2
  13  -2  -1 178.106 7.04547   5
  13  -2  -1 184.692 7.12451   5
 -13  -2   1 181.158 6.94056   3
 -13  -2   1 171.119 7.47032   5
  13   2  -1 164.137 6.99533   3
 -13   2   1 186.444 7.14218   5
  13   2  -1 196.636 8.21140   5
 -13   2   1 182.684 6.86050   3
  13   2  -1 186.056 7.51729   5
 -13   2   1 179.261 7.52198   2
  12  -2  -1 3.69117 1.09673   5
 -12  -2   1 1.04606 0.94183   3
 -12  -2   1 -4.3629 6.14756   1
 -12  -2   1 1.17407 1.27382   2
  12  -2  -1 3.93165 1.14941   5
 -12  -2   1 0.94699 1.24923   5
  12   2  -1 1.12462 1.41923   5
  12   2  -1 3.12685 0.56528   4
  12   2  -1 2.58402 1.24919   5
 -12   2   1 3.02000 1.00192   3
 -12   2   1 4.32375 1.11566   5
  12   2  -1 3.27929 0.78998   4
 -12   2   1 -0.0221 1.41867   2
  12   2  -1 4.16866 1.21559   3
 -11  -2   1 45.7367 6.54038   1
 -11  -2   1 44.3423 2.99913   5
  11  -2  -1 35.8408 3.38655   5
 -11  -2   1 45.1513 2.52916   3
  11  -2  -1 44.4922 2.61044   5
 -11  -2   1 50.6438 3.33229   5
 -11  -2   1 42.0243 2.98696   2
 -11  -2   1 37.7666 6.68132   1
  11   2  -1 49.9268 3.17489   5
  11   2  -1 44.2351 2.98765   5
 -11   2   1 44.1494 2.46299   3
  11   2  -1 47.2632 1.90422   4
  11   2  -1 41.3660 2.61544   3
 -11   2   1 48.8858 3.11500   2
 -11   2   1 42.8085 7.42422   1
 -11   2   1 48.3100 2.62534   5
 -11   2   1 34.3866 5.12662   1
 -10  -2   1 96.7732 4.44722   2
 -10  -2   1 109.185 9.90831   1
  10  -2  -1 89.4319 4.65325   5
  10  -2  -1 94.4046 4.05134   5
 -10  -2   1 102.168 4.54497   5
 -10  -2   1 91.3685 9.32664   1
 -10  -2   1 104.041 4.10595   3
 -10  -2   1 105.301 4.54812   5
 -10   2   1 89.2420 7.75040   1
  10   2  -1 99.9226 4.48468   5
 -10   2   1 98.6442 4.00764   3
  10   2  -1 97.6047 3.58112   4
  10   2  -1 103.182 4.52050   2
 -10   2   1 94.2347 4.46218   2
  10   2  -1 102.110 4.52029   5
  10   2  -1 99.6286 4.09080   3
 -10   2   1 99.2041 4.06888   5
 -10   2   1 98.1716 4.08998   5
 -10   2   1 88.9019 7.83712   1
   9  -2  -1 291.656 10.0512   3
  -9  -2   1 284.031 10.3149   2
  -9  -2   1 276.441 14.3123   1
  -9  -2   1 289.863 10.3833   5
   9  -2  -1 289.132 10.0882   5
  -9  -2   1 292.336 10.3606   5
  -9  -2   1 299.405 15.0325   1
   9  -2  -1 284.660 10.0642   5
  -9  -2   1 300.362 10.1038   3
   9   2  -1 283.914 10.3610   5
  -9   2   1 286.815 10.0566   5
   9   2  -1 288.116 9.74311   4
  -9   2   1 292.453 10.0558   5
  -9   2   1 277.386 12.9891   1
  -9   2   1 282.498 13.0404   1
   9   2  -1 287.512 10.3471   5
   9   2  -1 300.818 10.0734   3
  -9   2   1 293.941 10.3938   2
  -9   2   1 292.798 10.0141   3
   9   2  -1 293.072 10.3217   2
   8  -2  -1 350.359 12.0117   5
  -8  -2   1 361.963 12.3124   5
  -8  -2   1 346.424 16.0304   1
   8  -2  -1 350.662 12.0110   5
  -8  -2   1 343.705 12.2247   2
  -8  -2   1 365.925 12.0628   3
   8  -2  -1 356.476 11.9802   3
  -8  -2   1 359.754 12.2849   5
  -8  -2   1 338.050 15.7304   1
   8   2  -1 349.341 12.2727   5
   8   2  -1 350.147 12.2176   2
  -8   2   1 349.633 11.9850   5
  -8   2   1 355.107 12.0029   5
  -8   2   1 343.081 12.2525   2
  -8   2   1 353.658 14.4864   1
   8   2  -1 355.302 11.7874   4
  -8   2   1 348.714 14.5169   1
  -8   2   1 354.451 11.9774   3
   8   2  -1 362.463 12.3159   5
  -7  -2   1 26.4025 3.80461   1
  -7  -2   1 25.1934 1.55861   3
  -7  -2   1 25.5663 1.76606   5
  -7  -2   1 23.7588 1.79617   5
   7  -2  -1 27.7155 1.47657   5
  -7  -2   1 26.0989 1.78790   2
  -7  -2   1 25.5766 4.36980   1
   7   2  -1 24.7566 1.79380   5
  -7   2   1 26.4501 1.45491   5
   7   2  -1 27.2166 1.53910   3
  -7   2   1 26.8475 1.43915   5
  -7   2   1 25.8747 1.03020   4
  -7   2   1 25.4184 1.47786   3
  -7   2   1 23.5135 3.62856   1
  -7   2   1 22.5795 3.41254   1
   7   2  -1 25.8420 1.77954   5
   7   2  -1 25.8403 1.30220   4
   7   2  -1 23.9665 1.71236   2
  -7   2   1 24.0354 1.73874   2
  -6  -2   1 718.257 23.1608   5
   6  -2  -1 682.167 22.8999   5
  -6  -2   1 725.427 26.1340   1
  -6  -2   1 681.458 23.0954   2
  -6  -2   1 682.641 22.9775   3
  -6  -2   1 728.196 26.1308   1
  -6  -2   1 652.239 23.2270   5
   6   2  -1 675.841 22.8321   4
   6   2  -1 713.276 23.1690   5
  -6   2   1 669.175 23.0988   2
  -6   2   1 693.974 22.9313   3
  -6   2   1 685.883 22.8892   5
   6   2  -1 716.874 22.9751   3
  -6   2   1 682.179 22.6967   4
  -6   2   1 719.102 24.6012   1
  -6   2   1 680.329 22.8870   5
   6   2  -1 692.888 23.1575   5
  -5  -2   1 388.506 13.0605   5
  -5  -2   1 390.832 15.4570   1
  -5  -2   1 386.634 13.0208   2
   5  -2  -1 388.854 12.8247   5
  -5  -2   1 318.471 13.6944   5
  -5  -2   1 394.574 12.9352   3
  -5  -2   1 395.956 15.5002   1
   5   2  -1 389.980 12.8283   4
   5   2  -1 382.793 13.0640   5
  -5   2   1 385.539 12.7111   4
   5   2  -1 386.924 13.0056   2
  -5   2   1 389.034 14.0837   1
  -5   2   1 382.933 12.8115   5
  -5   2   1 391.411 12.8853   3
  -5   2   1 389.180 13.0388   2
   5   2  -1 393.613 12.9184   3
   5   2  -1 398.337 13.0870   5
  -5   2   1 392.340 12.8116   5
  -4  -2   1 174.712 6.09961   2
  -4  -2   1 176.884 5.96109   4
  -4  -2   1 177.712 8.12010   1
  -4  -2   1 172.640 8.02625   1
   4  -2  -1 175.557 5.88853   5
  -4  -2   1 175.972 6.13581   5
  -4  -2   1 168.402 6.02261   3
   4   2  -1 186.297 5.97929   4
   4   2  -1 176.812 6.01968   3
  -4   2   1 177.136 5.87879   5
  -4   2   1 173.514 5.86990   4
   4   2  -1 172.862 6.13011   5
   4   2  -1 158.367 6.17316   5
  -4   2   1 178.633 5.88572   5
  -4   2   1 176.439 6.77127   1
   4   2  -1 177.987 6.09170   2
  -4   2   1 176.201 5.98929   3
  -3  -2   1 3.83936 0.56252   5
  -3  -2   1 2.77491 0.45374   3
  -3  -2   1 4.69026 0.57421   4
  -3  -2   1 2.91219 0.45463   5
  -3  -2   1 2.56557 1.29519   1
   3  -2  -1 3.55108 0.34841   5
  -3  -2   1 3.75278 1.30235   1
  -3  -2   1 2.84408 0.45539   2
  -3   2   1 3.49463 0.33178   5
  -3   2   1 5.15593 0.34093   5
  -3   2   1 3.09896 0.59728   1
  -3   2   1 4.67682 0.48510   4
   3   2  -1 4.42022 0.53120   5
   3   2  -1 2.71159 0.40224   4
   3   2  -1 4.45120 0.61095   3
   3   2  -1 3.42472 0.45189   2
   3   2  -1 3.72430 0.52161   5
  -2  -2   1 2998.85 96.3674   1
  -2  -2   1 3191.04 96.5225   1
   2   2  -1 2745.21 94.9670   3
   2   2  -1 2725.61 94.9683   2
   1  -2  -1 411.374 13.7426   2
   1  -2  -1 436.036 13.7962   1
  -1  -2   1 424.271 13.7936   2
  -1  -2   1 457.951 14.8782   1
  -1  -2   1 431.719 13.7756   4
   1  -2  -1 411.362 13.5989   5
  -1  -2   1 404.853 13.7674   5
   1  -2  -1 447.530 13.7995   1
  -1  -2   1 401.739 13.7943   3
   1  -2  -1 393.495 13.5975   5
  -1   2   1 410.732 13.7653   3
   1   2  -1 421.160 13.7804   2
  -1   2   1 421.128 13.7464   2
   1   2  -1 435.805 14.8128   1
   1   2  -1 357.047 13.8428   4
   1   2  -1 422.042 13.7679   5
  -1   2   1 395.530 13.5975   5
   1   2  -1 420.024 13.7725   5
   1   2  -1 429.548 13.7956   3
  -1   2   1 412.841 13.6003   5
   0  -2   1 334.194 11.5248   5
   0  -2  -1 340.500 11.5032   5
   0  -2  -1 349.674 11.5400   2
   0  -2  -1 336.799 11.4993   5
   0  -2   1 369.129 12.2838   1
   0  -2  -1 374.557 12.1214   1
   0  -2   1 349.542 11.5974   2
   0  -2   1 338.773 11.5296   5
   0  -2  -1 352.891 11.6109   3
   0   2  -1 356.785 11.5353   5
   0   2   1 339.122 11.5000   5
   0   2  -1 349.284 11.5924   2
   0   2   1 351.862 11.6031   3
   0   2   1 335.005 11.4975   5
   0   2  -1 365.380 12.2647   1
   0   2   1 364.168 12.1101   1
   0   2  -1 358.078 11.6129   3
   0   2   1 349.125 11.5381   2
   0   2  -1 341.466 11.5257   5
   2  -2   1 1031.72 33.9526   5
  -2  -2  -1 1157.28 35.5724   1
   2  -2   1 1030.74 33.9484   5
  -2  -2  -1 1045.89 34.1101   3
   2  -2   1 1128.62 34.5733   1
  -2  -2  -1 997.430 34.0327   2
  -2  -2  -1 1030.31 34.0966   5
  -2  -2  -1 837.166 34.2010   5
  -2   2  -1 1116.58 34.5724   1
  -2   2  -1 996.223 33.9835   4
   2   2   1 1152.44 35.5774   1
   2   2   1 1000.68 34.0263   2
  -2   2  -1 1044.64 33.9495   5
   2   2   1 1040.55 34.0955   3
   2   2   1 1029.21 34.0989   5
   2   2   1 1026.36 34.0966   5
  -2   2  -1 1032.75 34.0989   2
   3  -2   1 28.1232 1.12911   5
  -3  -2  -1 27.6388 1.33150   3
  -3  -2  -1 28.7621 1.29245   2
   3  -2   1 26.5913 1.87981   1
  -3  -2  -1 28.3127 1.36187   5
  -3  -2  -1 28.3946 2.76284   1
   3  -2   1 28.1252 1.12685   5
  -3   2  -1 29.3429 1.12946   5
  -3   2  -1 27.2797 1.10291   4
   3   2   1 28.1038 1.35032   5
   3   2   1 27.5990 2.75865   1
   3   2   1 28.0898 1.26226   2
   3   2   1 27.9167 1.31550   3
   3   2   1 28.6565 1.35300   5
  -3   2  -1 29.7396 1.96470   1
  -3   2  -1 28.0537 1.30673   3
  -3   2  -1 29.2362 1.13225   5
   3   2   1 25.0161 1.32111   4
  -4  -2  -1 19.2528 1.30364   5
   4  -2   1 20.9577 0.99964   5
  -4  -2  -1 25.6040 3.10742   1
  -4  -2  -1 19.9477 1.17455   2
   4  -2   1 22.4850 2.06438   1
   4  -2   1 20.2408 1.00099   5
  -4  -2  -1 22.7104 1.22111   3
  -4  -2  -1 20.7026 1.24214   5
   4   2   1 20.3685 1.24676   5
   4   2   1 22.4380 2.98471   1
  -4   2  -1 20.9514 0.86238   4
   4   2   1 19.4713 1.15206   2
   4   2   1 20.1516 1.16075   3
  -4   2  -1 21.7153 0.99762   5
  -4   2  -1 20.4514 0.87368   4
  -4   2  -1 21.1365 0.98938   5
   4   2   1 20.5784 1.22893   5
  -4   2  -1 19.1624 1.14997   3
   4   2   1 20.9025 1.03499   4
  -4   2  -1 19.3103 2.05165   1
  -5  -2  -1 38.8306 1.94072   5
  -5  -2  -1 35.9787 1.82235   3
  -5  -2  -1 39.8602 1.85622   2
   5  -2   1 38.2047 1.66218   5
  -5  -2  -1 38.5798 4.16783   1
   5  -2   1 41.8813 3.15271   1
   5  -2   1 42.1329 1.69586   5
   5  -2   1 41.8383 1.81799   3
  -5  -2  -1 39.1187 1.91051   5
  -5   2  -1 39.1786 1.43321   4
  -5   2  -1 44.2393 3.17805   1
   5   2   1 40.2890 1.63344   4
   5   2   1 38.1705 1.91033   5
  -5   2  -1 39.9819 1.80899   3
   5   2   1 37.5006 3.90266   1
  -5   2  -1 43.0476 1.68447   5
   5   2   1 38.5355 1.83536   2
   5   2   1 40.3234 1.94680   5
   5   2   1 38.9734 1.81463   3
  -5   2  -1 39.7043 1.67337   5
  -5   2  -1 38.1288 1.42550   4
   6  -2   1 184.912 6.56845   5
  -6  -2  -1 192.533 6.80564   5
  -6  -2  -1 193.490 6.83566   5
   6  -2   1 199.220 6.66504   3
  -6  -2  -1 183.352 9.61167   1
  -6  -2  -1 180.905 6.70624   2
  -6  -2  -1 189.864 6.69112   3
   6  -2   1 184.808 6.55960   5
   6   2   1 191.458 6.44267   4
   6   2   1 192.145 6.67706   3
  -6   2  -1 190.078 6.22290   4
   6   2   1 195.113 6.72980   2
  -6   2  -1 192.993 6.56443   5
  -6   2  -1 184.303 6.55557   5
  -6   2  -1 191.657 6.65582   3
   6   2   1 190.060 9.62679   1
   6   2   1 187.315 6.79722   5
  -6   2  -1 189.581 6.79795   2
  -6   2  -1 184.864 8.40875   1
   6   2   1 186.697 6.80969   5
  -7  -2  -1 211.333 11.1320   1
   7  -2   1 216.359 7.64897   5
  -7  -2  -1 222.351 7.83927   2
   7  -2   1 228.156 9.94221   1
  -7  -2  -1 221.083 7.92284   5
  -7  -2  -1 217.195 7.88309   5
  -7  -2  -1 218.827 7.76103   3
   7  -2   1 227.390 7.71951   3
   7  -2   1 215.084 7.64986   5
   7   2   1 220.903 7.44364   4
  -7   2  -1 218.369 9.96343   1
   7   2   1 227.176 7.82916   2
   7   2   1 221.454 11.1822   1
   7   2   1 221.720 7.91021   5
  -7   2  -1 215.875 7.64483   5
  -7   2  -1 227.408 7.65417   5
  -7   2  -1 212.730 7.86003   2
   7   2   1 215.583 7.89712   5
  -7   2  -1 221.142 7.71568   3
   8  -2   1 96.0355 3.78171   5
  -8  -2  -1 95.8189 3.89038   3
  -8  -2  -1 94.2516 4.01640   2
  -8  -2  -1 96.0823 4.07310   5
   8  -2   1 94.5756 3.78839   5
  -8  -2  -1 99.2985 4.12354   5
   8  -2   1 95.8329 6.38510   1
   8  -2   1 96.0476 3.84110   3
  -8  -2  -1 93.0212 8.03479   1
  -8   2  -1 96.9962 3.78296   5
   8   2   1 98.9088 3.87909   3
   8   2   1 99.5733 3.46706   4
  -8   2  -1 95.2108 3.83521   3
   8   2   1 102.245 4.03799   2
  -8   2  -1 90.8504 6.49795   1
  -8   2  -1 95.4453 3.77751   5
  -8   2  -1 92.7077 4.06463   2
   8   2   1 93.9736 4.06729   5
  -9  -2  -1 82.8160 3.82470   5
   9  -2   1 85.2418 3.48243   5
  -9  -2  -1 87.5395 3.84515   5
   9  -2   1 83.0379 6.56496   1
  -9  -2  -1 81.5615 3.74315   2
   9  -2   1 82.0305 3.48667   5
  -9  -2  -1 86.2833 3.58393   3
  -9  -2  -1 76.0524 8.48644   1
   9  -2   1 83.8128 3.53195   3
   9   2   1 82.9373 3.55628   3
  -9   2  -1 73.6096 6.69919   1
   9   2   1 81.5383 3.72970   2
  -9   2  -1 79.7830 3.48053   3
  -9   2  -1 81.6696 3.46957   5
   9   2   1 80.2081 3.78927   5
  -9   2  -1 82.0482 3.46462   5
  -9   2  -1 76.3792 3.77223   2
   9   2   1 84.5197 3.01411   4
 -10  -2  -1 15.5448 1.86878   3
 -10  -2  -1 11.6450 1.50214   5
 -10  -2  -1 17.4823 2.19472   5
 -10  -2  -1 13.5070 4.88519   1
 -10  -2  -1 17.6413 4.92141   1
  10  -2   1 15.8072 1.73349   5
  10  -2   1 17.4732 1.90843   3
 -10  -2  -1 12.8736 1.56247   2
 -10   2  -1 14.5878 1.76573   3
 -10   2  -1 11.0769 1.52471   2
  10   2   1 12.7856 1.54763   2
  10   2   1 15.8992 1.01973   4
 -10   2  -1 14.2932 1.76701   5
 -10   2  -1 15.2496 1.67272   5
 -10   2  -1 12.0722 3.82458   1
  10   2   1 11.9247 1.53246   5
  10   2   1 14.6851 1.88684   3
  10   2   1 16.2401 1.05490   4
  10   2   1 15.6366 2.18016   5
 -11  -2  -1 49.7838 2.76657   3
  11  -2   1 48.1616 2.84736   3
 -11  -2  -1 47.6236 3.37038   5
 -11  -2  -1 44.2213 3.10715   5
 -11  -2  -1 35.0608 6.73548   1
  11  -2   1 48.4048 2.74704   5
 -11  -2  -1 47.5466 3.09660   2
 -11  -2  -1 43.1367 6.88417   1
  11  -2   1 49.8096 2.74613   5
  11   2   1 46.3088 3.28665   5
 -11   2  -1 45.8376 2.71439   5
 -11   2  -1 59.6803 7.80348   1
 -11   2  -1 39.0972 5.84822   1
 -11   2  -1 50.6324 3.16938   2
  11   2   1 46.8586 1.85748   4
  11   2   1 49.3385 2.87308   3
  11   2   1 48.8931 3.12631   5
 -11   2  -1 46.7996 2.62895   3
 -12  -2  -1 1.39142 6.54094   1
 -12  -2  -1 11.7676 1.71930   2
 -12  -2  -1 11.3780 1.77672   5
  12  -2   1 12.4397 1.53055   3
  12  -2   1 11.7033 2.05198   5
 -12  -2  -1 11.6880 1.48972   3
  12   2   1 11.3672 1.59966   3
 -12   2  -1 9.50097 1.33636   3
  12   2   1 11.6582 1.94424   5
  12   2   1 11.8242 1.79561   5
 -12   2  -1 10.6219 1.46603   5
 -13  -2  -1 0.99183 1.41064   2
  13  -2   1 3.22925 1.08923   5
 -13  -2  -1 1.39570 1.21572   3
 -13  -2  -1 2.22209 1.56544   5
  13  -2   1 3.02450 1.30632   5
  13   2   1 1.37445 1.31825   5
 -13   2  -1 0.58268 1.12971   3
 -13   2  -1 2.04204 1.41187   2
 -13   2  -1 3.64851 1.33972   5
  14  -2   1 12.2345 1.57155   5
 -14  -2  -1 17.0099 1.86733   3
 -14  -2  -1 14.4137 2.02846   5
 -14  -2  -1 16.9055 2.23275   2
  14   2   1 12.4943 1.89801   5
 -14   2  -1 13.1309 2.00578   2
 -14   2  -1 19.4720 2.49226   3
 -15  -2  -1 57.4061 4.44641   2
 -15  -2  -1 60.2774 3.82184   3
  15  -2   1 57.8601 3.71251   5
 -15   2  -1 50.2650 4.35160   2
  15   2   1 61.9267 4.41155   5
 -16  -2  -1 18.6210 2.66308   2
 -16  -2  -1 19.3182 2.31995   3
  16  -2   1 16.8874 2.12131   5
 -16   2  -1 15.9746 2.74637   2
 -16   2  -1 19.0501 2.18450   3
  16   2   1 15.5908 2.33913   5
 -16  -3   1 2.09176 1.81062   3
 -16  -3   1 4.01580 2.30424   2
  16  -3  -1 4.89122 1.49480   5
  16   3  -1 5.00294 2.18734   5
 -16   3   1 4.87355 2.35246   2
  15  -3  -1 3.07180 1.31041   5
 -15  -3   1 5.96669 2.00530   3
 -15  -3   1 4.35742 1.95008   2
 -15   3   1 3.16735 1.51626   3
 -15   3   1 -0.9391 1.95581   2
  15   3  -1 6.77476 2.12846   5
  14  -3  -1 2.16766 1.23883   5
 -14  -3   1 4.99162 1.47058   3
 -14  -3   1 3.37353 1.78214   2
 -14  -3   1 8.53749 2.13023   5
  14  -3  -1 2.37265 1.16510   5
  14   3  -1 6.46760 1.85076   5
 -14   3   1 5.95528 1.79485   2
 -14   3   1 6.75466 1.36327   3
  13  -3  -1 3.52439 1.07995   5
 -13  -3   1 4.22159 1.28269   3
  13  -3  -1 4.02638 1.11480   5
 -13  -3   1 3.78922 1.65694   2
 -13  -3   1 2.48735 1.57425   5
 -13   3   1 3.64143 1.14347   3
 -13   3   1 1.63013 1.47823   2
 -13   3   1 2.75272 1.89510   5
  13   3  -1 4.06633 0.69030   4
  13   3  -1 3.21306 1.51877   5
  12  -3  -1 17.1399 1.92826   5
 -12  -3   1 14.7561 2.16561   2
 -12  -3   1 24.1063 7.83716   1
  12  -3  -1 19.1507 1.95400   5
 -12  -3   1 16.3136 2.12166   3
 -12  -3   1 14.1318 1.80535   5
 -12  -3   1 14.2207 2.18881   5
  12   3  -1 17.8854 1.33159   4
  12   3  -1 22.3023 3.07472   5
  12   3  -1 18.7263 1.80197   3
  12   3  -1 20.8773 2.67763   5
 -12   3   1 18.6587 2.23232   5
 -12   3   1 16.9641 1.94195   3
 -12   3   1 14.2172 1.87542   2
 -11  -3   1 28.8566 2.82349   5
 -11  -3   1 33.0326 3.08222   5
  11  -3  -1 29.6174 2.10791   5
 -11  -3   1 35.3272 2.90037   2
  11  -3  -1 30.3566 2.08407   5
 -11  -3   1 32.5866 6.84404   1
 -11  -3   1 31.8725 2.33504   3
 -11  -3   1 22.7313 6.36754   1
  11   3  -1 30.2897 2.82897   5
  11   3  -1 28.7892 1.66842   4
  11   3  -1 31.2434 2.42407   3
 -11   3   1 28.7343 2.15440   5
 -11   3   1 31.4674 2.17720   3
  11   3  -1 34.4234 3.00867   5
 -11   3   1 26.1305 4.97108   1
 -11   3   1 30.2286 2.80126   2
 -10  -3   1 143.534 11.2401   1
 -10  -3   1 151.374 5.63308   3
 -10  -3   1 147.699 6.05404   5
  10  -3  -1 144.180 5.41673   5
  10  -3  -1 144.904 5.41146   5
 -10  -3   1 143.762 5.91517   2
 -10  -3   1 146.109 5.96628   5
 -10  -3   1 145.910 11.4422   1
 -10   3   1 124.650 8.69899   1
 -10   3   1 143.752 8.84124   1
  10   3  -1 146.115 5.94625   2
  10   3  -1 139.811 5.92054   5
 -10   3   1 141.803 5.91614   2
 -10   3   1 146.384 5.56627   5
  10   3  -1 142.807 5.17181   4
 -10   3   1 144.997 5.39773   5
  10   3  -1 142.979 5.57748   3
  10   3  -1 144.745 6.01828   5
 -10   3   1 142.842 5.46958   3
   9  -3  -1 147.648 5.38912   5
   9  -3  -1 145.209 5.37778   5
  -9  -3   1 149.069 5.59394   3
  -9  -3   1 149.906 5.85102   2
  -9  -3   1 148.104 5.89727   5
  -9  -3   1 151.098 10.3655   1
  -9  -3   1 142.372 5.88422   5
  -9   3   1 150.930 8.19156   1
  -9   3   1 148.495 5.36958   5
  -9   3   1 146.372 5.85146   2
  -9   3   1 143.722 8.16429   1
   9   3  -1 149.313 5.82860   2
   9   3  -1 149.137 5.57019   3
  -9   3   1 144.817 5.47561   3
   9   3  -1 145.298 5.89720   5
   9   3  -1 144.925 5.24793   4
   9   3  -1 137.326 5.83531   5
  -9   3   1 148.936 5.38895   5
  -8  -3   1 642.433 23.0771   5
  -8  -3   1 662.182 26.3244   1
  -8  -3   1 659.122 22.0545   2
   8  -3  -1 644.409 21.6936   5
  -8  -3   1 626.489 26.0923   1
   8  -3  -1 662.013 21.7074   5
  -8  -3   1 644.782 22.1261   5
  -8  -3   1 662.662 21.8988   3
  -8   3   1 663.861 21.6870   5
  -8   3   1 652.116 21.4156   4
   8   3  -1 652.727 22.1096   5
  -8   3   1 656.101 21.6934   5
  -8   3   1 654.575 21.8003   3
   8   3  -1 676.312 21.8797   3
  -8   3   1 650.386 22.0647   2
   8   3  -1 674.521 22.0478   2
  -8   3   1 663.686 23.9274   1
  -8   3   1 656.652 23.8660   1
   8   3  -1 643.747 21.6489   4
  -8   3   1 627.933 21.4079   4
   8   3  -1 643.877 22.1105   5
  -7  -3   1 673.901 22.6414   2
  -7  -3   1 678.223 26.4055   1
  -7  -3   1 662.751 22.7207   5
  -7  -3   1 675.171 22.5323   3
   7  -3  -1 649.958 22.3054   5
  -7  -3   1 676.474 22.7028   5
  -7  -3   1 677.889 26.3765   1
   7  -3  -1 677.151 22.3213   5
  -7   3   1 681.588 24.0636   1
  -7   3   1 701.846 22.3147   5
   7   3  -1 700.624 22.6358   2
  -7   3   1 676.444 24.0638   1
   7   3  -1 673.123 22.3500   4
  -7   3   1 666.745 22.3026   5
  -7   3   1 682.432 22.4528   3
   7   3  -1 660.964 22.7066   5
   7   3  -1 679.230 22.5582   3
  -7   3   1 654.199 22.6453   2
   7   3  -1 681.905 22.7160   5
  -7   3   1 674.121 22.1596   4
  -6  -3   1 11.0303 1.20650   3
   6  -3  -1 12.0582 0.87593   5
  -6  -3   1 13.6378 1.40689   5
  -6  -3   1 9.38329 1.31005   2
  -6  -3   1 10.9845 2.85060   1
   6  -3  -1 12.3377 0.87042   5
  -6  -3   1 13.8494 3.16694   1
  -6  -3   1 10.9934 1.33314   5
  -6   3   1 14.6882 2.35568   1
   6   3  -1 12.0143 1.30591   2
   6   3  -1 13.3898 1.04982   4
   6   3  -1 11.2259 1.36435   5
   6   3  -1 11.7439 1.18778   3
  -6   3   1 11.0685 0.83742   5
  -6   3   1 11.0395 0.81210   4
  -6   3   1 10.1579 1.63316   1
  -6   3   1 12.2992 0.83570   5
   6   3  -1 11.8688 1.35741   5
  -6   3   1 11.3806 1.10034   3
  -6   3   1 10.4894 1.35053   2
   5  -3  -1 87.1562 3.00297   5
  -5  -3   1 83.7763 3.36740   2
  -5  -3   1 80.7899 3.41781   5
  -5  -3   1 90.6292 6.17981   1
  -5  -3   1 85.7885 3.41725   5
  -5  -3   1 84.4762 3.31363   3
  -5  -3   1 89.9834 6.03793   1
   5   3  -1 83.8839 3.35095   2
   5   3  -1 84.7936 3.28975   3
  -5   3   1 86.1649 3.00714   5
   5   3  -1 83.0012 3.19824   4
  -5   3   1 82.3345 3.96580   1
  -5   3   1 89.1537 3.06897   4
  -5   3   1 86.5096 4.03975   1
   5   3  -1 83.4719 3.41711   5
  -5   3   1 86.7366 3.24769   3
  -5   3   1 85.7071 2.99379   5
   5   3  -1 81.8548 3.42064   5
  -4  -3   1 1083.39 36.9517   5
  -4  -3   1 1085.73 36.8917   2
  -4  -3   1 1103.13 36.8784   3
  -4  -3   1 1185.45 39.4784   1
  -4  -3   1 1134.68 36.9556   5
   4  -3  -1 1090.10 36.5759   5
  -4  -3   1 1182.84 39.5360   1
   4   3  -1 1148.44 36.8737   3
  -4   3   1 1115.36 36.5714   5
   4   3  -1 1139.94 36.8901   2
  -4   3   1 1161.99 37.1452   1
  -4   3   1 1086.55 36.8173   3
   4   3  -1 1102.60 36.9455   5
   4   3  -1 1097.48 36.8078   4
   4   3  -1 1134.59 36.9556   5
  -4   3   1 1081.93 36.7124   4
  -4   3   1 1174.83 37.1438   1
  -4   3   1 1086.88 36.5712   5
  -3  -3   1 255.130 8.77936   3
  -3  -3   1 258.896 10.7252   1
  -3  -3   1 262.535 10.8228   1
  -3  -3   1 256.491 8.81451   5
  -3  -3   1 265.154 8.81690   5
  -3  -3   1 251.275 8.77092   2
   3   3  -1 261.512 8.77021   2
   3   3  -1 254.719 8.80299   5
   3   3  -1 258.089 8.72899   4
  -3   3   1 258.114 8.65813   4
  -3   3   1 262.456 8.76750   2
   3   3  -1 251.878 8.75583   3
   3   3  -1 255.717 8.80158   5
  -2  -3   1 305.496 9.89568   2
  -2  -3   1 293.392 9.90629   3
  -2  -3   1 309.461 11.6442   1
  -2  -3   1 251.144 9.91396   5
  -2  -3   1 292.749 9.88774   5
  -2   3   1 290.958 9.86019   3
   2   3  -1 302.015 9.88870   5
   2   3  -1 288.881 9.87436   5
  -2   3   1 293.713 9.85102   2
   2   3  -1 301.699 9.90300   3
   2   3  -1 297.603 9.86567   4
   2   3  -1 294.409 9.87113   2
  -1  -3   1 1573.97 53.4403   5
  -1  -3   1 1779.68 54.8982   1
   1  -3  -1 1714.13 53.7713   1
   1  -3  -1 1712.62 53.7642   1
   1  -3  -1 1598.52 53.4527   2
  -1  -3   1 1599.62 53.5096   3
  -1  -3   1 1606.49 53.4758   2
  -1   3   1 1664.35 53.4437   2
  -1   3   1 1601.39 53.4821   3
   1   3  -1 1635.54 53.5062   3
   1   3  -1 1591.93 53.4339   5
   1   3  -1 1636.40 53.4744   2
   1   3  -1 1574.38 53.4347   5
   1   3  -1 1614.60 53.4709   4
   0  -3   1 1.85909 0.76684   1
   0  -3   1 1.46101 0.30417   5
   0  -3  -1 1.76453 0.42901   3
   0  -3   1 1.83225 0.30884   5
   0  -3  -1 2.17721 0.29718   5
   0  -3  -1 1.65682 0.73962   1
   0  -3  -1 1.60375 0.27397   5
   0  -3  -1 3.25900 0.78621   1
   0   3   1 1.52729 0.41704   3
   0   3  -1 2.28566 0.44209   3
   0   3  -1 5.08409 0.69121   2
   0   3   1 4.91677 0.59047   2
   0   3  -1 1.68018 0.29993   5
   0   3   1 1.50095 0.26942   5
   0   3  -1 1.54219 0.40258   4
   0   3  -1 2.42901 0.31413   5
   0   3  -1 2.42676 0.81340   1
   0   3   1 1.70841 0.28069   5
  -1  -3  -1 1622.78 53.3871   3
  -1  -3  -1 1448.58 53.2647   5
   1  -3   1 1730.41 53.9958   1
  -1  -3  -1 1624.33 54.5215   1
   1  -3   1 1662.85 53.3627   2
  -1  -3  -1 1607.25 53.2913   5
  -1   3  -1 1657.14 53.3538   2
  -1   3  -1 1612.56 53.3047   4
  -1   3  -1 1626.08 53.1930   5
   1   3   1 1644.49 53.2919   5
   1   3   1 1620.70 53.3702   3
   1   3   1 1658.24 53.2845   2
  -1   3  -1 1695.63 53.9554   1
  -1   3  -1 1631.47 53.3695   3
   2  -3   1 942.998 29.0987   1
  -2  -3  -1 864.696 28.6557   3
  -2  -3  -1 829.009 28.5598   2
   2  -3   1 844.143 28.4066   5
   2  -3   1 824.692 28.4110   5
  -2  -3  -1 861.874 28.6176   5
   2  -3   1 874.241 28.6453   2
   2   3   1 866.266 28.6082   5
  -2   3  -1 882.925 28.6350   2
  -2   3  -1 884.402 28.4136   5
  -2   3  -1 900.109 29.0517   1
   2   3   1 865.978 28.6136   5
   2   3   1 917.235 30.2848   1
  -2   3  -1 846.322 28.4026   5
   2   3   1 882.474 28.6477   3
  -2   3  -1 836.046 28.5249   4
   2   3   1 868.668 28.5491   2
   3  -3   1 18.3653 0.80471   5
   3  -3   1 15.1381 0.94965   5
  -3  -3  -1 19.2433 1.15084   5
  -3  -3  -1 18.8546 1.16067   3
  -3  -3  -1 18.6568 2.84846   1
   3  -3   1 16.7745 1.52688   1
  -3  -3  -1 18.3346 1.14461   2
  -3  -3  -1 18.1652 1.19040   5
  -3   3  -1 18.1423 1.63657   1
   3   3   1 18.6881 1.18892   3
   3   3   1 17.8025 1.14650   5
  -3   3  -1 18.5712 1.16221   3
   3   3   1 17.0871 2.72194   1
   3   3   1 17.2921 1.06391   2
   3   3   1 20.9706 1.10144   4
  -3   3  -1 18.6505 0.80648   5
   3   3   1 18.6598 1.16503   5
  -3   3  -1 17.2087 0.95735   4
  -3   3  -1 17.8706 0.80660   5
  -3   3  -1 17.5447 1.17701   2
   4  -3   1 310.513 11.0691   1
  -4  -3  -1 300.586 10.3215   2
   4  -3   1 295.316 10.1216   5
  -4  -3  -1 306.677 10.4426   5
   4  -3   1 297.346 10.1048   5
  -4  -3  -1 312.323 10.4315   5
  -4  -3  -1 307.090 10.3952   3
  -4  -3  -1 303.793 12.6898   1
  -4   3  -1 305.969 11.0905   1
  -4   3  -1 311.079 10.1128   5
  -4   3  -1 311.832 10.1140   5
   4   3   1 307.770 10.4218   5
   4   3   1 295.891 10.4125   5
   4   3   1 316.395 10.3809   3
   4   3   1 303.761 12.7356   1
  -4   3  -1 278.334 10.1597   4
   4   3   1 305.716 10.2644   4
  -4   3  -1 320.736 10.4231   2
  -4   3  -1 300.450 10.3409   3
   4   3   1 306.902 10.3106   2
  -5  -3  -1 63.6507 5.09712   1
  -5  -3  -1 61.3284 2.59220   2
  -5  -3  -1 64.0043 2.64504   3
   5  -3   1 62.2752 2.30991   5
  -5  -3  -1 63.6672 2.71761   5
   5  -3   1 66.4705 3.61709   1
  -5  -3  -1 60.2082 2.69412   5
   5  -3   1 62.1423 2.32415   5
  -5   3  -1 65.2837 2.31753   5
   5   3   1 55.4472 4.90396   1
   5   3   1 63.7969 2.56909   2
   5   3   1 61.3233 2.59610   3
  -5   3  -1 63.4064 2.27042   4
   5   3   1 63.4769 2.44543   4
  -5   3  -1 63.8301 2.57115   3
  -5   3  -1 62.2910 3.70684   1
   5   3   1 58.8384 2.67772   5
  -5   3  -1 50.6071 2.66351   5
   5   3   1 52.7872 2.71203   5
   6  -3   1 1082.17 35.8856   5
  -6  -3  -1 1146.58 36.2429   5
  -6  -3  -1 1127.78 39.5447   1
  -6  -3  -1 1090.49 36.2382   5
   6  -3   1 1053.83 35.8791   5
  -6  -3  -1 1052.21 36.1016   3
   6  -3   1 1132.73 37.5530   1
  -6  -3  -1 1102.33 36.1190   2
   6   3   1 1113.82 39.4093   1
   6   3   1 1089.97 35.9188   4
  -6   3  -1 1104.44 35.8796   5
  -6   3  -1 1096.91 36.0700   3
   6   3   1 1073.17 36.3197   2
   6   3   1 1133.85 36.2376   5
   6   3   1 1052.10 36.3259   3
  -6   3  -1 1062.11 35.7297   4
  -6   3  -1 1089.74 35.7381   4
  -6   3  -1 1098.36 35.8841   5
  -6   3  -1 1079.54 38.4234   1
  -7  -3  -1 20.2121 1.83430   5
   7  -3   1 21.8053 1.32964   5
  -7  -3  -1 21.2092 1.84901   5
  -7  -3  -1 21.1966 1.73076   2
   7  -3   1 19.5207 3.24211   1
   7  -3   1 23.9253 1.38301   5
  -7  -3  -1 21.3298 1.67566   3
  -7  -3  -1 16.0241 3.68374   1
   7   3   1 22.4634 1.34688   4
  -7   3  -1 23.2452 1.35774   5
   7   3   1 21.3412 1.84281   5
  -7   3  -1 23.9120 1.37462   5
  -7   3  -1 21.7153 3.56693   1
  -7   3  -1 21.3839 1.57925   3
  -7   3  -1 23.3105 1.85400   2
   7   3   1 20.7775 1.70181   2
  -7   3  -1 21.0879 0.95719   4
   7   3   1 24.3056 1.68163   3
  -7   3  -1 23.7309 0.97865   4
  -8  -3  -1 315.138 15.4823   1
   8  -3   1 316.906 13.3692   1
  -8  -3  -1 321.253 11.3933   5
  -8  -3  -1 326.213 11.2732   2
  -8  -3  -1 324.900 11.6118   5
  -8  -3  -1 337.468 11.2350   3
   8  -3   1 312.323 10.9632   5
   8  -3   1 325.433 10.9834   5
  -8   3  -1 310.871 13.4599   1
   8   3   1 330.661 11.2585   2
  -8   3  -1 323.307 10.9733   5
  -8   3  -1 318.493 11.1266   3
   8   3   1 320.955 10.8625   4
   8   3   1 324.751 11.1757   3
   8   3   1 326.160 11.4074   5
  -8   3  -1 310.857 11.3245   2
  -8   3  -1 318.928 10.9644   5
  -9  -3  -1 59.0281 2.91337   3
   9  -3   1 56.7461 2.62237   5
  -9  -3  -1 60.0977 7.92586   1
   9  -3   1 61.2192 5.52339   1
  -9  -3  -1 56.3485 3.23332   5
  -9  -3  -1 51.6645 3.00587   2
  -9  -3  -1 61.4158 3.31186   5
   9   3   1 55.1266 3.04438   2
   9   3   1 60.2625 3.29338   5
   9   3   1 56.4105 2.38521   4
  -9   3  -1 53.7338 5.92923   1
  -9   3  -1 55.7892 2.61575   5
   9   3   1 59.9542 2.91296   3
  -9   3  -1 55.2159 2.81335   3
  -9   3  -1 56.2019 2.63270   5
   9   3   1 57.2498 3.24651   5
  -9   3  -1 52.4835 3.11031   2
 -10  -3  -1 7.59375 4.95394   1
 -10  -3  -1 14.5110 5.47508   1
 -10  -3  -1 10.5110 1.50292   5
  10  -3   1 11.5300 1.54639   5
 -10  -3  -1 12.9908 1.70626   5
 -10  -3  -1 12.0547 1.47306   2
 -10  -3  -1 13.5295 1.88725   3
  10   3   1 9.47492 1.40139   2
  10   3   1 13.4458 1.30597   4
  10   3   1 12.6149 1.16359   4
 -10   3  -1 13.4555 3.73870   1
  10   3   1 13.3584 1.67422   5
  10   3   1 12.0858 1.55343   5
 -10   3  -1 11.2261 1.61737   2
 -10   3  -1 14.1196 1.60414   5
 -10   3  -1 11.6622 1.29941   3
  10   3   1 14.9704 1.99828   3
  11  -3   1 141.566 5.58994   5
 -11  -3  -1 144.741 12.4378   1
 -11  -3  -1 145.705 6.14420   5
 -11  -3  -1 137.676 6.19507   5
 -11  -3  -1 162.571 13.5097   1
 -11  -3  -1 146.350 6.04651   2
  11  -3   1 146.266 5.57530   5
 -11  -3  -1 146.000 5.80346   3
 -11   3  -1 140.969 5.67377   3
  11   3   1 140.527 5.81951   3
  11   3   1 142.579 5.10855   4
  11   3   1 146.874 6.24889   5
  11   3   1 151.225 6.16262   5
 -11   3  -1 140.385 10.1225   1
  11   3   1 141.691 5.15610   4
 -11   3  -1 146.363 5.61023   5
 -11   3  -1 140.445 6.06659   2
 -12  -3  -1 117.228 5.45373   5
 -12  -3  -1 118.055 5.44446   2
  12  -3   1 110.137 4.77355   5
 -12  -3  -1 123.591 5.06778   3
  12  -3   1 115.361 4.79741   5
 -12  -3  -1 105.700 5.65351   5
 -12  -3  -1 107.421 14.1013   1
  12   3   1 114.527 5.39603   5
  12   3   1 112.802 7.27014   5
 -12   3  -1 117.179 4.88878   3
 -12   3  -1 116.319 4.87976   5
 -12   3  -1 114.058 5.42107   2
  12   3   1 116.695 4.12857   4
  12   3   1 112.611 4.17365   4
  12   3   1 114.676 5.68624   3
 -13  -3  -1 0.78045 1.25850   3
  13  -3   1 0.49404 1.04141   5
 -13  -3  -1 -0.5976 1.46783   5
  13  -3   1 0.78001 0.97809   5
 -13  -3  -1 -1.1733 1.38414   2
  13   3   1 -1.4273 1.38468   5
 -13   3  -1 -0.7712 1.16393   3
 -13   3  -1 0.79475 1.53171   2
 -14  -3  -1 8.31861 1.95644   5
  14  -3   1 8.77160 1.41299   5
 -14  -3  -1 7.80608 1.82610   2
 -14   3  -1 13.3820 2.16411   2
  14   3   1 8.59110 1.91392   5
 -14   3  -1 7.04086 1.58304   3
 -15  -3  -1 23.6433 3.21603   3
 -15  -3  -1 22.0396 2.64618   2
  15  -3   1 22.6144 2.65156   5
 -15   3  -1 22.2730 2.96590   3
  15   3   1 23.7063 2.89352   5
 -15   3  -1 28.4521 3.83009   2
 -16  -3  -1 14.9075 2.72155   2
  16  -3   1 14.3519 1.93044   5
 -16  -3  -1 16.8399 2.31596   3
  16   3   1 13.1898 2.48088   5
 -16   3  -1 14.6073 2.78070   2
 -16   3  -1 16.4223 2.16562   3
  15  -4  -1 1.85199 1.14207   5
 -15  -4   1 -1.1428 1.83899   2
 -15  -4   1 -0.8162 1.59832   3
 -15   4   1 2.37828 1.77510   3
 -15   4   1 1.07768 1.90399   2
  15   4  -1 1.69976 1.94687   5
 -14  -4   1 33.6074 3.64519   2
  14  -4  -1 34.5306 2.44048   5
 -14  -4   1 31.6327 3.89678   5
  14  -4  -1 29.1728 2.44889   5
 -14   4   1 31.5925 3.60950   2
  14   4  -1 30.4038 3.75277   5
 -14   4   1 34.5141 2.87822   3
 -13  -4   1 10.5332 1.63352   3
  13  -4  -1 8.71671 1.18812   5
  13  -4  -1 9.16439 1.22927   5
 -13  -4   1 9.86963 1.94275   5
 -13  -4   1 8.02687 1.88031   2
 -13   4   1 9.43309 1.84736   2
  13   4  -1 10.9655 1.91492   5
 -13   4   1 9.86206 1.42059   3
  13   4  -1 9.66558 1.04744   4
  12  -4  -1 0.30068 0.75434   5
 -12  -4   1 -0.9657 1.84816   5
 -12  -4   1 0.55149 1.15487   3
 -12  -4   1 -4.1864 7.54714   1
 -12  -4   1 2.65022 1.49080   5
  12  -4  -1 0.77946 0.81661   5
 -12  -4   1 -0.0832 1.45960   2
  12   4  -1 0.58515 1.39039   5
  12   4  -1 -0.1246 1.71823   3
 -12   4   1 0.62443 1.01000   5
  12   4  -1 -1.1258 1.67417   5
 -12   4   1 0.14705 1.42181   2
  12   4  -1 -0.3314 0.73800   4
 -12   4   1 -0.1517 0.98094   3
 -11  -4   1 138.290 6.11242   5
 -11  -4   1 140.040 6.01905   2
 -11  -4   1 139.681 5.69755   3
  11  -4  -1 140.237 5.28148   5
 -11  -4   1 130.231 13.7019   1
 -11  -4   1 138.711 6.26710   5
  11  -4  -1 138.862 5.25388   5
 -11  -4   1 136.560 13.4517   1
 -11   4   1 127.264 9.61298   1
  11   4  -1 152.534 6.38073   5
 -11   4   1 142.175 6.08585   2
 -11   4   1 140.350 5.52334   3
  11   4  -1 132.074 5.68459   3
  11   4  -1 137.251 5.18744   4
 -11   4   1 145.418 5.35635   5
  11   4  -1 145.603 6.11838   5
 -10  -4   1 37.9886 6.64208   1
 -10  -4   1 52.7073 3.30026   5
  10  -4  -1 56.0468 2.47494   5
 -10  -4   1 53.8035 3.30369   2
  10  -4  -1 59.1384 2.52460   5
 -10  -4   1 55.3000 3.50448   5
 -10  -4   1 56.5525 7.81597   1
 -10  -4   1 52.9628 2.93364   3
  10   4  -1 54.3854 3.48243   5
 -10   4   1 52.6810 2.77372   3
  10   4  -1 53.0531 2.99465   3
 -10   4   1 45.8458 6.13148   1
  10   4  -1 57.2235 3.97852   2
 -10   4   1 54.4544 6.18283   1
 -10   4   1 54.3428 3.25911   2
 -10   4   1 53.2257 3.01845   5
  10   4  -1 57.1927 2.55454   4
  10   4  -1 55.2764 3.31315   5
  -9  -4   1 40.6449 2.89443   5
   9  -4  -1 38.0390 1.92160   5
  -9  -4   1 38.5921 2.72182   5
  -9  -4   1 41.0241 2.45524   3
  -9  -4   1 35.1901 6.17765   1
  -9  -4   1 41.3317 2.70913   2
   9  -4  -1 38.6772 1.89395   5
  -9   4   1 39.6420 1.94108   5
   9   4  -1 39.4998 2.48167   3
  -9   4   1 39.2932 2.27080   3
   9   4  -1 41.3844 2.91345   5
   9   4  -1 38.0450 2.70137   2
  -9   4   1 38.2287 4.82435   1
  -9   4   1 37.5633 4.83086   1
  -9   4   1 39.8279 2.71228   2
   9   4  -1 41.2197 2.75015   5
   9   4  -1 39.2044 2.08550   4
  -9   4   1 38.9320 2.05572   4
  -9   4   1 37.2421 2.17726   5
  -9   4   1 40.7136 1.63452   4
  -8  -4   1 209.362 7.68259   3
   8  -4  -1 215.466 7.26259   5
  -8  -4   1 214.001 7.92175   5
   8  -4  -1 209.762 7.25368   5
  -8  -4   1 222.990 12.6837   1
  -8  -4   1 211.476 7.81751   2
  -8  -4   1 207.880 12.4647   1
  -8  -4   1 209.368 7.93073   5
   8   4  -1 208.724 7.91295   5
  -8   4   1 208.608 7.17116   4
  -8   4   1 214.500 7.25666   5
  -8   4   1 208.815 7.55826   3
   8   4  -1 214.690 7.45185   4
  -8   4   1 213.885 7.25699   5
  -8   4   1 210.198 7.16659   4
  -8   4   1 208.798 9.16076   1
  -8   4   1 204.234 7.82041   2
   8   4  -1 211.762 7.77945   2
  -8   4   1 211.883 9.21918   1
   8   4  -1 211.486 7.66101   3
  -7  -4   1 530.435 17.9828   5
  -7  -4   1 515.335 21.8978   1
   7  -4  -1 524.071 17.4113   5
   7  -4  -1 529.047 17.4164   5
  -7  -4   1 494.550 21.7503   1
  -7  -4   1 522.645 17.8979   2
  -7  -4   1 535.638 17.8406   3
  -7  -4   1 523.418 18.0068   5
   7   4  -1 538.471 17.8785   2
  -7   4   1 535.568 17.4114   5
  -7   4   1 533.216 17.4084   5
   7   4  -1 534.514 18.0050   5
  -7   4   1 531.007 17.7375   3
   7   4  -1 517.508 18.0132   5
  -7   4   1 527.885 18.7704   1
   7   4  -1 538.787 17.8094   3
  -7   4   1 504.713 17.8967   2
   7   4  -1 524.133 17.6537   4
  -7   4   1 542.218 17.4635   4
  -7   4   1 532.676 18.7809   1
  -6  -4   1 146.404 8.98863   1
  -6  -4   1 141.590 5.68325   5
  -6  -4   1 147.029 5.63089   2
  -6  -4   1 148.725 5.58388   3
  -6  -4   1 151.176 5.71677   5
   6  -4  -1 153.157 5.10642   5
   6  -4  -1 150.606 5.09603   5
  -6  -4   1 143.393 8.84321   1
  -6   4   1 146.512 6.18019   1
   6   4  -1 153.972 5.56659   3
  -6   4   1 149.604 5.26586   4
  -6   4   1 150.034 6.10802   1
  -6   4   1 155.182 5.10075   5
  -6   4   1 157.027 5.10094   5
   6   4  -1 150.568 5.71326   5
  -6   4   1 149.307 5.48835   3
   6   4  -1 152.487 5.62164   2
   6   4  -1 150.520 5.44737   4
   6   4  -1 152.439 5.73825   5
  -6   4   1 156.768 5.69343   2
  -5  -4   1 77.2871 3.25354   2
  -5  -4   1 80.8747 3.31560   5
  -5  -4   1 76.5317 6.01099   1
   5  -4  -1 77.5964 2.65142   5
  -5  -4   1 80.9456 3.34738   5
   5  -4  -1 82.0963 2.66542   5
  -5  -4   1 81.1981 3.25789   3
  -5  -4   1 81.8719 6.25943   1
  -5   4   1 79.2018 3.18664   1
   5   4  -1 80.5426 3.23322   2
  -5   4   1 83.3051 2.66472   5
  -5   4   1 79.8760 2.67518   5
  -5   4   1 78.7493 2.96973   4
   5   4  -1 73.2600 3.09766   4
  -5   4   1 74.5958 3.25046   2
   5   4  -1 86.6740 3.38271   5
  -5   4   1 77.1056 3.15763   1
  -5   4   1 77.0586 3.14740   3
   5   4  -1 69.3716 3.35079   5
   5   4  -1 70.6088 3.42180   3
  -4  -4   1 187.148 6.69433   5
  -4  -4   1 189.124 9.32448   1
  -4  -4   1 190.693 6.68181   3
  -4  -4   1 174.924 9.08452   1
  -4  -4   1 185.389 6.69532   5
  -4  -4   1 182.035 6.64225   2
  -4   4   1 186.732 6.47818   4
   4   4  -1 195.836 6.66861   3
   4   4  -1 186.891 6.57814   4
   4   4  -1 180.879 6.67197   5
   4   4  -1 188.233 6.63043   2
  -4   4   1 197.230 6.67408   2
   4   4  -1 189.633 6.70450   5
  -3  -4   1 87.4479 3.38099   3
  -3  -4   1 90.2068 5.66080   1
  -3  -4   1 83.8326 3.32837   2
  -3  -4   1 85.1730 5.47210   1
  -3  -4   1 83.1143 3.30761   5
  -3  -4   1 84.7540 3.33051   5
   3   4  -1 84.5701 3.31651   5
   3   4  -1 87.0177 3.35038   3
   3   4  -1 86.1460 3.30731   2
  -3   4   1 83.1744 3.19844   4
  -3   4   1 87.3468 3.31059   3
   3   4  -1 82.6257 3.27644   4
  -3   4   1 89.2105 3.31427   2
   3   4  -1 82.3079 3.30519   5
  -2  -4   1 214.453 7.45733   2
  -2  -4   1 209.807 7.49766   3
   2  -4  -1 217.583 7.30842   1
  -2  -4   1 216.375 9.41384   1
   2  -4  -1 221.838 7.33680   1
  -2  -4   1 209.903 7.42734   5
   2   4  -1 212.059 7.42422   5
  -2   4   1 220.682 7.42848   2
   2   4  -1 207.253 7.42863   4
   2   4  -1 216.575 7.49668   3
  -2   4   1 210.360 7.44655   3
   2   4  -1 228.985 7.46838   2
   2   4  -1 213.702 7.42528   5
   1  -4  -1 1171.50 40.1259   5
   1  -4  -1 1295.06 40.9387   1
  -1  -4   1 1184.83 40.3604   2
   1  -4  -1 1194.50 40.1290   5
  -1  -4   1 1187.77 40.4185   3
  -1  -4   1 1321.04 42.0347   1
  -1  -4   1 1201.83 40.3038   5
  -1  -4   1 1310.78 42.0662   1
   1  -4  -1 1221.25 40.3361   2
   1  -4  -1 1303.77 40.9212   1
  -1  -4   1 1177.05 40.3045   5
  -1   4   1 1209.67 40.1221   5
   1   4  -1 1245.35 40.3688   2
  -1   4   1 1247.77 40.4031   3
  -1   4   1 1215.14 40.1291   5
   1   4  -1 1179.55 40.3578   4
   1   4  -1 1253.76 40.4245   3
   1   4  -1 1216.65 40.3072   5
   1   4  -1 1222.48 40.3025   5
  -1   4   1 1240.15 40.3310   2
   0  -4  -1 788.559 26.0375   2
   0  -4  -1 834.917 27.1793   1
   0  -4  -1 772.750 25.9270   5
   0  -4  -1 741.496 25.9221   5
   0  -4   1 840.817 27.3598   1
   0  -4  -1 775.996 26.1394   3
   0  -4   1 737.064 25.9490   5
   0  -4  -1 836.470 27.1583   1
   0  -4   1 794.180 26.0974   2
   0   4  -1 803.031 25.9595   5
   0   4   1 770.072 25.9235   5
   0   4   1 788.580 25.9265   5
   0   4   1 803.720 26.1358   3
   0   4   1 803.753 26.0351   2
   0   4  -1 763.885 25.9525   5
   0   4  -1 760.734 26.0680   4
   0   4  -1 813.882 26.0979   2
   0   4  -1 801.280 26.1434   3
   1  -4   1 2240.02 78.5700   5
  -1  -4  -1 2642.82 80.4485   1
  -1  -4  -1 2363.37 78.7068   2
   1  -4   1 2549.74 79.6610   1
  -1  -4  -1 2605.53 80.3710   1
   1  -4   1 2350.29 78.7792   2
  -1  -4  -1 2325.47 78.8254   3
  -1  -4  -1 2303.42 78.6768   5
  -1   4  -1 2360.23 78.5766   5
  -1   4  -1 2302.29 78.7254   4
   1   4   1 2302.74 78.6708   5
  -1   4  -1 2425.79 78.8157   3
  -1   4  -1 2504.59 79.6180   1
   1   4   1 2370.16 78.6793   5
   1   4   1 2452.49 78.8232   3
   1   4   1 2418.49 78.7049   2
  -1   4  -1 2474.33 78.7866   2
  -2  -4  -1 158.567 5.53305   2
   2  -4   1 160.304 5.29879   5
  -2  -4  -1 154.682 5.54925   5
   2  -4   1 157.295 5.29832   5
  -2  -4  -1 164.127 7.47438   1
   2  -4   1 154.992 5.60799   2
  -2  -4  -1 153.189 5.63997   3
   2  -4   1 163.059 6.14236   1
   2   4   1 159.764 5.58122   4
   2   4   1 158.470 5.51723   2
  -2   4  -1 159.338 5.63565   3
   2   4   1 156.567 5.54527   5
   2   4   1 159.202 5.55131   5
  -2   4  -1 154.562 6.06718   1
  -2   4  -1 157.489 5.60958   2
  -2   4  -1 157.855 5.28907   5
  -2   4  -1 160.243 5.30191   5
  -2   4  -1 153.252 5.50428   4
   2   4   1 154.282 5.62495   3
   3  -4   1 89.4912 2.98645   5
  -3  -4  -1 89.2671 5.63329   1
   3  -4   1 90.5122 3.72802   1
  -3  -4  -1 87.1220 3.31271   2
  -3  -4  -1 86.1820 3.34251   5
  -3  -4  -1 91.0868 3.46249   3
  -3  -4  -1 83.8186 6.35733   1
   3  -4   1 86.2323 2.97514   5
  -3  -4  -1 85.3026 3.36380   5
  -3   4  -1 83.7271 3.20443   4
  -3   4  -1 85.8051 3.38569   2
   3   4   1 88.5045 3.36848   5
   3   4   1 87.8438 3.28758   2
   3   4   1 87.0233 3.35535   5
   3   4   1 80.2558 3.29334   4
  -3   4  -1 84.6876 3.70873   1
  -3   4  -1 88.4153 2.97714   5
  -3   4  -1 86.1477 2.97703   5
   3   4   1 85.9879 3.40781   3
   4  -4   1 5.29619 0.53833   5
  -4  -4  -1 6.44821 0.85207   5
   4  -4   1 6.66107 1.02583   1
  -4  -4  -1 5.82536 0.82392   5
  -4  -4  -1 5.19431 0.84368   3
   4  -4   1 6.37481 0.52368   5
  -4  -4  -1 6.51961 2.25748   1
  -4  -4  -1 6.02455 0.77970   2
  -4   4  -1 4.70793 0.71901   3
   4   4   1 5.50822 0.68702   2
   4   4   1 5.98168 1.39195   3
   4   4   1 7.81257 1.00484   4
  -4   4  -1 6.00219 1.11891   1
   4   4   1 6.61898 0.82691   5
  -4   4  -1 5.98894 0.52271   5
  -4   4  -1 6.13787 0.80372   4
   5  -4   1 27.7890 1.17254   5
   5  -4   1 27.7643 1.19319   5
   5  -4   1 29.7461 2.36188   1
  -5  -4  -1 25.3923 1.75440   3
  -5  -4  -1 26.6166 1.67596   2
  -5  -4  -1 23.9631 1.75936   5
  -5  -4  -1 26.8551 4.49620   1
  -5  -4  -1 24.9756 1.70268   5
   5   4   1 24.9061 1.53301   4
   5   4   1 25.3113 1.74017   5
  -5   4  -1 28.0238 1.82063   2
  -5   4  -1 25.3506 1.33744   4
  -5   4  -1 26.3189 1.32935   4
  -5   4  -1 25.8893 1.67540   3
   5   4   1 26.1002 1.64825   2
  -5   4  -1 26.7782 1.18751   5
  -5   4  -1 28.5073 1.18087   5
  -5   4  -1 26.4346 2.52841   1
   5   4   1 27.4543 1.70888   3
   6  -4   1 3.78804 0.49778   5
  -6  -4  -1 2.54479 0.78136   3
   6  -4   1 2.87242 0.45845   5
  -6  -4  -1 3.05785 2.83951   1
  -6  -4  -1 3.02938 0.79252   2
   6  -4   1 4.54807 1.38864   1
  -6  -4  -1 7.64565 3.14592   1
  -6  -4  -1 2.85285 0.86193   5
  -6  -4  -1 1.81939 0.78899   5
  -6   4  -1 3.44073 0.49502   5
   6   4   1 2.81227 0.65501   4
  -6   4  -1 3.00958 0.51168   4
  -6   4  -1 3.96707 1.50726   1
  -6   4  -1 2.56683 0.49523   4
   6   4   1 2.43486 0.82389   5
  -6   4  -1 3.78903 0.48456   5
  -6   4  -1 2.16030 0.73331   3
   6   4   1 3.46673 0.78407   2
  -6   4  -1 4.00415 0.94044   2
   6   4   1 3.68231 0.82676   3
   7  -4   1 13.5325 2.12553   1
  -7  -4  -1 16.7290 1.86870   5
   7  -4   1 17.6723 1.13833   5
  -7  -4  -1 15.4335 1.72123   3
  -7  -4  -1 19.1748 1.84521   5
  -7  -4  -1 12.8818 3.89808   1
   7  -4   1 17.2883 1.12959   5
  -7  -4  -1 17.7151 1.71493   2
  -7  -4  -1 14.5454 3.77952   1
   7   4   1 18.7627 1.71986   2
   7   4   1 17.4339 1.69716   3
  -7   4  -1 16.6583 1.61739   3
   7   4   1 17.7796 1.88333   5
  -7   4  -1 18.3164 1.05645   4
  -7   4  -1 17.9472 1.16875   5
  -7   4  -1 14.7933 2.35749   1
  -7   4  -1 16.3539 1.84526   2
   7   4   1 18.2659 1.40122   4
  -7   4  -1 18.5481 1.16290   5
  -7   4  -1 17.2295 1.06180   4
   8  -4   1 126.870 6.76054   1
   8  -4   1 127.698 4.61233   5
  -8  -4  -1 124.397 5.05253   3
  -8  -4  -1 127.427 5.25572   5
  -8  -4  -1 126.281 5.22494   5
   8  -4   1 122.568 4.59265   5
  -8  -4  -1 127.845 10.0978   1
  -8  -4  -1 129.508 5.08943   2
  -8   4  -1 125.263 4.60886   5
  -8   4  -1 125.348 4.36577   4
   8   4   1 128.564 4.71662   4
  -8   4  -1 125.689 4.95106   3
   8   4   1 125.346 5.02860   3
  -8   4  -1 127.433 5.25675   2
   8   4   1 129.911 5.07919   2
  -8   4  -1 129.335 4.61590   5
  -8   4  -1 125.066 6.98457   1
   8   4   1 122.298 5.20429   5
   8   4   1 123.709 5.32127   5
  -8   4  -1 129.636 5.23167   2
  -9  -4  -1 180.880 13.1555   1
  -9  -4  -1 190.613 12.6024   1
  -9  -4  -1 198.331 7.27818   3
  -9  -4  -1 191.201 7.46577   5
  -9  -4  -1 190.247 7.28679   2
  -9  -4  -1 201.417 7.51771   5
   9  -4   1 195.566 6.82758   5
  -9   4  -1 193.732 6.81051   5
  -9   4  -1 190.402 7.41384   2
  -9   4  -1 190.301 6.82818   5
   9   4   1 190.035 7.45915   5
  -9   4  -1 186.496 9.56842   1
  -9   4  -1 194.275 7.13051   3
  -9   4  -1 189.795 6.36327   4
   9   4   1 190.063 7.46351   5
   9   4   1 192.068 7.28801   2
   9   4   1 193.864 7.24483   3
   9   4   1 195.740 6.84131   4
 -10  -4  -1 78.5077 4.07058   5
 -10  -4  -1 73.0284 3.80571   2
 -10  -4  -1 74.1946 3.70839   3
  10  -4   1 77.3362 3.22271   5
  10  -4   1 77.7546 3.20456   5
 -10  -4  -1 65.5697 10.4576   1
 -10  -4  -1 73.7307 4.04967   5
 -10  -4  -1 83.9503 11.4664   1
  10   4   1 67.5428 3.67750   3
 -10   4  -1 75.5589 3.95455   2
  10   4   1 78.5070 4.12851   5
  10   4   1 73.4785 4.00808   5
 -10   4  -1 69.3685 7.12443   1
 -10   4  -1 74.0464 3.24497   5
 -10   4  -1 76.0466 7.02805   1
  10   4   1 74.8668 3.10375   4
 -10   4  -1 71.1986 3.52891   3
  10   4   1 71.5440 3.84820   2
  11  -4   1 20.7689 1.79149   5
 -11  -4  -1 21.8423 2.38029   3
 -11  -4  -1 21.8275 2.57420   2
 -11  -4  -1 17.8929 7.06354   1
 -11  -4  -1 16.2712 2.07371   5
 -11  -4  -1 21.0760 2.73670   5
  11  -4   1 20.6131 1.86876   5
 -11  -4  -1 21.2220 6.78172   1
 -11   4  -1 21.3643 2.62389   5
 -11   4  -1 19.3394 2.15064   3
 -11   4  -1 21.1228 2.91085   2
  11   4   1 17.9407 1.93851   3
  11   4   1 19.7349 2.64026   5
  11   4   1 23.5337 1.84686   4
  11   4   1 20.9717 1.57848   4
  11   4   1 25.5795 3.16885   5
 -12  -4  -1 161.207 15.8377   1
 -12  -4  -1 172.350 7.41666   5
 -12  -4  -1 163.055 7.73787   5
  12  -4   1 179.590 6.62863   5
 -12  -4  -1 184.789 7.08561   3
  12  -4   1 180.257 6.62071   5
  12   4   1 181.171 6.42519   4
  12   4   1 173.342 6.26681   4
  12   4   1 172.082 7.71793   5
 -12   4  -1 178.276 6.69180   5
  12   4   1 181.296 7.41788   5
 -12   4  -1 175.987 6.87014   3
 -12   4  -1 174.164 7.32904   2
  13  -4   1 0.09664 0.87196   5
 -13  -4  -1 -0.0335 1.66034   3
 -13  -4  -1 -0.3038 1.39056   2
  13  -4   1 -1.1938 1.02118   5
 -13  -4  -1 -1.1812 1.54927   5
 -13   4  -1 0.82753 1.25841   3
  13   4   1 -0.4906 1.52595   5
 -13   4  -1 0.04516 1.54441   2
  13   4   1 -0.0713 0.69435   4
 -14  -4  -1 8.30370 2.21800   5
  14  -4   1 6.31320 1.24607   5
 -14  -4  -1 5.57425 1.72428   3
  14  -4   1 5.36042 1.27286   5
 -14  -4  -1 5.21618 1.84185   2
 -14   4  -1 6.98618 2.06973   2
  14   4   1 9.57445 2.13410   5
 -15  -4  -1 0.94133 1.72886   3
  15  -4   1 2.43898 1.17714   5
 -15  -4  -1 0.92938 1.93702   2
 -15   4  -1 -3.1720 1.58730   3
  15   4   1 3.31324 2.04323   5
 -15   4  -1 0.92868 2.11652   2
 -15  -5   1 7.77731 2.38245   2
 -15  -5   1 2.86031 1.80628   3
  15  -5  -1 5.40595 1.11696   5
 -15   5   1 4.75970 1.86499   3
 -15   5   1 5.05685 2.30368   2
  15   5  -1 5.12533 2.46204   5
  14  -5  -1 60.6080 2.98316   5
  14  -5  -1 65.0137 3.14123   5
 -14  -5   1 62.4571 3.94987   3
 -14  -5   1 61.6298 4.55857   2
 -14  -5   1 62.3512 5.08038   5
 -14   5   1 59.2856 4.49060   2
 -14   5   1 64.3254 3.80445   3
  14   5  -1 60.7709 4.93628   5
 -13  -5   1 9.74351 1.99703   2
 -13  -5   1 8.15896 2.00043   5
  13  -5  -1 9.60856 1.13511   5
  13  -5  -1 7.81220 1.02926   5
  13   5  -1 8.23259 1.15008   4
 -13   5   1 6.17311 1.45838   3
 -13   5   1 7.54181 1.85695   2
  13   5  -1 6.05087 1.99106   5
 -12  -5   1 -0.0813 2.22188   5
  12  -5  -1 6.60647 0.89827   5
  12  -5  -1 6.83718 0.88399   5
 -12  -5   1 5.54786 1.43503   3
 -12  -5   1 7.17578 1.84722   5
 -12  -5   1 6.05174 1.72546   2
 -12   5   1 4.68851 1.57782   2
 -12   5   1 7.30913 1.13584   5
  12   5  -1 5.50145 1.76854   5
  12   5  -1 6.15436 1.05950   4
 -12   5   1 7.11710 1.34412   3
  11  -5  -1 -0.2763 0.60417   5
 -11  -5   1 -0.5165 1.10337   3
 -11  -5   1 0.15395 1.47208   5
 -11  -5   1 5.04219 7.16838   1
 -11  -5   1 -0.4863 1.24827   2
 -11  -5   1 -0.1413 1.64883   5
 -11   5   1 -1.4420 0.95160   3
 -11   5   1 -0.4785 0.81981   5
  11   5  -1 -2.4863 1.33067   5
 -11   5   1 0.63546 1.43644   2
  11   5  -1 1.33501 1.75249   5
 -11   5   1 0.07292 3.10868   1
  11   5  -1 1.01541 0.86408   4
 -10  -5   1 46.9032 8.11520   1
 -10  -5   1 55.6218 3.61251   5
 -10  -5   1 54.6014 8.34770   1
 -10  -5   1 56.6778 3.23599   3
 -10  -5   1 58.1440 3.50636   2
  10  -5  -1 59.4252 2.40345   5
  10  -5  -1 56.2031 2.38953   5
 -10  -5   1 59.7744 3.88097   5
 -10   5   1 53.0123 5.33734   1
 -10   5   1 60.1877 3.51074   2
  10   5  -1 65.2808 3.67291   5
 -10   5   1 52.7902 3.00583   3
 -10   5   1 57.5264 2.48235   5
 -10   5   1 60.6573 2.25531   4
  10   5  -1 59.5131 2.81474   4
  10   5  -1 56.3418 3.34620   3
  10   5  -1 61.1794 3.89001   5
 -10   5   1 57.0944 2.27044   4
   9  -5  -1 -0.0596 0.45040   5
  -9  -5   1 0.05798 0.93642   3
  -9  -5   1 -2.1126 4.74272   1
  -9  -5   1 1.77666 5.41560   1
  -9  -5   1 0.55813 1.23283   5
   9  -5  -1 0.14612 0.45563   5
  -9  -5   1 0.07472 1.08222   5
  -9  -5   1 0.68946 1.09694   2
  -9   5   1 -1.2583 0.53587   5
   9   5  -1 -0.0986 1.03941   3
   9   5  -1 -0.3943 1.23323   5
   9   5  -1 -0.1697 0.76899   4
  -9   5   1 0.31267 0.51230   4
  -9   5   1 -0.3909 2.11169   2
   9   5  -1 1.02184 1.24352   2
  -9   5   1 0.32969 1.95783   1
  -9   5   1 0.07079 0.85577   3
  -9   5   1 0.91265 0.52918   5
  -9   5   1 1.62348 1.08085   2
  -9   5   1 0.10629 0.57199   4
   9   5  -1 -0.2840 1.14829   5
  -9   5   1 -2.7756 1.87222   1
  -8  -5   1 63.2406 8.38637   1
  -8  -5   1 65.9621 8.60515   1
   8  -5  -1 67.3712 2.51347   5
  -8  -5   1 65.1438 3.66812   5
   8  -5  -1 68.6805 2.53086   5
  -8  -5   1 69.6179 3.56373   5
  -8  -5   1 70.6438 3.38107   3
  -8  -5   1 69.9934 3.52112   2
  -8   5   1 68.8108 2.75947   4
  -8   5   1 70.5872 3.21818   3
  -8   5   1 71.4668 2.55351   5
   8   5  -1 71.8302 3.58301   5
  -8   5   1 68.0593 3.47051   2
   8   5  -1 70.4601 3.11404   4
   8   5  -1 70.8993 3.39967   3
   8   5  -1 71.8633 3.49305   2
  -8   5   1 66.1222 3.98620   1
  -8   5   1 69.2184 3.62300   2
  -8   5   1 69.2255 2.79919   4
   8   5  -1 68.9978 3.70045   5
  -8   5   1 72.9314 4.02384   1
  -8   5   1 71.2835 2.55591   5
  -7  -5   1 27.1834 2.14109   3
  -7  -5   1 36.6900 5.38533   1
  -7  -5   1 27.7697 2.24335   5
  -7  -5   1 22.1910 4.59715   1
  -7  -5   1 27.2064 2.22298   2
  -7  -5   1 29.7037 2.27637   5
   7   5  -1 26.8089 2.23449   5
   7   5  -1 28.7877 2.14706   3
  -7   5   1 29.9881 1.80755   1
   7   5  -1 28.1854 1.92079   4
   7   5  -1 26.8810 2.19326   2
  -7   5   1 30.6845 2.03321   3
  -7   5   1 29.5845 1.88341   1
   7   5  -1 28.7738 2.37044   5
  -7   5   1 28.2553 1.63790   4
  -7   5   1 26.8193 2.30868   2
  -7   5   1 28.5574 1.58615   4
  -6  -5   1 219.576 12.0281   1
  -6  -5   1 218.512 7.88772   3
  -6  -5   1 219.229 7.97664   5
  -6  -5   1 217.824 7.96432   5
  -6  -5   1 218.174 7.88547   2
  -6  -5   1 213.976 11.6737   1
   6   5  -1 218.660 7.84983   3
   6   5  -1 223.699 7.85787   2
  -6   5   1 210.166 7.51326   4
   6   5  -1 213.514 7.71518   4
   6   5  -1 214.402 7.95662   5
  -6   5   1 211.798 7.75365   3
  -6   5   1 214.653 7.90616   2
  -6   5   1 223.935 7.55371   4
   6   5  -1 222.816 7.98948   5
  -5  -5   1 7.56714 1.00421   5
  -5  -5   1 7.87748 1.01617   3
  -5  -5   1 12.2334 1.45103   5
  -5  -5   1 12.1342 1.50113   2
  -5  -5   1 8.42274 3.17287   1
  -5  -5   1 9.83942 3.08876   1
   5   5  -1 11.4179 1.43788   5
   5   5  -1 13.4881 1.52558   5
   5   5  -1 10.3931 1.43319   2
  -5   5   1 12.7968 1.48393   3
  -5   5   1 10.8377 1.36567   3
  -5   5   1 13.6347 1.55637   2
   5   5  -1 11.2478 1.36108   4
  -5   5   1 11.3893 1.14746   4
   5   5  -1 13.5023 1.52989   3
  -4  -5   1 6.96024 2.63461   1
  -4  -5   1 8.41766 1.02743   3
  -4  -5   1 9.41124 1.28118   5
  -4  -5   1 6.59234 2.58568   1
  -4  -5   1 8.82411 1.26150   5
  -4  -5   1 6.49926 0.87897   2
  -4   5   1 9.79495 1.11999   4
   4   5  -1 6.48752 0.91288   3
   4   5  -1 9.33937 1.32575   5
   4   5  -1 7.45148 0.92117   5
  -4   5   1 8.06671 0.94647   3
   4   5  -1 7.43959 0.91118   2
   4   5  -1 10.8236 1.27402   4
  -4   5   1 9.94559 1.31669   2
  -3  -5   1 11.1466 1.34645   3
  -3  -5   1 9.06807 1.25975   2
  -3  -5   1 11.9772 2.75961   1
  -3  -5   1 11.2886 1.20745   5
  -3   5   1 7.67621 1.02085   2
  -3   5   1 10.1283 1.26366   3
  -3   5   1 10.5923 1.13676   4
   3   5  -1 10.9836 1.24003   4
   3   5  -1 11.5077 1.35251   3
   3   5  -1 10.2929 1.20360   5
   3   5  -1 11.5997 1.19892   5
  -2  -5   1 615.220 20.8162   5
  -2  -5   1 624.373 23.0617   1
   2  -5  -1 625.665 20.8530   2
   2  -5  -1 617.823 20.4516   5
   2  -5  -1 658.315 20.9792   1
  -2  -5   1 618.203 20.8327   5
   2  -5  -1 605.137 20.4525   5
  -2  -5   1 636.589 20.9725   3
  -2  -5   1 625.755 20.8761   2
   2  -5  -1 663.331 21.0131   1
  -2   5   1 567.674 20.4930   5
   2   5  -1 632.380 20.8291   5
   2   5  -1 650.518 20.9582   3
   2   5  -1 652.458 20.8859   2
   2   5  -1 622.499 20.8759   4
   2   5  -1 634.210 20.8347   5
  -2   5   1 590.491 21.4719   3
  -2   5   1 617.481 20.8307   2
  -2   5   1 636.344 20.4585   5
  -1  -5   1 11.5697 0.98255   5
  -1  -5   1 6.67999 3.00089   1
   1  -5  -1 11.8346 0.72672   5
  -1  -5   1 9.34342 1.14528   2
  -1  -5   1 11.2444 2.01825   1
   1  -5  -1 10.6274 0.71848   5
   1  -5  -1 11.6876 1.10256   2
   1  -5  -1 12.4456 1.80861   1
  -1  -5   1 9.76276 1.17589   3
  -1  -5   1 11.8494 0.97356   5
   1  -5  -1 12.0132 1.90395   1
   1   5  -1 11.1545 1.18024   2
   1   5  -1 10.4952 1.28186   3
   1   5  -1 10.1932 1.15956   4
   1   5  -1 10.9777 0.97128   5
  -1   5   1 9.62260 1.10123   2
  -1   5   1 7.32590 1.40538   3
  -1   5   1 11.4380 0.73185   5
   1   5  -1 10.6911 0.98300   5
   0  -5   1 12.1503 0.85419   5
   0  -5  -1 8.83411 1.22608   3
   0  -5  -1 8.98136 1.50003   1
   0  -5   1 8.75341 1.59162   1
   0  -5  -1 8.90316 0.79669   5
   0  -5  -1 10.6188 1.06403   2
   0  -5   1 11.6336 1.15925   2
   0  -5  -1 9.90380 2.00789   1
   0  -5   1 10.1161 0.86243   5
   0  -5   1 5.98986 2.36288   1
   0   5  -1 10.8074 0.87749   5
   0   5  -1 10.1301 1.10251   4
   0   5   1 10.7987 0.82679   5
   0   5  -1 9.43277 0.86012   5
   0   5   1 11.5954 1.08122   2
   0   5  -1 10.2081 1.25322   3
   0   5   1 11.5096 0.85118   5
   0   5   1 7.05545 0.99922   3
   0   5  -1 10.9063 1.15422   2
   1  -5   1 241.109 8.33178   5
  -1  -5  -1 253.098 10.2505   1
   1  -5   1 250.790 8.61335   2
   1  -5   1 233.980 10.2536   1
  -1  -5  -1 245.592 8.46188   5
  -1  -5  -1 244.429 8.52177   2
  -1  -5  -1 250.511 8.69949   3
  -1  -5  -1 249.589 8.46037   5
  -1   5  -1 252.588 8.71364   3
  -1   5  -1 243.980 8.55346   4
   1   5   1 245.332 8.59421   4
   1   5   1 243.908 8.45142   5
   1   5   1 255.287 8.68232   3
  -1   5  -1 251.762 8.61344   2
   1   5   1 256.396 8.53069   2
  -1   5  -1 253.721 8.34251   5
  -1   5  -1 245.847 8.36308   5
   1   5   1 248.216 8.45721   5
  -2  -5  -1 251.831 12.3692   1
  -2  -5  -1 266.511 9.30518   5
  -2  -5  -1 274.552 9.30280   5
   2  -5   1 265.055 9.38662   2
  -2  -5  -1 266.346 9.45023   3
  -2  -5  -1 286.156 11.5536   1
   2  -5   1 275.289 9.03190   5
  -2  -5  -1 276.314 9.30710   2
   2  -5   1 233.441 11.3225   1
  -2   5  -1 274.287 9.30822   4
   2   5   1 278.167 9.45328   3
   2   5   1 277.099 9.30559   5
  -2   5  -1 279.157 9.02870   5
   2   5   1 283.616 9.30829   2
  -2   5  -1 279.580 9.44678   3
   2   5   1 256.042 9.33116   4
  -2   5  -1 274.873 10.0137   1
  -2   5  -1 280.644 9.03627   5
   2   5   1 270.492 9.30003   5
   3  -5   1 361.199 12.0075   5
  -3  -5  -1 362.254 15.0605   1
   3  -5   1 349.958 13.1288   1
   3  -5   1 372.837 12.0149   5
  -3  -5  -1 367.030 12.3770   2
  -3  -5  -1 360.861 12.4382   5
  -3  -5  -1 365.250 12.5426   3
   3   5   1 361.409 12.4159   5
  -3   5  -1 365.812 12.0040   5
   3   5   1 372.694 12.3620   2
  -3   5  -1 364.118 12.4680   2
  -3   5  -1 375.412 12.0145   5
  -3   5  -1 364.618 12.7211   1
   3   5   1 356.082 12.4115   4
  -3   5  -1 370.526 12.4983   3
   3   5   1 366.176 12.5070   3
  -3   5  -1 359.132 12.3194   4
   3   5   1 372.231 12.4281   5
  -4  -5  -1 459.912 15.5876   5
   4  -5   1 457.274 15.0354   5
  -4  -5  -1 456.931 18.5277   1
  -4  -5  -1 454.887 15.6193   3
  -4  -5  -1 460.919 15.5697   5
  -4  -5  -1 458.153 15.4765   2
  -4  -5  -1 468.684 18.7039   1
   4  -5   1 468.390 15.0427   5
   4  -5   1 468.413 15.6294   1
   4   5   1 471.665 15.6041   3
   4   5   1 459.967 15.5638   5
  -4   5  -1 460.255 15.0337   5
  -4   5  -1 463.423 15.5755   2
   4   5   1 432.850 15.4555   4
   4   5   1 462.262 15.5660   5
  -4   5  -1 484.358 15.0449   5
  -4   5  -1 450.768 15.3494   4
   4   5   1 433.991 15.6768   2
  -4   5  -1 445.909 15.5835   1
   5  -5   1 36.5469 2.26725   1
  -5  -5  -1 35.7328 2.11294   5
  -5  -5  -1 30.9577 5.40425   1
  -5  -5  -1 34.5981 2.14884   5
  -5  -5  -1 35.0005 2.04970   2
   5  -5   1 35.9863 1.36439   5
   5  -5   1 37.2400 1.38309   5
  -5  -5  -1 30.8375 5.07618   1
  -5  -5  -1 36.7896 2.20774   3
  -5   5  -1 34.5412 1.79092   4
  -5   5  -1 37.0967 1.38103   5
  -5   5  -1 34.9334 1.75834   4
   5   5   1 39.5538 2.19841   5
  -5   5  -1 34.0731 2.34132   1
   5   5   1 38.1624 2.05409   2
  -5   5  -1 37.3936 2.23033   2
   5   5   1 38.0321 2.14641   5
  -5   5  -1 36.4547 2.11525   3
   5   5   1 36.6946 2.20809   3
   5   5   1 36.0297 1.97448   4
  -6  -5  -1 26.8715 4.36888   1
  -6  -5  -1 30.2900 2.16065   3
   6  -5   1 33.8186 1.31784   5
  -6  -5  -1 24.0436 4.32470   1
   6  -5   1 30.2444 2.50381   1
  -6  -5  -1 31.9402 2.18554   5
  -6  -5  -1 35.2292 2.23497   5
  -6  -5  -1 30.1299 2.08410   2
   6  -5   1 32.5070 1.32987   5
  -6   5  -1 32.7631 1.65991   4
  -6   5  -1 32.5019 2.09813   3
   6   5   1 28.4318 2.48584   5
   6   5   1 32.4982 2.05268   2
   6   5   1 31.0370 1.90392   4
  -6   5  -1 30.9346 1.47527   5
   6   5   1 32.4115 2.13408   3
   6   5   1 31.0487 2.19644   5
  -6   5  -1 31.6993 1.63254   4
  -6   5  -1 28.8114 2.69614   1
  -6   5  -1 35.2520 2.26452   2
  -6   5  -1 31.7791 1.34442   5
  -7  -5  -1 69.4377 8.26494   1
  -7  -5  -1 76.2397 8.21576   1
  -7  -5  -1 79.7447 3.68824   3
  -7  -5  -1 80.6017 3.62191   2
  -7  -5  -1 81.6697 3.74101   5
  -7  -5  -1 82.2616 3.79938   5
   7  -5   1 78.5873 2.89170   5
  -7   5  -1 75.9159 4.60892   1
   7   5   1 78.9757 3.65142   3
  -7   5  -1 82.7311 2.89160   5
  -7   5  -1 77.4143 3.02382   4
  -7   5  -1 76.1617 2.88724   5
   7   5   1 76.2969 3.53290   2
   7   5   1 79.8200 3.76545   5
   7   5   1 80.7629 3.39074   4
   7   5   1 75.6598 3.73470   5
  -7   5  -1 78.6821 3.53434   3
  -7   5  -1 77.1480 3.05362   4
  -7   5  -1 76.2476 3.75304   2
  -8  -5  -1 -3.3286 4.23430   1
  -8  -5  -1 -0.6652 0.97961   3
  -8  -5  -1 -0.1233 0.88688   2
  -8  -5  -1 1.27204 4.08315   1
   8  -5   1 -0.0941 0.46840   5
  -8  -5  -1 1.17845 1.07267   5
  -8  -5  -1 -1.1233 1.01060   5
  -8   5  -1 -0.0814 0.87583   3
  -8   5  -1 -0.9954 0.98426   2
   8   5   1 0.09993 0.95770   2
  -8   5  -1 1.60872 1.12803   2
   8   5   1 0.71285 0.77171   4
   8   5   1 -0.6094 1.12351   5
  -8   5  -1 0.30884 0.52174   5
   8   5   1 0.07738 1.02486   5
  -8   5  -1 0.17373 0.49544   4
   8   5   1 6.38368 1.19283   3
  -8   5  -1 -0.1424 1.89829   1
  -8   5  -1 0.53679 0.55516   5
  -8   5  -1 -0.7153 0.52227   4
  -9  -5  -1 4.60381 1.24038   2
   9  -5   1 5.42039 0.70493   5
  -9  -5  -1 5.10636 5.19217   1
  -9  -5  -1 4.91674 5.46027   1
   9  -5   1 6.42052 0.75504   5
  -9  -5  -1 4.00286 1.19174   3
  -9  -5  -1 2.90653 1.55918   5
  -9  -5  -1 3.98829 1.26219   5
  -9   5  -1 5.66333 3.12448   1
   9   5   1 4.62703 1.44630   5
  -9   5  -1 5.80995 0.77768   5
   9   5   1 6.60857 0.99653   4
  -9   5  -1 5.22786 1.16467   3
  -9   5  -1 5.13660 1.38233   2
   9   5   1 4.43102 1.21136   2
   9   5   1 4.10123 1.25025   3
  -9   5  -1 2.17495 2.50179   1
   9   5   1 5.37476 1.34449   5
  -9   5  -1 5.86779 0.60523   4
  -9   5  -1 4.64354 0.63000   4
 -10  -5  -1 54.9515 3.54452   5
  10  -5   1 54.6859 2.44560   5
  10  -5   1 55.2203 2.44720   5
 -10  -5  -1 52.0191 8.03681   1
 -10  -5  -1 54.4061 8.44283   1
 -10  -5  -1 54.5270 3.38118   2
 -10  -5  -1 56.8420 3.73051   5
 -10  -5  -1 56.6984 3.32640   3
  10   5   1 59.7799 5.01009   3
  10   5   1 51.2653 3.75413   5
 -10   5  -1 56.6891 1.97055   4
 -10   5  -1 55.6960 2.50963   5
 -10   5  -1 55.2648 3.06821   3
  10   5   1 53.3740 2.69881   4
 -10   5  -1 50.4390 3.43084   2
  10   5   1 53.6532 3.44148   5
 -10   5  -1 56.9118 6.33646   1
 -11  -5  -1 6.64459 1.59999   2
 -11  -5  -1 0.37379 6.76401   1
 -11  -5  -1 5.33429 1.41404   3
  11  -5   1 6.59605 0.93340   5
 -11  -5  -1 6.30574 1.73965   5
  11  -5   1 6.50101 0.91463   5
 -11  -5  -1 4.78144 1.90594   5
  11   5   1 7.58760 1.73668   5
 -11   5  -1 8.71464 1.80563   2
 -11   5  -1 3.17456 1.23856   3
 -11   5  -1 6.30268 1.08073   5
  11   5   1 5.97170 1.02846   4
  11   5   1 3.53906 1.88962   5
  11   5   1 8.08322 1.27086   4
 -12  -5  -1 0.51134 1.49040   5
  12  -5   1 1.04900 0.74360   5
 -12  -5  -1 0.24096 1.49017   2
 -12  -5  -1 -0.2335 1.54651   3
  12  -5   1 0.06802 0.78351   5
 -12   5  -1 -1.1358 1.41312   2
  12   5   1 0.06098 0.84937   4
 -12   5  -1 -0.1272 1.23153   3
  12   5   1 1.53833 1.53839   5
 -12   5  -1 0.65641 1.54712   5
 -13  -5  -1 1.55048 1.66840   2
  13  -5   1 1.12730 0.88653   5
  13  -5   1 1.39219 0.95048   5
 -13  -5  -1 3.27632 1.56802   3
 -13  -5  -1 4.23645 1.91293   5
 -13   5  -1 -1.1416 1.73065   2
 -13   5  -1 -0.1286 1.50789   3
  13   5   1 1.87828 0.90634   4
  13   5   1 2.97071 1.77987   5
  14  -5   1 -0.0632 1.06866   5
  14  -5   1 1.43641 0.94022   5
 -14  -5  -1 0.76173 1.60598   3
 -14  -5  -1 1.28980 1.80584   2
 -14  -5  -1 1.93204 2.37097   5
  14   5   1 2.55784 2.19405   5
 -14   5  -1 2.00255 1.78347   2
 -14   5  -1 -0.6852 1.53149   3
  15  -5   1 3.56111 1.15960   5
 -15  -5  -1 3.93408 2.32857   2
 -15  -5  -1 0.14897 1.82294   3
 -15   5  -1 1.48201 2.17339   2
  15   5   1 -1.4240 2.59950   5
 -15   5  -1 2.22355 1.79099   3
 -14  -6   1 48.7922 4.44107   2
 -14  -6   1 49.1383 3.88990   3
 -14  -6   1 50.2168 5.53217   5
 -14   6   1 47.5717 3.63037   3
  14   6  -1 44.6923 5.14437   5
 -14   6   1 47.4421 4.48378   2
 -13  -6   1 8.97064 2.09168   2
 -13  -6   1 10.6066 2.26886   5
 -13  -6   1 10.6136 1.89560   3
  13   6  -1 9.91826 2.36082   5
 -13   6   1 15.5730 2.19438   3
 -13   6   1 12.0972 2.14899   2
  13   6  -1 15.0776 1.57049   4
 -12  -6   1 2.93962 1.61656   2
 -12  -6   1 2.41607 1.79319   5
 -12  -6   1 3.47698 1.65012   3
  12   6  -1 4.44440 1.24416   4
 -12   6   1 3.83999 1.39776   3
 -12   6   1 3.64573 1.75665   2
  12   6  -1 5.12244 1.82975   5
 -11  -6   1 53.2940 3.52402   3
 -11  -6   1 57.8067 3.97199   5
 -11  -6   1 59.2048 3.79605   2
  11   6  -1 46.3010 3.78618   5
 -11   6   1 51.4941 2.13423   4
 -11   6   1 52.6281 3.24163   3
  11   6  -1 46.6015 4.57413   5
  11   6  -1 54.3254 3.00219   4
 -11   6   1 51.9471 2.17844   4
 -11   6   1 49.7510 3.73349   2
 -10  -6   1 1.01285 1.33634   5
 -10  -6   1 2.12444 1.27695   3
 -10  -6   1 -0.8454 1.33025   2
 -10  -6   1 2.53330 7.03764   1
 -10  -6   1 2.95788 1.74346   5
 -10   6   1 2.19504 0.66677   4
 -10   6   1 3.21913 1.15564   3
  10   6  -1 3.27191 1.44627   5
 -10   6   1 1.46147 0.78303   4
  10   6  -1 3.41338 1.09346   4
  10   6  -1 0.88320 1.79085   5
  -9  -6   1 74.8789 11.0445   1
  -9  -6   1 69.1928 3.66586   3
  -9  -6   1 72.4501 3.79674   2
  -9  -6   1 65.2137 4.60317   5
  -9  -6   1 57.1419 13.1692   1
  -9  -6   1 69.7962 3.93655   5
   9   6  -1 69.8560 3.29679   4
  -9   6   1 68.6050 3.41419   3
   9   6  -1 58.3920 3.75725   3
   9   6  -1 66.3076 4.06263   5
  -9   6   1 64.3804 3.74070   2
   9   6  -1 69.0545 3.87778   5
  -9   6   1 69.7785 3.60535   3
  -9   6   1 66.5403 2.80858   4
  -8  -6   1 15.2292 5.48852   1
  -8  -6   1 19.9666 2.42838   5
  -8  -6   1 19.0502 2.32927   2
  -8  -6   1 17.4038 2.19430   3
  -8  -6   1 11.4183 5.48816   1
  -8  -6   1 23.4688 2.63558   5
  -8   6   1 16.2288 2.24717   3
  -8   6   1 19.0972 2.33152   2
  -8   6   1 19.7749 2.07714   3
  -8   6   1 20.0569 1.64331   4
   8   6  -1 16.9393 2.33375   2
   8   6  -1 12.8000 1.62376   5
  -8   6   1 15.0915 1.85170   2
  -8   6   1 21.2486 1.51146   4
   8   6  -1 20.2551 1.95755   4
   8   6  -1 18.8406 2.36674   3
   8   6  -1 19.7862 2.69795   5
  -7  -6   1 450.217 15.5236   2
  -7  -6   1 467.549 20.9810   1
  -7  -6   1 423.328 20.3859   1
  -7  -6   1 439.321 15.5002   3
  -7  -6   1 453.907 15.6634   5
  -7  -6   1 440.598 15.5994   5
  -7   6   1 450.445 15.5690   2
  -7   6   1 455.724 15.1115   4
   7   6  -1 452.058 15.6207   5
   7   6  -1 438.104 15.3123   4
   7   6  -1 448.193 15.4887   3
   7   6  -1 446.355 15.6127   5
  -7   6   1 454.459 15.3938   3
   7   6  -1 445.864 15.4632   2
  -7   6   1 448.898 15.4138   3
  -7   6   1 440.118 15.0680   4
  -6  -6   1 72.3865 3.47995   3
  -6  -6   1 71.1548 8.08094   1
  -6  -6   1 68.7100 3.44724   2
  -6  -6   1 62.8057 7.53855   1
  -6  -6   1 72.5904 3.46301   5
  -6  -6   1 71.9346 3.49277   5
  -6   6   1 71.9456 3.07471   4
   6   6  -1 69.7020 3.38729   2
   6   6  -1 69.9835 3.27461   4
   6   6  -1 72.1162 3.47652   3
  -6   6   1 69.1356 3.37677   3
   6   6  -1 73.5932 3.56158   5
  -6   6   1 71.1379 3.49622   2
   6   6  -1 65.8324 3.47904   5
  -6   6   1 71.2117 3.02291   4
  -6   6   1 71.1973 3.30952   3
  -5  -6   1 165.223 6.29802   5
  -5  -6   1 166.257 6.25915   2
  -5  -6   1 170.162 6.29579   5
  -5  -6   1 165.023 6.33462   3
  -5  -6   1 178.597 10.3163   1
  -5  -6   1 158.789 10.3117   1
  -5   6   1 168.850 6.03455   4
  -5   6   1 165.906 6.23663   3
   5   6  -1 154.944 6.22833   5
   5   6  -1 165.659 6.18581   4
  -5   6   1 160.759 5.98009   4
   5   6  -1 164.713 6.29608   3
  -5   6   1 160.498 6.25912   2
   5   6  -1 170.469 6.22730   2
   5   6  -1 166.333 6.29659   5
  -4  -6   1 870.981 28.5549   2
  -4  -6   1 848.572 28.5468   5
  -4  -6   1 794.735 34.7149   1
  -4  -6   1 851.102 31.9664   1
  -4  -6   1 834.807 28.5622   5
  -4  -6   1 860.015 28.6343   3
  -4   6   1 864.235 28.5483   3
   4   6  -1 880.649 28.5213   2
   4   6  -1 882.329 28.6148   3
   4   6  -1 841.011 28.5451   5
  -4   6   1 861.769 28.4169   4
  -4   6   1 831.695 28.3843   4
   4   6  -1 851.187 28.5153   4
  -4   6   1 862.612 28.5306   2
   4   6  -1 897.976 28.5861   5
  -3  -6   1 168.856 9.19972   1
  -3  -6   1 171.310 6.37025   2
  -3  -6   1 171.583 6.33599   5
  -3  -6   1 169.796 6.46910   3
   3   6  -1 177.539 6.35536   5
   3   6  -1 175.382 6.36769   2
   3   6  -1 170.177 6.37361   4
  -3   6   1 171.529 6.34077   2
  -3   6   1 176.634 6.31412   4
  -3   6   1 177.809 6.43462   3
  -3   6   1 172.618 6.26857   4
   3   6  -1 172.443 6.32895   5
   3   6  -1 176.307 6.47786   3
   2  -6  -1 239.201 8.75182   1
   2  -6  -1 245.118 8.50392   2
  -2  -6   1 230.205 8.42143   5
   2  -6  -1 242.260 7.99463   5
  -2  -6   1 239.004 8.64181   3
   2  -6  -1 242.803 8.72662   1
  -2  -6   1 231.490 8.50176   2
   2  -6  -1 237.571 7.99658   5
  -2  -6   1 244.567 11.0219   1
  -2  -6   1 245.059 11.0352   1
  -2  -6   1 238.951 8.42075   5
  -2   6   1 242.377 7.99647   5
   2   6  -1 247.994 8.43498   5
   2   6  -1 231.945 8.51398   4
   2   6  -1 251.948 8.63934   3
  -2   6   1 235.939 8.46063   4
   2   6  -1 238.441 8.42015   5
  -2   6   1 244.385 8.00286   5
  -2   6   1 241.797 8.59040   3
  -2   6   1 246.747 8.49651   2
   2   6  -1 252.922 8.52924   2
  -1  -6   1 89.6957 5.69782   1
  -1  -6   1 89.0550 5.74016   1
   1  -6  -1 88.1575 3.16121   5
  -1  -6   1 88.1752 3.61518   2
  -1  -6   1 87.7869 3.39303   5
  -1  -6   1 85.1466 3.39763   5
   1  -6  -1 86.9325 4.53358   1
   1  -6  -1 91.3000 4.53427   1
   1  -6  -1 91.6525 3.16743   5
   1  -6  -1 89.1569 3.54170   2
  -1   6   1 88.7705 3.14895   5
  -1   6   1 83.1375 3.52845   4
   1   6  -1 88.8238 3.39840   5
   1   6  -1 86.1590 3.71129   3
  -1   6   1 89.3181 3.67266   3
   1   6  -1 85.0017 3.38795   5
   1   6  -1 94.8723 3.62171   2
  -1   6   1 70.9111 3.76328   2
   1   6  -1 88.9205 3.60086   4
  -1   6   1 89.5462 3.16632   5
   0  -6  -1 65.2753 4.29037   1
   0  -6   1 56.2487 4.37622   1
   0  -6  -1 62.9291 2.76001   2
   0  -6  -1 66.1287 2.51890   5
   0  -6  -1 64.3815 4.26466   1
   0  -6  -1 62.4109 2.94331   3
   0  -6   1 63.3608 2.55731   5
   0  -6  -1 63.6202 2.51500   5
   0  -6   1 61.3605 2.83510   2
   0  -6   1 63.7348 4.40975   1
   0  -6   1 64.2468 2.55762   5
   0   6   1 64.6020 2.92610   3
   0   6   1 66.0204 2.52433   5
   0   6  -1 66.7650 2.56056   5
   0   6  -1 64.4952 2.84696   2
   0   6   1 62.7745 2.81736   4
   0   6   1 53.6747 3.35984   2
   0   6  -1 65.6185 2.98114   3
   0   6   1 68.1743 2.52031   5
   0   6  -1 64.5544 2.83446   4
   0   6  -1 64.4089 2.55726   5
  -1  -6  -1 229.665 8.43583   5
   1  -6   1 246.928 9.78289   1
   1  -6   1 238.232 8.48837   2
   1  -6   1 235.020 8.15578   5
  -1  -6  -1 233.752 8.29447   5
   1  -6   1 247.909 9.74359   1
  -1  -6  -1 238.402 8.59974   3
   1  -6   1 248.640 8.16955   5
  -1  -6  -1 236.698 10.4108   1
  -1  -6  -1 239.627 8.41135   2
  -1  -6  -1 253.314 10.5242   1
  -1   6  -1 247.137 8.58793   3
   1   6   1 237.546 8.48807   4
  -1   6  -1 243.900 8.16696   5
   1   6   1 246.720 8.30325   5
  -1   6  -1 235.696 8.44044   4
   1   6   1 221.632 8.59870   2
  -1   6  -1 245.480 8.15668   5
   1   6   1 241.345 8.29500   5
  -1   6  -1 247.075 8.50502   2
   1   6   1 245.381 8.58101   3
   2  -6   1 385.173 12.7422   5
  -2  -6  -1 368.101 13.2448   3
  -2  -6  -1 389.455 13.0562   5
  -2  -6  -1 381.853 15.5371   1
   2  -6   1 394.447 13.9587   1
   2  -6   1 374.554 12.7383   5
  -2  -6  -1 383.335 13.0765   2
   2  -6   1 375.298 13.1679   2
   2  -6   1 396.943 13.9575   1
  -2  -6  -1 370.148 13.0439   5
  -2  -6  -1 386.692 15.6412   1
   2   6   1 396.749 13.0594   5
  -2   6  -1 389.347 13.2515   3
   2   6   1 374.159 13.1509   4
  -2   6  -1 399.923 12.7547   5
   2   6   1 396.494 13.2712   3
  -2   6  -1 376.647 13.0798   4
  -2   6  -1 379.950 13.1636   2
  -2   6  -1 388.153 12.7374   5
   2   6   1 383.803 13.0382   5
   3  -6   1 131.909 4.51042   5
   3  -6   1 137.160 4.51747   5
  -3  -6  -1 132.715 5.02355   2
  -3  -6  -1 134.269 5.24284   3
  -3  -6  -1 134.106 5.04970   5
  -3  -6  -1 122.958 4.96346   5
  -3  -6  -1 131.778 7.85260   1
  -3  -6  -1 130.258 7.93942   1
   3  -6   1 138.365 5.36351   1
   3  -6   1 136.327 5.36642   1
  -3   6  -1 138.760 5.17495   2
   3   6   1 133.703 5.04892   5
  -3   6  -1 128.791 4.97005   4
   3   6   1 129.014 5.07155   4
  -3   6  -1 137.363 5.22237   3
  -3   6  -1 135.239 4.51130   5
   3   6   1 136.681 5.01905   2
   3   6   1 134.219 5.19620   3
   3   6   1 135.478 5.04491   5
  -4  -6  -1 11.9833 1.35916   3
  -4  -6  -1 14.8732 1.52596   2
  -4  -6  -1 12.5212 1.68932   5
  -4  -6  -1 5.87361 2.95721   1
  -4  -6  -1 10.5791 4.66558   1
  -4  -6  -1 12.9801 1.51484   5
   4   6   1 12.5481 1.56910   5
   4   6   1 12.2354 1.50176   5
   4   6   1 12.6522 1.54750   4
   4   6   1 12.5774 1.48555   2
  -4   6  -1 14.9981 1.70851   2
  -4   6  -1 11.0930 1.30124   4
   4   6   1 11.5929 1.33404   3
  -4   6  -1 14.6658 1.74835   3
  -5  -6  -1 -2.2449 3.20778   1
  -5  -6  -1 3.84721 0.89045   5
  -5  -6  -1 3.54564 0.92740   2
  -5  -6  -1 3.52767 0.99752   5
  -5  -6  -1 3.31862 1.04501   3
  -5  -6  -1 4.90526 3.31756   1
  -5   6  -1 5.67866 1.11102   3
   5   6   1 4.15368 0.87499   2
   5   6   1 2.08056 0.91898   5
  -5   6  -1 3.47371 0.99359   3
  -5   6  -1 3.11197 0.74101   4
   5   6   1 4.31949 1.00828   5
  -5   6  -1 4.04758 1.08294   2
  -5   6  -1 2.98224 0.78524   4
   5   6   1 2.40343 0.97501   3
   5   6   1 4.91166 0.98210   4
  -6  -6  -1 150.247 10.3171   1
  -6  -6  -1 162.204 6.16543   2
  -6  -6  -1 164.755 6.32191   5
  -6  -6  -1 163.987 10.6098   1
  -6  -6  -1 156.209 6.31441   3
  -6  -6  -1 163.562 6.32078   5
  -6   6  -1 166.348 5.89762   4
   6   6   1 167.585 6.36401   5
   6   6   1 168.283 6.14922   2
   6   6   1 166.573 6.32342   3
   6   6   1 159.358 6.28286   5
  -6   6  -1 163.258 6.35179   2
  -6   6  -1 160.588 5.85072   4
  -6   6  -1 161.420 6.21383   3
   6   6   1 155.104 6.07771   4
  -7  -6  -1 514.083 17.9111   5
  -7  -6  -1 513.016 17.7185   2
  -7  -6  -1 514.777 17.8463   3
  -7  -6  -1 495.177 22.7991   1
  -7  -6  -1 526.836 17.8948   5
  -7  -6  -1 538.526 23.0130   1
  -7   6  -1 521.063 17.3683   4
   7   6   1 520.095 17.8245   3
   7   6   1 516.037 17.6738   2
   7   6   1 528.343 17.6144   4
   7   6   1 527.205 17.9188   5
  -7   6  -1 503.738 17.3199   4
  -7   6  -1 512.204 17.8779   2
   7   6   1 515.002 17.8803   5
  -7   6  -1 521.898 17.7389   3
  -8  -6  -1 86.0594 4.27935   5
  -8  -6  -1 86.8442 4.28044   5
  -8  -6  -1 70.5262 10.1276   1
  -8  -6  -1 87.7550 4.17900   3
  -8  -6  -1 84.9115 4.04985   2
  -8  -6  -1 74.8419 10.0604   1
   8   6   1 83.4407 4.03285   2
   8   6   1 91.9955 3.82776   4
  -8   6  -1 91.1603 3.99861   3
  -8   6  -1 85.1610 3.36224   4
   8   6   1 84.5640 4.20678   3
   8   6   1 87.0114 4.27247   5
   8   6   1 86.3837 4.40571   5
  -9  -6  -1 52.0769 3.32369   2
   9  -6   1 53.2953 2.03652   5
  -9  -6  -1 56.9109 3.36763   3
  -9  -6  -1 55.5204 3.46576   5
  -9  -6  -1 57.7084 3.72042   5
   9  -6   1 54.1229 2.02798   5
  -9  -6  -1 49.0528 7.60916   1
   9   6   1 58.7290 3.88892   5
  -9   6  -1 45.3231 3.78730   1
  -9   6  -1 53.5951 3.88666   1
  -9   6  -1 57.9616 3.18888   3
  -9   6  -1 57.4759 2.10793   5
  -9   6  -1 53.0331 3.44194   2
  -9   6  -1 54.3356 2.32902   4
   9   6   1 55.0278 3.46897   5
   9   6   1 50.8487 3.38410   2
   9   6   1 53.9507 2.84707   4
  -9   6  -1 54.2365 2.43642   4
 -10  -6  -1 -0.7663 1.25696   3
 -10  -6  -1 0.92263 1.79028   5
  10  -6   1 -0.1839 0.45618   5
 -10  -6  -1 -1.7178 1.27637   2
 -10  -6  -1 1.52976 6.73362   1
 -10  -6  -1 -0.2499 1.26883   5
  10  -6   1 0.08335 0.45516   5
 -10   6  -1 -0.3686 0.61582   5
 -10   6  -1 0.03779 0.54919   4
  10   6   1 0.94826 1.02509   4
 -10   6  -1 -0.3879 1.41606   2
  10   6   1 -0.1275 1.32909   5
 -10   6  -1 -0.5228 0.63829   4
 -10   6  -1 -1.5881 2.19869   1
  10   6   1 -0.4199 1.88239   5
 -10   6  -1 -0.5224 1.06872   3
  11  -6   1 14.2936 1.14915   5
  11  -6   1 14.3115 1.19584   5
 -11  -6  -1 16.6462 2.12028   5
  11   6   1 13.9758 2.02278   5
  11   6   1 7.86023 2.45391   5
 -11   6  -1 10.4523 3.33150   1
  11   6   1 7.08053 1.65277   4
 -11   6  -1 11.6068 1.75064   3
 -11   6  -1 11.4583 1.94092   2
  11   6   1 15.5666 1.52814   4
  12  -6   1 80.6767 3.12613   5
 -12  -6  -1 81.3681 5.04178   5
 -12  -6  -1 79.8287 4.66088   2
 -12  -6  -1 80.5900 4.50256   3
  12  -6   1 84.3269 3.19511   5
 -12   6  -1 75.9128 5.80915   3
  12   6   1 83.0136 5.07732   5
  12   6   1 76.5863 3.73708   4
 -12   6  -1 82.1944 4.77141   2
 -13  -6  -1 1.68953 1.58570   3
  13  -6   1 3.04794 0.71998   5
 -13  -6  -1 -1.5137 1.69832   2
 -13  -6  -1 -0.0848 2.02868   5
  13  -6   1 0.53538 0.96004   5
  13   6   1 2.94148 1.15255   4
 -13   6  -1 -0.8297 1.47319   3
 -13   6  -1 -1.3922 1.80047   2
  13   6   1 3.40034 2.07666   5
  14  -6   1 39.8307 1.98062   5
 -14  -6  -1 35.0938 4.17888   2
  14  -6   1 37.4243 2.06033   5
 -14  -6  -1 21.5187 4.49005   5
 -14  -6  -1 35.0537 3.79937   3
 -14   6  -1 33.8836 3.47867   3
  14   6   1 36.1919 4.82414   5
 -14   6  -1 38.7929 4.25493   2
 -14  -7   1 114.032 6.66793   5
 -14  -7   1 109.263 5.94909   3
 -14  -7   1 100.057 6.15757   2
 -14   7   1 104.928 5.39262   3
 -14   7   1 104.105 6.24829   2
 -13  -7   1 2.36909 1.90220   2
 -13  -7   1 2.24859 2.53176   5
 -13  -7   1 2.61494 1.76037   3
 -13   7   1 1.83745 1.65885   3
  13   7  -1 3.55602 1.65878   4
 -13   7   1 2.19816 1.99460   2
  13   7  -1 3.68916 2.61862   5
 -12  -7   1 266.470 9.91161   3
 -12  -7   1 207.116 12.9324   5
 -12  -7   1 263.518 10.0793   2
 -12   7   1 253.516 10.1512   2
  12   7  -1 262.014 10.5051   5
 -12   7   1 246.871 9.84608   3
  12   7  -1 256.088 9.90987   4
 -11  -7   1 26.9515 3.30515   2
 -11  -7   1 30.4939 3.19032   3
 -11  -7   1 30.4509 3.64320   5
 -11   7   1 29.0615 3.26369   2
 -11   7   1 24.6568 2.82492   3
  11   7  -1 27.5935 2.87534   5
 -11   7   1 27.8105 1.71922   4
  11   7  -1 22.5423 2.59052   4
 -10  -7   1 127.545 7.13259   2
 -10  -7   1 143.316 6.43859   5
  10   7  -1 147.126 6.41924   5
 -10   7   1 139.363 6.20167   2
  10   7  -1 139.947 5.74703   4
 -10   7   1 141.256 5.87874   3
 -10   7   1 140.657 5.46355   4
 -10   7   1 138.729 5.16007   4
  -9  -7   1 4.84039 1.58384   5
  -9  -7   1 4.43180 1.43412   3
  -9  -7   1 3.74490 1.63045   5
  -9  -7   1 0.14200 7.21710   1
  -9  -7   1 6.64217 1.54748   2
  -9   7   1 6.72989 0.96026   4
  -9   7   1 4.76781 1.12551   4
   9   7  -1 5.43539 1.64836   5
  -9   7   1 5.13719 1.70311   2
   9   7  -1 6.82497 1.30727   4
  -9   7   1 4.83720 1.29599   3
  -8  -7   1 129.068 5.65801   5
  -8  -7   1 113.488 12.9189   1
  -8  -7   1 127.454 5.53124   3
  -8  -7   1 128.899 5.66857   5
  -8  -7   1 125.433 5.45073   2
   8   7  -1 129.495 5.24519   4
  -8   7   1 128.662 4.96768   4
   8   7  -1 123.760 5.74761   5
  -8   7   1 120.921 5.44848   3
  -8   7   1 129.279 5.33082   3
  -8   7   1 123.887 4.82474   4
   8   7  -1 125.240 5.59894   5
  -7  -7   1 105.738 4.57212   2
  -7  -7   1 97.1821 4.62652   5
  -7  -7   1 97.6699 4.61308   5
  -7  -7   1 94.7433 10.2825   1
  -7  -7   1 104.531 4.66425   3
   7   7  -1 94.5059 4.55144   2
   7   7  -1 104.229 4.66180   5
  -7   7   1 101.671 4.03857   4
  -7   7   1 104.714 4.16677   4
   7   7  -1 95.4026 4.74143   5
   7   7  -1 93.4661 6.21602   3
   7   7  -1 99.6086 4.37965   4
  -7   7   1 98.4870 5.15129   2
  -7   7   1 98.0744 4.56791   3
  -7   7   1 100.352 4.47081   3
  -6  -7   1 29.7695 2.49951   5
  -6  -7   1 31.5839 2.47451   5
  -6  -7   1 28.2072 5.52937   1
  -6  -7   1 31.4365 2.55693   3
  -6  -7   1 29.3342 2.47067   2
  -6  -7   1 28.5742 5.39026   1
  -6   7   1 29.0718 2.17098   4
   6   7  -1 31.0014 2.50143   5
  -6   7   1 31.6547 2.03486   4
   6   7  -1 34.3267 2.38498   4
  -6   7   1 32.9314 2.44849   3
  -6   7   1 34.7866 2.62174   3
   6   7  -1 30.2766 2.48362   2
   6   7  -1 31.2772 2.76063   3
  -6   7   1 30.0573 2.62922   2
   6   7  -1 31.6840 2.66848   5
  -5  -7   1 16.5477 4.29962   1
  -5  -7   1 11.6566 1.44552   3
  -5  -7   1 14.6598 1.87969   5
  -5  -7   1 8.37308 4.08138   1
  -5  -7   1 13.4464 1.86280   5
  -5  -7   1 14.4342 1.88558   2
  -5   7   1 13.7688 1.70798   4
   5   7  -1 13.9351 1.86338   5
   5   7  -1 15.1091 1.96404   2
   5   7  -1 11.0764 1.31884   4
   5   7  -1 13.1994 1.52547   3
   5   7  -1 18.2425 2.11441   5
  -5   7   1 14.6694 1.61198   4
  -5   7   1 11.6685 1.39453   2
  -5   7   1 15.3128 2.07191   3
  -4  -7   1 14.3836 3.93002   1
  -4  -7   1 11.0298 1.37878   3
  -4  -7   1 13.6155 1.77006   2
  -4  -7   1 15.2843 1.75762   5
   4   7  -1 11.8693 1.68842   5
   4   7  -1 10.6240 1.34528   4
  -4   7   1 10.7201 1.38057   3
  -4   7   1 15.5755 1.59057   4
  -4   7   1 15.3210 1.75311   4
   4   7  -1 12.9144 1.81939   5
   4   7  -1 16.1410 1.92510   2
  -4   7   1 12.7171 1.36225   2
   4   7  -1 10.5767 1.37484   3
  -3  -7   1 1.65866 0.82142   5
  -3  -7   1 -3.0301 2.83236   1
  -3  -7   1 2.07070 1.00206   3
  -3  -7   1 0.83422 0.71257   5
  -3  -7   1 -0.3638 2.88819   1
  -3  -7   1 2.42429 0.91294   2
  -3   7   1 0.17393 0.78114   4
  -3   7   1 2.29717 1.00036   2
   3   7  -1 2.05511 0.82039   5
   3   7  -1 -0.5903 0.88675   2
   3   7  -1 0.79140 0.98036   3
  -3   7   1 1.63362 0.92299   4
  -3   7   1 0.42614 0.95075   3
   3   7  -1 1.22190 0.94873   4
   3   7  -1 1.48309 0.76311   5
  -2  -7   1 14.4694 3.12187   1
  -2  -7   1 13.0680 3.04268   1
   2  -7  -1 12.4826 2.16973   1
  -2  -7   1 15.5086 1.51074   5
   2  -7  -1 17.1435 1.68784   2
  -2  -7   1 14.4633 1.90522   3
  -2  -7   1 16.6299 1.46023   5
  -2  -7   1 18.1446 1.71788   2
   2  -7  -1 16.6755 0.85054   5
   2  -7  -1 17.7911 2.11054   1
   2  -7  -1 16.7751 0.84616   5
  -2   7   1 16.6919 1.67812   4
   2   7  -1 17.8861 1.58772   5
  -2   7   1 17.6560 1.97687   3
  -2   7   1 15.2125 1.74529   2
  -2   7   1 16.2395 0.86622   5
  -2   7   1 16.1183 0.89405   5
   2   7  -1 18.1545 1.95252   3
   2   7  -1 17.2170 1.76465   2
   2   7  -1 15.9084 1.49622   5
   2   7  -1 17.2645 1.76014   4
   1  -7  -1 7.02511 0.99530   2
  -1  -7   1 9.91073 1.26080   5
  -1  -7   1 3.48930 2.38841   1
  -1  -7   1 9.06111 1.19070   5
   1  -7  -1 8.70292 0.87080   5
  -1  -7   1 7.02370 1.06257   2
   1  -7  -1 9.21081 1.84990   1
  -1  -7   1 7.69597 2.46231   1
   1  -7  -1 9.34510 0.90900   5
   1  -7  -1 10.3170 1.85569   1
   1   7  -1 8.23238 1.17155   3
  -1   7   1 9.03311 1.16464   4
  -1   7   1 5.89052 1.17256   3
   1   7  -1 6.55377 0.83677   5
  -1   7   1 10.0028 0.95458   5
   1   7  -1 7.24167 1.10290   2
  -1   7   1 7.52615 1.04642   2
   1   7  -1 10.1259 1.21276   4
   1   7  -1 10.3076 1.25560   5
  -1   7   1 8.89906 0.90169   5
   0  -7  -1 72.1650 5.13130   1
   0  -7  -1 72.8314 3.21683   2
   0  -7  -1 71.3328 2.87930   5
   0  -7   1 74.4338 5.28704   1
   0  -7   1 72.2624 2.93154   5
   0  -7   1 75.6171 5.25064   1
   0  -7   1 75.8245 2.93324   5
   0  -7  -1 73.7212 2.88849   5
   0  -7  -1 76.8159 5.11533   1
   0  -7   1 74.3667 3.30865   2
   0   7   1 73.5387 2.89287   5
   0   7   1 70.1388 3.35087   3
   0   7  -1 71.6167 3.29293   4
   0   7   1 72.9847 3.21742   2
   0   7  -1 72.3829 2.94530   5
   0   7   1 69.5896 3.27275   4
   0   7  -1 73.1293 3.30169   2
   0   7   1 73.7523 2.88414   5
   0   7  -1 75.1002 2.94733   5
   0   7  -1 72.1955 3.48713   3
  -1  -7  -1 10.5566 1.20633   5
   1  -7   1 6.17659 1.04742   2
  -1  -7  -1 7.50546 1.02167   2
  -1  -7  -1 8.44238 1.17072   5
  -1  -7  -1 5.67307 2.33613   1
   1  -7   1 10.5018 0.95397   5
  -1  -7  -1 9.23820 2.51083   1
   1  -7   1 11.5693 2.15497   1
   1  -7   1 6.87909 2.04146   1
  -1  -7  -1 6.92392 1.16710   3
   1  -7   1 8.01534 0.97841   5
  -1   7  -1 6.56173 1.08231   2
   1   7   1 8.85223 1.21448   5
  -1   7  -1 6.09760 0.97215   4
  -1   7  -1 8.31872 1.04239   5
   1   7   1 11.7818 1.25026   5
  -1   7  -1 4.17155 1.10483   3
   1   7   1 10.0037 1.20421   4
   1   7   1 8.64118 1.10842   2
   1   7   1 8.52228 1.28757   3
  -1   7  -1 8.59412 0.98964   5
  -2  -7  -1 12.8070 1.37999   5
  -2  -7  -1 7.56169 2.74476   1
   2  -7   1 16.1080 2.76413   1
   2  -7   1 13.8466 0.92139   5
  -2  -7  -1 15.7682 1.38664   5
   2  -7   1 13.5146 1.69814   2
  -2  -7  -1 10.3670 1.31527   3
  -2  -7  -1 12.8215 1.57205   2
  -2  -7  -1 8.01576 2.69432   1
   2  -7   1 13.3371 0.90619   5
   2  -7   1 12.6938 1.90843   1
  -2   7  -1 16.3961 1.84240   2
   2   7   1 12.6493 1.37960   5
   2   7   1 9.63833 1.31696   3
  -2   7  -1 14.4727 1.59007   4
  -2   7  -1 13.3858 0.95318   5
   2   7   1 14.1455 1.63160   2
   2   7   1 15.9561 1.69045   4
   2   7   1 13.3380 1.42255   5
  -2   7  -1 9.13305 1.27937   3
   3  -7   1 36.2154 1.34768   5
  -3  -7  -1 34.4391 5.47071   1
  -3  -7  -1 36.8339 5.62052   1
  -3  -7  -1 35.1825 2.06654   5
   3  -7   1 33.7088 1.33775   5
  -3  -7  -1 33.1581 2.17016   2
   3  -7   1 33.4397 2.37317   1
  -3  -7  -1 35.8152 2.50412   3
  -3  -7  -1 35.6032 2.10762   5
   3  -7   1 37.2576 2.47618   1
   3   7   1 36.4518 2.15442   5
   3   7   1 34.1061 2.12346   5
   3   7   1 33.1806 2.22772   4
  -3   7  -1 34.8639 2.55467   3
   3   7   1 35.6336 2.20377   2
   3   7   1 34.2440 2.44371   3
  -3   7  -1 34.0285 1.34879   5
  -3   7  -1 32.8170 2.11648   4
  -3   7  -1 33.7704 2.45797   2
  -3   7  -1 34.2319 1.36754   5
  -4  -7  -1 1.10535 1.06637   3
  -4  -7  -1 1.18689 0.85398   5
  -4  -7  -1 -0.3853 0.55770   5
  -4  -7  -1 0.44490 0.80163   2
  -4  -7  -1 -2.0380 3.00444   1
  -4  -7  -1 6.56409 3.33853   1
   4   7   1 0.09259 0.82970   2
  -4   7  -1 0.52345 0.75323   4
  -4   7  -1 0.76086 1.05519   3
   4   7   1 1.28279 0.88312   5
   4   7   1 0.43928 0.94960   4
   4   7   1 1.46889 1.05938   3
   4   7   1 1.18345 0.86951   5
  -4   7  -1 -0.5223 0.92910   2
  -5  -7  -1 27.6987 2.20260   5
  -5  -7  -1 29.9881 2.42101   3
  -5  -7  -1 27.9863 2.18002   5
  -5  -7  -1 27.7474 5.59472   1
  -5  -7  -1 27.6581 5.06457   1
  -5  -7  -1 25.4849 2.10851   2
  -5   7  -1 29.3506 2.51256   3
   5   7   1 27.8394 2.29353   5
   5   7   1 27.9832 2.19494   4
  -5   7  -1 29.2793 2.04224   4
  -5   7  -1 28.7739 1.92177   4
  -5   7  -1 30.8608 2.52959   2
   5   7   1 26.6155 2.11397   2
  -5   7  -1 27.1374 2.29382   3
   5   7   1 26.6064 2.14222   5
   5   7   1 20.8569 2.45492   3
  -6  -7  -1 196.444 13.1176   1
  -6  -7  -1 205.973 7.93420   3
  -6  -7  -1 214.346 7.91194   5
  -6  -7  -1 186.223 12.8958   1
  -6  -7  -1 207.334 7.84797   5
  -6  -7  -1 212.965 7.73912   2
  -6   7  -1 211.829 7.49995   4
   6   7   1 208.744 7.90811   5
   6   7   1 204.825 7.83616   5
   6   7   1 212.749 7.71020   2
  -6   7  -1 204.918 7.42782   4
  -6   7  -1 214.583 7.84713   3
   6   7   1 208.906 7.71204   4
  -6   7  -1 203.880 7.89725   3
   6   7   1 203.314 7.96799   3
  -6   7  -1 204.475 7.91288   2
  -7  -7  -1 74.6172 3.88900   3
  -7  -7  -1 69.0338 3.62715   2
  -7  -7  -1 75.6284 3.90702   5
  -7  -7  -1 74.0187 10.2627   1
  -7  -7  -1 75.2275 3.83688   5
  -7   7  -1 76.2462 3.76859   3
   7   7   1 74.4401 3.66897   2
  -7   7  -1 66.1946 3.24698   4
   7   7   1 53.6447 5.35099   5
  -7   7  -1 69.7267 3.96417   3
   7   7   1 80.7670 3.63510   4
  -7   7  -1 71.5163 3.17745   4
   7   7   1 80.2458 4.15695   5
  -8  -7  -1 310.061 18.5679   1
  -8  -7  -1 314.083 11.5914   5
  -8  -7  -1 309.358 11.3491   2
  -8  -7  -1 326.703 11.5821   3
  -8  -7  -1 309.888 11.5718   5
  -8   7  -1 313.658 10.8299   4
   8   7   1 342.668 12.3144   5
   8   7   1 313.734 11.5541   5
   8   7   1 293.632 11.3009   2
   8   7   1 315.273 11.2113   4
  -8   7  -1 310.845 10.8785   4
  -8   7  -1 315.234 11.3634   3
  -9  -7  -1 77.6592 4.56042   5
  -9  -7  -1 83.7605 4.47200   5
  -9  -7  -1 81.3829 4.19065   2
  -9  -7  -1 67.1189 14.9531   1
  -9  -7  -1 79.6264 4.32393   3
   9   7   1 79.5063 3.99750   4
  -9   7  -1 81.3740 3.48151   4
   9   7   1 79.5610 4.45518   5
  -9   7  -1 79.9336 3.29609   4
  -9   7  -1 76.6339 4.50106   2
  -9   7  -1 78.5119 4.12334   3
 -10  -7  -1 104.058 5.11976   3
 -10  -7  -1 100.025 5.10874   2
 -10  -7  -1 104.965 5.39136   5
 -10   7  -1 97.9946 3.89573   4
  10   7   1 104.497 4.61419   4
 -10   7  -1 103.764 4.84456   3
 -10   7  -1 97.0195 5.06736   2
  10   7   1 105.957 5.38101   5
 -11  -7  -1 33.8596 3.77876   5
 -11  -7  -1 34.3315 3.37873   3
 -11  -7  -1 34.3310 3.38080   2
 -11   7  -1 37.2689 3.47615   2
  11   7   1 38.1661 3.81765   5
 -11   7  -1 32.9838 1.79106   4
 -11   7  -1 28.9966 3.19774   3
  11   7   1 35.6385 2.81543   4
 -12  -7  -1 2.58977 2.28039   5
 -12  -7  -1 2.80656 1.77105   2
 -12  -7  -1 1.90851 1.69595   3
 -12   7  -1 0.26461 1.54085   3
  12   7   1 -2.2795 2.02869   5
 -12   7  -1 4.07008 1.97320   2
  12   7   1 1.48069 1.35106   4
 -13  -7  -1 -1.1067 1.75110   3
 -13  -7  -1 2.06824 1.99836   2
 -13  -7  -1 -1.7692 2.22070   5
  13   7   1 4.67209 2.61878   5
  13   7   1 0.69937 2.59528   4
 -13   7  -1 -2.2526 1.65266   3
 -13   7  -1 0.96136 1.94055   2
 -13  -8   1 38.5337 4.17986   3
 -13  -8   1 40.5271 4.93579   5
 -13  -8   1 45.3647 4.56015   2
  13   8  -1 35.8459 3.47276   4
 -13   8   1 41.7619 4.00244   3
 -13   8   1 32.8545 3.41996   2
 -12  -8   1 15.3078 2.68856   5
 -12  -8   1 13.8556 2.35750   2
 -12  -8   1 12.9206 2.13338   3
  12   8  -1 16.6502 1.99502   4
 -12   8   1 12.7140 2.24159   2
 -12   8   1 13.0221 2.02611   3
 -11  -8   1 10.9437 2.29607   5
 -11  -8   1 9.41874 1.99501   2
 -11  -8   1 9.79220 1.93087   3
  11   8  -1 9.12196 1.74614   4
 -11   8   1 8.19000 1.77817   3
 -11   8   1 12.2072 2.10553   2
 -11   8   1 11.4169 1.51217   4
  11   8  -1 11.9818 2.53361   5
 -10  -8   1 -1.9859 1.42825   2
 -10  -8   1 0.01177 1.56412   5
 -10  -8   1 0.25234 1.44808   3
 -10   8   1 -0.5980 0.91329   4
  10   8  -1 0.47466 1.35667   4
  10   8  -1 -0.3854 1.79714   5
 -10   8   1 -0.0838 1.65824   3
 -10   8   1 -1.9612 1.43961   2
  -9  -8   1 32.6610 3.62840   2
  -9  -8   1 31.6973 3.12266   3
  -9   8   1 31.1284 2.98123   3
  -9   8   1 29.0175 2.18785   4
  -9   8   1 35.0023 3.09554   2
   9   8  -1 29.7512 3.36933   5
   9   8  -1 27.8704 3.56875   4
  -9   8   1 28.2852 2.97046   4
  -8  -8   1 71.8259 4.35582   5
  -8  -8   1 73.8677 4.26939   5
  -8  -8   1 78.0671 4.18420   2
   8   8  -1 76.7815 4.35925   5
  -8   8   1 80.4400 4.10871   3
  -8   8   1 78.0321 3.76516   4
   8   8  -1 80.1017 3.96605   4
  -8   8   1 73.0111 3.46620   4
  -7  -8   1 31.0042 3.02235   5
  -7  -8   1 34.9143 2.99756   3
  -7  -8   1 36.2376 2.93826   5
  -7  -8   1 30.2989 2.79695   2
   7   8  -1 36.8341 3.05771   5
  -7   8   1 35.2283 2.79670   3
  -7   8   1 33.6348 2.61724   4
  -7   8   1 31.3114 2.25454   4
   7   8  -1 37.8467 2.75692   4
  -6  -8   1 -0.9794 1.06013   2
  -6  -8   1 1.10033 1.31752   3
  -6  -8   1 0.58699 1.08492   5
  -6  -8   1 1.70180 1.16596   5
   6   8  -1 1.37351 1.24416   4
   6   8  -1 -0.4386 1.13598   5
  -6   8   1 0.39947 0.90228   4
  -6   8   1 1.29654 1.12373   4
  -6   8   1 -0.4536 1.10485   3
   6   8  -1 1.89295 1.40027   2
  -5  -8   1 1.51988 1.08864   5
  -5  -8   1 -3.7141 5.67926   1
  -5  -8   1 1.18773 1.25105   3
  -5  -8   1 -0.7362 0.95184   2
   5   8  -1 -0.4271 1.19067   2
   5   8  -1 0.65808 1.00822   5
   5   8  -1 0.92249 1.06963   4
  -5   8   1 -1.8937 0.99431   4
  -5   8   1 0.08920 1.25198   2
  -5   8   1 -0.3248 1.43322   3
  -5   8   1 0.18621 0.86765   4
  -4  -8   1 105.513 4.55190   5
  -4  -8   1 104.107 9.36037   1
  -4  -8   1 113.736 4.55706   5
  -4  -8   1 109.576 4.84041   3
  -4  -8   1 94.7599 9.26755   1
  -4  -8   1 104.177 4.58078   2
  -4   8   1 100.813 4.81888   3
   4   8  -1 111.172 4.56954   5
  -4   8   1 111.421 4.63520   4
  -4   8   1 107.020 4.74000   2
  -4   8   1 106.241 4.46889   4
   4   8  -1 106.217 4.67715   2
   4   8  -1 106.721 4.65963   4
  -3  -8   1 35.5285 2.24376   5
  -3  -8   1 27.8930 4.61694   1
  -3  -8   1 32.6266 4.79803   1
  -3  -8   1 35.3127 2.68983   3
  -3  -8   1 32.1514 2.37610   2
  -3  -8   1 36.6001 2.29108   5
  -3   8   1 31.3711 2.54370   4
   3   8  -1 33.0486 2.80684   3
   3   8  -1 33.1478 2.56998   2
  -3   8   1 31.5632 2.72277   3
   3   8  -1 34.1886 2.24087   5
  -3   8   1 35.6253 2.33997   4
   3   8  -1 36.3046 2.51249   4
  -3   8   1 32.4143 2.54370   2
   3   8  -1 31.1061 2.45010   5
  -2  -8   1 124.057 8.37086   1
   2  -8  -1 114.586 5.07547   1
   2  -8  -1 119.438 4.07173   5
  -2  -8   1 119.369 8.42978   1
   2  -8  -1 115.693 5.17407   1
  -2  -8   1 118.681 4.71091   5
   2  -8  -1 120.955 4.08112   5
  -2  -8   1 118.394 4.89996   2
  -2  -8   1 124.116 4.71322   5
  -2   8   1 122.550 4.10009   5
   2   8  -1 117.507 4.68631   5
  -2   8   1 118.645 4.90543   2
   2   8  -1 117.620 4.94027   2
  -2   8   1 116.369 5.13518   3
   2   8  -1 121.462 5.20979   3
  -2   8   1 119.359 5.00107   4
   2   8  -1 118.488 4.97607   4
   2   8  -1 121.165 4.74311   5
  -2   8   1 119.205 4.08063   5
  -2   8   1 122.476 4.91083   4
  -1  -8   1 0.39128 2.64619   1
   1  -8  -1 -0.2182 0.45490   5
  -1  -8   1 3.28664 2.75754   1
   1  -8  -1 -0.7516 1.87690   1
  -1  -8   1 0.00753 0.88791   2
   1  -8  -1 -0.6576 0.83195   2
   1  -8  -1 0.10943 0.45684   5
  -1  -8   1 -0.5746 0.64418   5
   1  -8  -1 2.67206 1.97441   1
  -1  -8   1 0.24339 0.69439   5
  -1   8   1 0.47681 0.54974   5
  -1   8   1 1.25866 0.54712   5
   1   8  -1 -0.2967 0.76534   5
   1   8  -1 0.00432 0.68483   5
  -1   8   1 0.36335 0.97971   2
   1   8  -1 -0.5733 1.01737   2
   1   8  -1 1.41574 1.05727   4
   1   8  -1 0.60426 1.15726   3
  -1   8   1 -1.2612 1.20538   3
  -1   8   1 0.05654 0.92925   4
   0  -8   1 8.01947 2.71223   1
   0  -8  -1 3.50127 2.34078   1
   0  -8  -1 1.37484 0.86482   2
   0  -8   1 2.86464 0.69080   5
   0  -8   1 1.86754 0.65850   5
   0  -8   1 3.47161 2.55683   1
   0  -8  -1 2.06799 0.64672   5
   0  -8  -1 0.94460 2.24132   1
   0  -8   1 1.78887 1.00522   2
   0  -8  -1 2.31108 0.61632   5
   0   8   1 2.09566 0.67446   5
   0   8   1 2.14605 0.68568   5
   0   8   1 -0.7357 1.17200   3
   0   8  -1 3.60785 1.26375   3
   0   8  -1 2.96651 0.72121   5
   0   8  -1 3.21309 0.76805   5
   0   8  -1 2.58017 1.05052   4
   0   8   1 2.62759 1.05566   4
   0   8  -1 0.77956 0.98020   2
   0   8   1 2.51497 1.00239   2
   1  -8   1 62.4860 5.15336   1
  -1  -8  -1 62.2292 2.76894   5
  -1  -8  -1 64.6498 2.79839   5
   1  -8   1 69.4295 7.69290   1
  -1  -8  -1 61.2673 3.06219   2
   1  -8   1 64.7497 3.20546   2
   1  -8   1 65.5791 2.58341   5
  -1  -8  -1 61.2378 6.02825   1
   1  -8   1 63.5215 2.59663   5
  -1  -8  -1 65.1858 5.84482   1
   1   8   1 62.4844 3.44218   3
  -1   8  -1 60.2876 2.83705   5
  -1   8  -1 66.4335 3.29170   2
  -1   8  -1 61.1018 3.15027   4
   1   8   1 62.8322 3.14355   2
  -1   8  -1 57.8257 3.49289   3
   1   8   1 64.4481 2.84417   5
  -1   8  -1 65.5934 2.64180   5
   1   8   1 61.3863 3.22671   4
   1   8   1 65.2138 2.82507   5
  -2  -8  -1 169.100 9.69583   1
   2  -8   1 174.642 6.67115   2
  -2  -8  -1 182.174 6.42758   5
  -2  -8  -1 173.602 6.54789   2
  -2  -8  -1 174.267 6.40741   5
  -2  -8  -1 172.857 6.83923   3
   2  -8   1 175.973 7.57649   1
   2  -8   1 181.336 5.97247   5
   2  -8   1 177.611 5.97971   5
  -2  -8  -1 169.624 9.95597   1
   2  -8   1 180.073 7.65553   1
  -2   8  -1 165.932 6.56746   4
  -2   8  -1 169.294 6.82787   3
   2   8   1 175.661 6.40559   5
   2   8   1 180.545 6.58256   2
   2   8   1 163.091 6.40722   5
  -2   8  -1 172.940 5.96743   5
  -2   8  -1 172.381 6.70669   2
   2   8   1 161.856 6.82007   3
  -2   8  -1 182.827 5.99792   5
   2   8   1 170.223 6.66083   4
   3  -8   1 16.5108 1.48620   1
  -3  -8  -1 17.2589 1.75791   5
  -3  -8  -1 18.9522 1.75635   5
  -3  -8  -1 17.3816 1.86825   2
  -3  -8  -1 9.39680 3.78704   1
  -3  -8  -1 14.4826 3.94505   1
  -3  -8  -1 19.0675 2.25340   3
   3   8   1 20.8349 2.63285   3
   3   8   1 15.2770 2.12341   5
   3   8   1 14.9910 1.92707   2
  -3   8  -1 19.2800 2.27417   2
  -3   8  -1 15.6857 1.78642   3
   3   8   1 16.9786 1.78602   5
  -3   8  -1 19.4427 1.91896   4
   3   8   1 15.6211 1.64350   4
  -4  -8  -1 8.03101 1.15025   5
  -4  -8  -1 9.11393 1.16723   5
  -4  -8  -1 6.38121 4.21698   1
  -4  -8  -1 12.2686 1.57359   3
  -4  -8  -1 8.39864 4.17126   1
  -4  -8  -1 14.0894 1.81644   2
  -4   8  -1 14.5952 1.82465   4
  -4   8  -1 13.0341 1.46808   4
  -4   8  -1 14.0711 1.73114   2
  -4   8  -1 6.75110 1.79378   3
   4   8   1 10.9833 1.29958   5
   4   8   1 13.7237 1.43956   2
   4   8   1 11.7552 1.49882   4
  -5  -8  -1 76.1661 3.68197   5
  -5  -8  -1 74.4587 3.94246   3
  -5  -8  -1 71.9694 3.58623   2
   5   8   1 76.7679 3.68669   5
  -5   8  -1 73.3798 3.39603   4
   5   8   1 70.2629 3.58863   2
  -5   8  -1 68.2027 3.53706   4
   5   8   1 75.6235 3.74000   4
  -5   8  -1 70.8159 3.81561   3
  -6  -8  -1 394.584 13.8908   2
  -6  -8  -1 398.521 14.0326   5
  -6  -8  -1 398.643 14.1622   3
  -6  -8  -1 396.926 14.0442   5
   6   8   1 391.420 14.0072   5
  -6   8  -1 397.971 14.0452   3
   6   8   1 399.987 13.9338   4
   6   8   1 397.570 13.8774   2
  -6   8  -1 388.778 13.6377   4
  -6   8  -1 389.192 13.7102   4
  -7  -8  -1 15.3041 1.88889   5
  -7  -8  -1 8.12278 1.87214   3
  -7  -8  -1 13.3712 1.76986   5
  -7  -8  -1 9.31819 1.58133   2
   7   8   1 11.6101 1.62360   4
   7   8   1 5.99363 1.81978   2
  -7   8  -1 13.6657 1.77619   4
  -7   8  -1 16.7528 2.16408   4
  -7   8  -1 10.9130 1.71210   3
   7   8   1 11.7862 1.66143   5
  -8  -8  -1 52.9413 3.58767   5
  -8  -8  -1 50.2841 3.58435   3
  -8  -8  -1 52.2972 3.40950   2
  -8  -8  -1 45.3614 3.63035   5
   8   8   1 57.1852 3.29689   4
   8   8   1 56.4597 3.74962   5
  -8   8  -1 53.8355 3.45553   3
  -8   8  -1 52.0750 3.04573   4
  -8   8  -1 49.2020 2.66448   4
  -9  -8  -1 88.3579 4.79090   3
  -9  -8  -1 89.1754 5.94193   5
  -9  -8  -1 92.4981 4.72099   2
  -9   8  -1 87.3203 5.06063   3
   9   8   1 86.1192 4.93066   5
  -9   8  -1 90.6942 3.75849   4
 -10  -8  -1 72.2355 4.30877   2
 -10  -8  -1 76.6538 4.54036   3
 -10  -8  -1 73.7538 4.61343   5
 -10   8  -1 68.3806 3.19344   4
 -10   8  -1 74.4045 4.45484   2
  10   8   1 75.5975 4.05889   4
  10   8   1 71.0090 4.73672   5
 -10   8  -1 69.6614 4.21461   3
 -11  -8  -1 59.2954 4.56081   5
 -11  -8  -1 56.2516 4.17076   3
 -11  -8  -1 51.4968 4.02023   2
 -11   8  -1 56.4725 3.82366   3
 -11   8  -1 57.6579 4.23537   2
  11   8   1 53.1581 3.61373   4
  11   8   1 58.9518 6.85302   5
 -12  -8  -1 12.0065 2.28624   3
 -12  -8  -1 22.0274 2.56680   2
 -12  -8  -1 21.8994 3.02682   5
 -12   8  -1 27.6511 3.78464   2
  12   8   1 18.9335 2.06179   4
 -12   8  -1 18.1957 2.25487   3
 -13  -8  -1 -3.1770 2.08953   3
 -13  -8  -1 -4.4668 1.95390   2
 -13  -8  -1 3.46638 2.79562   5
 -13   8  -1 -0.1436 1.98716   3
 -13   8  -1 1.04808 2.16500   2
 -12  -9   1 83.0479 5.85892   5
 -12  -9   1 76.3130 5.30179   3
 -12  -9   1 86.1228 5.49846   2
 -12   9   1 87.4959 5.04223   3
  12   9  -1 74.7733 4.75584   4
 -12   9   1 77.2273 5.46078   2
 -11  -9   1 20.5785 2.56220   3
 -11  -9   1 15.2729 2.31097   2
 -11  -9   1 17.2046 2.55601   5
 -11   9   1 20.9585 2.38821   3
 -11   9   1 15.8869 2.39670   2
  11   9  -1 20.1153 2.23936   4
 -10  -9   1 0.29897 1.91427   5
 -10  -9   1 0.87715 1.81164   3
 -10  -9   1 -0.5354 1.72873   2
 -10   9   1 3.17001 1.25956   4
  10   9  -1 -0.5207 1.56327   4
 -10   9   1 0.41047 1.59130   2
 -10   9   1 2.09029 1.65710   3
  -9  -9   1 0.26165 1.53725   3
  -9  -9   1 0.32671 1.70773   5
  -9  -9   1 1.77173 1.67471   2
  -9   9   1 0.85381 1.55231   2
   9   9  -1 -1.5373 1.34871   4
  -9   9   1 0.41878 1.13246   4
  -9   9   1 0.81390 1.60344   3
  -8  -9   1 37.7796 3.41156   5
  -8  -9   1 38.8139 3.53732   3
  -8  -9   1 34.9367 3.41586   2
   8   9  -1 39.3383 3.22357   4
   8   9  -1 36.1451 4.11780   5
  -8   9   1 43.7469 3.46662   3
  -8   9   1 38.1534 2.75496   4
  -7  -9   1 26.0215 2.91728   5
  -7  -9   1 25.8511 3.09853   3
  -7  -9   1 27.2762 3.07521   2
   7   9  -1 32.2915 2.92277   4
  -7   9   1 29.6517 3.66899   3
  -7   9   1 27.3554 2.47079   4
   7   9  -1 25.2334 3.05223   5
  -6  -9   1 229.699 8.78454   2
  -6  -9   1 225.695 8.99642   3
  -6  -9   1 228.003 8.82574   5
   6   9  -1 226.620 8.80186   5
   6   9  -1 228.460 8.76558   4
  -6   9   1 228.960 8.48517   4
  -6   9   1 230.399 9.30808   3
  -5  -9   1 124.644 5.14136   5
  -5  -9   1 125.626 5.30674   2
  -5  -9   1 108.519 7.06103   3
   5   9  -1 119.648 5.20875   5
  -5   9   1 118.141 5.03079   4
   5   9  -1 96.3542 6.98511   4
  -4  -9   1 157.546 6.34953   5
  -4  -9   1 155.141 6.36154   2
  -4  -9   1 156.974 6.25166   5
   4   9  -1 158.021 6.71871   4
   4   9  -1 152.544 6.27085   5
  -4   9   1 162.533 6.26400   4
  -3  -9   1 18.9660 2.04164   5
  -3  -9   1 20.2425 2.35216   2
  -3  -9   1 18.6916 2.04040   5
   3   9  -1 13.7098 1.68444   4
   3   9  -1 16.0054 2.03843   5
   3   9  -1 14.1856 1.77344   2
  -3   9   1 18.2007 2.21613   4
  -3   9   1 11.6517 1.64529   2
   2  -9  -1 53.3082 2.71973   1
  -2  -9   1 52.5517 3.14341   2
  -2  -9   1 54.0018 2.77185   5
  -2  -9   1 52.4870 2.74427   5
  -2   9   1 49.8019 3.09337   4
   2   9  -1 49.5323 3.23802   2
  -2   9   1 41.4324 3.14927   2
   2   9  -1 52.2280 3.22630   4
   2   9  -1 50.5376 2.75856   5
   1  -9  -1 50.8553 3.00765   2
  -1  -9   1 53.3128 2.66322   5
   1  -9  -1 53.3913 2.23057   5
   1  -9  -1 52.9932 2.18054   5
  -1  -9   1 46.8438 6.96358   1
  -1  -9   1 51.0020 2.57696   5
  -1  -9   1 51.9598 3.11552   2
   1  -9  -1 51.8806 4.81175   1
  -1   9   1 50.7251 3.14310   2
   1   9  -1 46.6583 3.25015   2
  -1   9   1 54.6037 2.27542   5
   1   9  -1 51.0781 2.73195   5
  -1   9   1 51.3395 3.12364   4
   1   9  -1 53.7760 3.21832   4
   0  -9   1 11.9112 1.52993   2
   0  -9  -1 11.2274 3.15878   1
   0  -9   1 12.0235 1.41210   5
   0  -9   1 13.6592 1.41767   5
   0  -9   1 11.2476 5.48593   1
   0  -9  -1 14.3191 1.40919   5
   0  -9  -1 10.5233 1.32655   2
   0  -9  -1 11.9466 1.31631   5
   0   9  -1 11.2815 1.48095   4
   0   9   1 14.2018 1.63146   4
   0   9   1 14.5972 1.52633   5
   0   9   1 13.0041 1.48232   2
   0   9  -1 14.3365 1.56160   5
   0   9  -1 12.6616 1.66702   2
  -1  -9  -1 92.5368 7.95413   1
  -1  -9  -1 96.7100 3.96794   5
   1  -9   1 96.8926 3.72194   5
   1  -9   1 97.2094 4.47405   2
  -1  -9  -1 101.593 4.31679   2
  -1  -9  -1 103.102 3.97471   5
   1  -9   1 91.6683 6.40423   1
   1  -9   1 97.1538 3.69169   5
  -1   9  -1 90.1183 4.56036   2
   1   9   1 103.408 4.44760   5
  -1   9  -1 101.344 4.47648   4
   1   9   1 95.5822 4.47726   4
  -1   9  -1 97.0229 3.75250   5
   1   9   1 98.8876 4.40971   2
   2  -9   1 94.3756 5.30953   1
  -2  -9  -1 96.4190 3.94546   5
  -2  -9  -1 92.3008 3.94263   5
  -2  -9  -1 91.1508 4.15837   2
   2  -9   1 94.4003 3.34400   5
   2  -9   1 95.2776 4.35554   2
   2  -9   1 93.5517 3.35960   5
  -2   9  -1 89.5930 3.38661   5
  -2   9  -1 93.2265 4.28252   4
   2   9   1 90.8790 4.38477   4
  -2   9  -1 82.8932 4.70213   2
   2   9   1 97.7378 3.98770   5
   2   9   1 91.3472 4.26584   2
  -3  -9  -1 74.4723 3.51523   5
  -3  -9  -1 69.8875 3.98340   3
  -3  -9  -1 75.3947 3.65345   2
  -3  -9  -1 76.2561 3.51284   5
  -3   9  -1 71.8893 3.68409   4
   3   9   1 72.4436 3.57821   5
   3   9   1 75.7656 3.77970   2
   3   9   1 72.4696 3.84742   4
  -4  -9  -1 11.8036 1.58794   5
  -4  -9  -1 12.7009 1.52695   5
  -4  -9  -1 13.1235 1.55255   2
  -4  -9  -1 12.4960 2.34399   3
  -4   9  -1 18.2194 2.09974   4
   4   9   1 16.1352 2.17467   5
   4   9   1 10.2929 1.48828   2
   4   9   1 13.9894 1.94975   4
  -5  -9  -1 0.49061 1.15691   5
  -5  -9  -1 -2.2673 1.05215   2
  -5  -9  -1 -1.1034 1.66515   5
  -5  -9  -1 0.43533 1.43474   3
  -5   9  -1 0.86035 1.49836   3
   5   9   1 -0.3888 1.19066   5
   5   9   1 -0.5944 1.35717   2
  -5   9  -1 1.19047 1.06120   4
  -6  -9  -1 4.17141 1.36771   2
  -6  -9  -1 5.36130 1.74822   3
  -6  -9  -1 6.63710 1.55987   5
   6   9   1 2.27814 1.37971   4
  -6   9  -1 5.94638 1.25884   4
   6   9   1 4.65517 1.53594   5
  -6   9  -1 3.33379 1.92725   3
  -7  -9  -1 97.2917 5.18650   3
  -7  -9  -1 100.231 4.96627   5
  -7  -9  -1 100.112 4.85327   2
  -7   9  -1 99.1354 4.36387   4
   7   9   1 102.032 4.84026   4
  -7   9  -1 99.3611 5.01392   3
   7   9   1 93.6056 4.99061   5
  -8  -9  -1 17.6207 2.16182   5
  -8  -9  -1 16.9393 2.16923   3
   8   9   1 20.2863 2.13639   4
  -8   9  -1 20.2585 2.20353   4
   8   9   1 9.10432 2.87529   5
  -8   9  -1 19.5600 2.21365   3
  -9  -9  -1 31.3307 3.58435   3
  -9  -9  -1 29.9201 3.50246   5
  -9  -9  -1 32.7976 3.39424   2
  -9   9  -1 35.2499 2.53238   4
  -9   9  -1 32.2891 3.33995   3
   9   9   1 36.1080 3.11391   4
 -10  -9  -1 52.9339 4.28398   3
 -10  -9  -1 53.5062 4.08260   2
 -10  -9  -1 54.7932 4.46418   5
 -10   9  -1 56.3376 4.10063   3
 -10   9  -1 55.2449 3.02041   4
 -10   9  -1 57.1251 4.26499   2
  10   9   1 57.8999 3.90474   4
 -11  -9  -1 3.82829 1.91085   2
 -11  -9  -1 -0.3704 1.97886   3
 -11  -9  -1 -0.9306 1.94472   5
  11   9   1 1.20836 1.68856   4
 -11   9  -1 2.82494 1.79711   3
 -11   9  -1 0.15304 1.84121   2
 -10 -10   1 3.63283 2.09639   3
 -10 -10   1 -1.9803 1.89417   2
 -10 -10   1 1.99166 2.03931   5
  10  10  -1 2.19226 1.78727   4
 -10  10   1 -0.4013 1.79044   2
 -10  10   1 0.64859 1.90849   3
  -9 -10   1 14.5620 2.26701   2
  -9 -10   1 14.0419 2.35110   3
  -9 -10   1 17.3878 2.54672   5
   9  10  -1 14.5650 2.18181   4
  -9  10   1 13.5509 2.19971   3
  -9  10   1 16.7179 1.92082   4
  -9  10   1 19.0793 2.37815   2
  -8 -10   1 0.78111 1.66798   2
  -8 -10   1 1.21482 1.66778   3
  -8 -10   1 2.52292 1.57228   5
  -8  10   1 -1.4294 1.61091   3
  -8  10   1 0.22633 1.33785   4
   8  10  -1 0.08355 1.48793   4
  -7 -10   1 7.82322 1.73031   2
  -7 -10   1 4.99675 1.53715   5
  -7 -10   1 1.77249 1.67009   3
   7  10  -1 13.4432 2.01199   4
  -7  10   1 7.16394 1.79270   3
  -7  10   1 8.73790 1.57426   4
  -6 -10   1 5.64753 1.62675   5
  -6 -10   1 3.78033 1.56319   2
   6  10  -1 7.33774 1.66848   4
  -6  10   1 5.62990 1.43840   4
  -6  10   1 5.57976 1.70942   3
  -5 -10   1 62.1073 3.65834   5
  -5 -10   1 56.8952 5.53463   2
  -5 -10   1 71.2966 4.06828   5
  -5  10   1 60.2627 3.66826   4
   5  10  -1 64.0036 3.91823   4
  -4 -10   1 45.0015 3.32005   2
  -4 -10   1 52.2797 3.18764   5
  -4 -10   1 44.5156 2.99094   5
   4  10  -1 42.6901 3.41598   4
   4  10  -1 40.6840 3.45635   5
  -4  10   1 44.2201 3.16782   4
  -3 -10   1 8.01165 1.31201   5
  -3 -10   1 5.65542 1.25509   5
  -3 -10   1 6.77522 1.50735   2
   3  10  -1 6.57651 1.38674   5
   3  10  -1 4.85619 1.50661   4
  -3  10   1 6.06334 1.48168   4
  -2 -10   1 4.81801 1.50265   2
  -2 -10   1 5.48513 1.14147   5
  -2 -10   1 4.18851 1.13072   5
   2  10  -1 4.40566 1.54096   4
   2  10  -1 4.83478 2.30653   5
  -2  10   1 6.00160 1.56805   4
   1 -10  -1 26.0792 1.40210   5
   1 -10  -1 15.6699 2.96315   1
   1 -10  -1 22.5762 2.05959   5
  -1 -10   1 23.9648 1.98130   5
  -1 -10   1 28.3015 2.77821   2
  -1 -10   1 26.7869 2.03880   5
  -1  10   1 22.4485 1.61986   5
   1  10  -1 27.3264 2.81740   4
  -1  10   1 27.1630 2.79895   4
   1  10  -1 24.0268 2.29641   5
   0 -10   1 33.8422 2.05582   5
   0 -10  -1 33.1495 1.94958   5
   0 -10  -1 32.2947 1.91574   5
   0 -10   1 32.5767 2.10193   5
   0 -10  -1 34.5187 2.82765   2
   0 -10   1 32.8635 2.96224   2
   0  10   1 33.1525 2.18810   5
   0  10  -1 31.5044 2.26427   5
   0  10  -1 35.5637 3.09491   4
   0  10   1 38.7342 3.08284   4
  -1 -10  -1 4.24917 1.32369   2
   1 -10   1 4.18909 0.73131   5
   1 -10   1 4.73848 0.75249   5
  -1 -10  -1 4.07507 0.96349   5
  -1 -10  -1 4.81522 0.97254   5
   1 -10   1 3.85432 1.37639   2
  -1  10  -1 4.44826 1.40493   4
  -1  10  -1 4.57843 0.93302   5
   1  10   1 4.55898 1.18860   5
   1  10   1 4.92554 1.47514   4
  -2 -10  -1 116.006 4.59522   5
  -2 -10  -1 113.858 4.92173   2
  -2 -10  -1 112.292 4.58230   5
   2  10   1 104.096 5.11145   4
   2  10   1 104.515 4.85313   5
  -2  10  -1 105.820 5.08562   4
  -3 -10  -1 145.903 5.95249   2
  -3 -10  -1 141.805 5.73461   5
  -3 -10  -1 141.934 5.74803   5
   3  10   1 137.237 5.82438   5
   3  10   1 146.742 6.20004   4
  -3  10  -1 138.204 6.21315   4
  -4 -10  -1 44.5747 2.95081   5
  -4 -10  -1 41.4179 3.09991   5
  -4 -10  -1 47.4233 3.20774   2
   4  10   1 41.8085 3.34182   4
  -4  10  -1 48.5634 3.61852   4
   4  10   1 48.5202 3.89123   5
  -5 -10  -1 104.147 5.36999   3
  -5 -10  -1 105.786 4.94286   2
  -5 -10  -1 106.902 4.85728   5
   5  10   1 110.519 5.13529   4
  -5  10  -1 86.5601 5.89647   4
  -5  10  -1 103.917 5.23939   3
  -6 -10  -1 19.2742 2.67749   5
  -6 -10  -1 23.6324 3.22879   3
  -6 -10  -1 15.7363 2.05477   2
   6  10   1 22.7791 2.93530   4
  -6  10  -1 17.3985 2.11485   3
  -6  10  -1 14.8725 2.62170   4
  -7 -10  -1 109.749 5.22005   2
  -7 -10  -1 109.265 5.35713   5
  -7 -10  -1 109.219 5.71004   3
  -7  10  -1 110.755 5.51418   3
   7  10   1 106.293 5.29157   4
  -7  10  -1 94.1387 6.05785   4
  -8 -10  -1 48.6490 3.82261   2
  -8 -10  -1 51.3421 3.95666   5
  -8 -10  -1 49.8287 4.17239   3
   8  10   1 52.6459 3.76495   4
  -8  10  -1 48.1237 3.98385   3
  -8  10  -1 34.3893 3.82217   4
  -9 -10  -1 48.5898 4.19243   5
  -9 -10  -1 43.3275 4.27285   3
  -9 -10  -1 48.7774 4.01981   2
  -9  10  -1 45.3209 4.12026   3
  -9  10  -1 36.8043 3.98714   4
   9  10   1 44.5285 3.81367   4
 -10 -10  -1 15.9634 2.64631   3
 -10 -10  -1 16.9197 2.76325   5
 -10 -10  -1 19.8784 2.53712   2
 -10  10  -1 18.3861 2.51703   3
  10  10   1 18.6431 2.44534   4
 -10  10  -1 21.8988 2.77127   2
  -8 -11   1 65.7281 4.79310   5
  -8 -11   1 76.3374 4.97223   2
  -8  11   1 69.4968 5.00442   3
  -8  11   1 67.3560 4.17857   4
   8  11  -1 74.3577 4.87651   4
  -7 -11   1 57.3771 4.32808   2
  -7 -11   1 64.7857 4.30391   5
  -7  11   1 60.8335 3.87874   4
  -7  11   1 63.8938 4.50769   3
   7  11  -1 60.1270 4.34250   4
  -6 -11   1 -0.5633 1.59230   2
  -6 -11   1 0.62218 1.50452   5
  -6  11   1 -0.1943 1.41885   4
   6  11  -1 0.08720 1.60690   4
  -6  11   1 5.07659 1.84575   3
  -5 -11   1 34.5846 3.40558   2
  -5 -11   1 32.5918 3.07659   5
   5  11  -1 32.5100 3.43528   4
  -5  11   1 34.4508 3.18883   4
  -4 -11   1 36.2066 2.95486   5
  -4 -11   1 39.3572 3.43453   2
  -4  11   1 33.6844 3.22154   4
   4  11  -1 35.2345 3.50845   4
  -3 -11   1 35.3958 3.36336   2
  -3 -11   1 35.1003 2.82344   5
  -3 -11   1 36.9983 2.77246   5
   3  11  -1 36.4866 3.39317   4
  -3  11   1 40.7946 3.26898   4
  -2 -11   1 4.71311 1.66784   2
  -2 -11   1 3.77488 1.20698   5
  -2 -11   1 5.00792 1.21872   5
  -2  11   1 5.57038 1.61714   4
   2  11  -1 4.44462 1.65919   4
  -1 -11   1 135.418 6.03380   2
  -1 -11   1 130.274 5.28792   5
  -1 -11   1 133.151 5.27673   5
  -1  11   1 134.913 6.09095   4
   1  11  -1 136.957 6.10762   4
   0 -11   1 0.34970 0.79299   5
   0 -11  -1 0.65922 1.69278   2
   0 -11  -1 0.36555 0.75967   5
   0 -11   1 0.46437 1.55230   2
   0 -11   1 0.08738 0.82350   5
   0 -11  -1 0.60582 0.76006   5
   0  11  -1 2.63803 1.52231   4
   0  11   1 -2.2210 1.50085   4
  -1 -11  -1 44.5254 2.60309   5
   1 -11   1 50.5210 2.17711   5
  -1 -11  -1 52.5591 3.62871   2
  -1 -11  -1 48.4330 2.66560   5
   1 -11   1 50.9394 2.17931   5
  -1  11  -1 46.0634 3.63329   4
   1  11   1 46.5439 3.63479   4
  -2 -11  -1 19.1082 2.14570   5
  -2 -11  -1 18.2992 2.14586   5
  -2 -11  -1 15.1990 2.23301   2
  -2  11  -1 23.6623 2.93924   4
   2  11   1 16.3608 2.24061   4
  -3 -11  -1 0.01990 1.06233   5
  -3 -11  -1 0.50724 1.12971   5
   3  11   1 -2.4225 1.48327   4
  -3  11  -1 -1.4777 1.37253   4
  -4 -11  -1 7.22640 1.48343   5
  -4 -11  -1 6.72914 1.75750   2
   4  11   1 6.88428 1.94155   4
  -4  11  -1 4.49585 1.48016   4
  -5 -11  -1 8.73114 1.61378   5
  -5 -11  -1 9.31252 1.82246   2
  -5  11  -1 6.57310 1.54794   4
  -5  11  -1 12.9040 2.26745   3
   5  11   1 6.31749 1.82447   4
  -6 -11  -1 2.41928 1.68427   2
  -6 -11  -1 -0.2418 1.48071   5
   6  11   1 -0.8173 1.62383   4
  -6  11  -1 3.44263 1.55257   4
  -6  11  -1 2.07931 1.92566   3
  -7 -11  -1 -2.0095 1.63622   2
  -7 -11  -1 0.71307 1.56759   5
  -7 -11  -1 0.05796 2.00664   3
  -7  11  -1 -0.8370 1.87704   3
  -7  11  -1 0.26507 1.47119   4
   7  11   1 1.86354 1.82027   4
  -8 -11  -1 8.30285 2.18508   5
  -8 -11  -1 8.70188 2.55487   3
  -8 -11  -1 8.08954 2.12638   2
   8  11   1 11.8854 2.30198   4
  -8  11  -1 6.87493 1.83230   4
  -8  11  -1 9.26967 2.40736   3
  -6 -12   1 -0.3860 2.06395   2
  -6 -12   1 5.30941 1.99710   5
  -6  12   1 2.75762 2.28795   3
  -6  12   1 3.09665 1.81040   4
   6  12  -1 -0.2982 1.94707   4
  -5 -12   1 2.14540 1.97857   2
  -5 -12   1 0.84911 1.60493   5
   5  12  -1 -0.2051 1.89478   4
  -5  12   1 -2.4759 2.05981   3
  -5  12   1 -1.7535 1.63016   4
  -4 -12   1 15.7171 1.90695   5
  -4 -12   1 14.7693 2.27824   2
   4  12  -1 14.6834 2.32669   4
  -4  12   1 10.7089 2.00162   4
  -3 -12   1 2.90096 1.88362   2
  -3 -12   1 5.33337 1.42400   5
  -3  12   1 5.64006 1.88458   4
   3  12  -1 5.38440 2.03849   4
  -2 -12   1 -1.7984 1.57414   2
  -2 -12   1 -1.8329 1.05348   5
  -2  12   1 -0.3126 1.63540   4
   2  12  -1 -0.5752 1.79734   4
  -1 -12   1 0.47110 1.66296   2
  -1 -12   1 1.06431 1.08563   5
  -1 -12   1 -0.3136 0.96244   5
   1  12  -1 1.74636 1.67820   4
  -1  12   1 0.71084 1.69530   4
   0 -12  -1 19.7383 1.53246   5
   0 -12   1 18.4246 2.25581   2
   0 -12   1 22.3562 2.07234   5
   0 -12   1 21.6784 1.77067   5
   0 -12  -1 22.7689 1.55301   5
   0  12   1 18.3188 2.46601   4
   0  12  -1 23.8793 2.70023   4
  -1 -12  -1 100.361 4.26669   5
  -1 -12  -1 102.645 5.33727   2
  -1 -12  -1 110.124 4.84809   5
   1  12   1 101.141 5.52580   4
  -1  12  -1 106.776 5.46216   4
  -2 -12  -1 -0.7418 1.66516   2
  -2 -12  -1 0.04845 1.05279   5
  -2 -12  -1 1.34165 1.46151   5
   2  12   1 0.37626 1.96562   4
  -2  12  -1 0.48346 1.82534   4
  -3 -12  -1 1.23502 1.26085   5
  -3 -12  -1 1.35326 1.70617   2
   3  12   1 2.57487 1.97657   4
  -3  12  -1 0.01233 1.61520   4
  -4 -12  -1 -1.0726 1.68263   2
  -4 -12  -1 1.04140 1.42802   5
   4  12   1 0.41743 1.85104   4
  -4  12  -1 -1.7502 1.62082   4
  -5 -12  -1 7.21752 2.05476   2
  -5 -12  -1 9.61979 1.81198   5
   5  12   1 15.5950 2.54837   4
  -5  12  -1 6.82890 2.32181   3
  -5  12  -1 7.65916 1.89642   4
  -6 -12  -1 7.46495 2.13857   2
  -6 -12  -1 9.46901 1.97904   5
  -6  12  -1 2.61155 1.88391   4
  -6  12  -1 6.50988 2.51655   3
   6  12   1 6.20823 2.31236   4
  16   0  -2 5.26405 1.69449   5
 -16   0   2 7.98985 2.24891   2
  15   0  -2 0.98557 1.51884   5
 -15   0   2 -1.0253 1.66913   2
 -15   0   2 1.53716 1.24370   3
  14   0  -2 18.5288 2.09564   5
 -14   0   2 20.1051 2.15733   3
 -14   0   2 15.7254 2.09687   2
 -13   0   2 -0.8421 1.18489   5
 -13   0   2 -1.2079 0.83303   3
  13   0  -2 -1.0430 1.19148   5
  13   0  -2 0.68873 1.07759   3
 -13   0   2 0.06179 1.29214   2
 -12   0   2 38.9091 10.5792   1
  12   0  -2 47.9845 2.99946   5
  12   0  -2 47.0969 2.61770   3
  12   0  -2 46.7284 4.29961   5
 -12   0   2 46.3514 2.97058   5
 -12   0   2 45.5142 2.49360   3
 -12   0   2 42.9304 3.12492   2
 -11   0   2 -0.8758 4.16622   1
 -11   0   2 0.12277 1.10815   5
  11   0  -2 -0.1536 0.82572   3
 -11   0   2 0.23990 1.01282   5
 -11   0   2 -0.9851 0.74191   3
 -11   0   2 -0.1418 1.16115   2
  11   0  -2 0.53348 1.07638   5
 -11   0   2 -7.3120 3.91797   1
  11   0  -2 -0.4770 1.09564   5
 -10   0   2 6.65340 1.08529   5
 -10   0   2 7.63885 1.15008   5
 -10   0   2 6.91821 3.84559   1
 -10   0   2 10.9820 1.34700   3
  10   0  -2 6.77542 1.08997   5
 -10   0   2 0.95668 3.42081   1
  10   0  -2 9.30667 0.59548   4
  10   0  -2 7.75553 1.17818   5
 -10   0   2 8.41119 1.35791   2
  10   0  -2 9.43791 0.99990   3
  -9   0   2 0.28125 0.79971   5
   9   0  -2 0.57021 0.63953   3
   9   0  -2 0.71374 0.92906   2
  -9   0   2 0.78781 0.67344   3
   9   0  -2 0.91964 0.81981   5
   9   0  -2 -0.4354 0.32735   4
  -9   0   2 3.53610 3.25204   1
   9   0  -2 0.70423 0.87684   5
  -9   0   2 1.16863 0.95559   2
  -9   0   2 0.88594 0.83194   5
  -8   0   2 44.8071 2.24762   5
  -8   0   2 33.9956 5.13254   1
  -8   0   2 42.6902 1.95382   3
  -8   0   2 41.4582 1.60333   4
   8   0  -2 42.4050 1.62203   4
  -8   0   2 39.9671 2.19037   5
  -8   0   2 42.1195 2.38410   2
   8   0  -2 46.1085 2.40193   2
   8   0  -2 42.2302 1.93756   3
   8   0  -2 39.2189 2.27484   5
  -8   0   2 38.9823 5.15615   1
   8   0  -2 43.9653 2.23895   5
  -7   0   2 -0.6295 0.42726   3
  -7   0   2 -0.0365 0.52689   5
  -7   0   2 0.28396 0.28205   4
  -7   0   2 0.14082 0.67486   2
   7   0  -2 1.37978 0.65531   2
   7   0  -2 0.66835 0.60349   5
   7   0  -2 0.09375 0.62679   5
   7   0  -2 0.02340 0.41343   3
  -7   0   2 -1.1726 1.91483   1
  -7   0   2 0.82965 0.56953   5
  -7   0   2 2.09528 2.10406   1
  -6   0   2 203.232 7.21795   5
   6   0  -2 216.208 7.29894   2
   6   0  -2 203.501 7.22559   5
   6   0  -2 217.225 7.05129   3
  -6   0   2 207.706 7.29146   2
  -6   0   2 217.632 7.05927   3
  -6   0   2 204.498 9.39764   1
  -6   0   2 210.012 6.91419   4
   6   0  -2 209.429 6.92016   4
   6   0  -2 172.465 7.84850   5
  -6   0   2 211.168 9.43787   1
  -6   0   2 211.529 7.21985   5
  -5   0   2 0.12881 0.45560   2
  -5   0   2 0.13671 0.38497   5
  -5   0   2 0.12658 0.36183   5
  -5   0   2 0.51936 1.33471   1
  -5   0   2 0.22074 0.22678   4
   5   0  -2 0.12127 0.40945   5
   5   0  -2 0.07856 0.27905   3
   5   0  -2 -0.1930 0.39932   2
  -5   0   2 -0.1872 1.30024   1
  -5   0   2 0.12894 0.29610   3
   5   0  -2 0.28167 0.24290   4
  -4   0   2 1770.50 55.8444   1
   4   0  -2 1646.43 54.2448   2
  -4   0   2 1592.41 54.1992   5
  -4   0   2 1606.70 54.2112   5
  -4   0   2 1774.09 55.8064   1
   4   0  -2 1601.15 54.2088   5
  -4   0   2 1622.24 54.2456   2
  -3   0   2 -0.0849 0.16195   3
   3   0  -2 0.04419 0.27394   2
  -3   0   2 0.19103 0.18754   4
   3   0  -2 0.03559 0.19877   4
  -3   0   2 0.05345 0.24675   5
   3   0  -2 0.08766 0.16369   3
  -3   0   2 -0.0494 0.32652   2
  -3   0   2 0.31333 0.80956   1
  -1   0   2 3.65785 0.28467   5
   1   0  -2 1.84280 0.24236   2
   1   0  -2 1.53296 0.18464   5
  -1   0   2 1.58920 0.17559   4
  -1   0   2 1.69230 0.47737   1
  -1   0   2 1.32088 0.16104   2
   1   0  -2 0.62028 0.13581   4
  -1   0   2 0.97376 0.16132   5
   1   0   2 6.00880 0.30530   4
   1   0   2 6.54443 0.92585   1
  -1   0  -2 5.62255 0.89725   1
  -1   0  -2 5.86760 0.30837   4
   1   0   2 5.03915 0.39550   5
  -1   0  -2 5.99982 0.40978   5
   1   0   2 6.86279 0.40726   3
  -2   0  -2 6763.99 221.438   1
   2   0   2 6787.48 221.434   1
  -3   0  -2 0.21277 0.28213   5
  -3   0  -2 1.34980 0.36908   5
  -3   0  -2 0.79321 0.89696   1
   3   0   2 0.82775 0.30881   5
   3   0   2 1.36217 0.45899   5
  -3   0  -2 0.06572 0.34336   2
   3   0   2 1.84355 0.94405   1
   3   0   2 -0.2074 0.11339   4
   4   0   2 1178.87 39.9896   5
  -4   0  -2 1215.38 39.9912   5
  -4   0  -2 1279.88 41.7414   1
  -4   0  -2 1176.28 39.9894   5
   4   0   2 1317.64 41.8067   1
  -4   0  -2 1198.70 39.9657   3
   4   0   2 1222.48 39.9643   3
  -4   0  -2 1193.41 39.9867   2
   4   0   2 1200.06 40.0011   5
  -5   0  -2 0.42285 0.51263   2
   5   0   2 0.55860 0.50305   5
  -5   0  -2 0.36001 0.47898   5
   5   0   2 0.33093 0.44997   3
   5   0   2 0.80739 0.50185   5
  -5   0  -2 0.69122 0.50143   5
   5   0   2 0.90046 1.52247   1
  -5   0  -2 -0.7850 1.46397   1
  -6   0  -2 305.253 10.6308   3
  -6   0  -2 306.341 10.6934   5
  -6   0  -2 312.408 10.7203   2
   6   0   2 322.979 13.1636   1
  -6   0  -2 314.773 13.1619   1
   6   0   2 306.939 10.7009   5
  -6   0  -2 318.769 10.6997   5
   6   0   2 319.481 10.6365   3
   6   0   2 311.791 10.7019   5
  -7   0  -2 0.11201 0.69251   2
  -7   0  -2 0.79079 0.65358   5
   7   0   2 1.24741 0.69780   5
   7   0   2 1.03629 0.66895   5
  -7   0  -2 1.04756 0.67741   5
  -7   0  -2 0.94441 2.25457   1
   7   0   2 -0.1992 0.61470   3
  -7   0  -2 0.81464 0.61764   3
   8   0   2 1154.78 37.1676   3
  -8   0  -2 1093.22 37.2512   5
  -8   0  -2 1155.77 37.2738   5
   8   0   2 1082.12 37.2498   5
  -8   0  -2 1127.59 40.6222   1
   8   0   2 1137.08 37.2878   5
   8   0   2 1138.42 40.5778   1
  -8   0  -2 1104.18 37.2844   2
  -8   0  -2 1133.54 37.1792   3
  -9   0  -2 0.87467 0.89037   5
  -9   0  -2 1.36557 0.97773   2
   9   0   2 0.89643 0.84760   5
   9   0   2 -0.2505 0.80903   3
   9   0   2 1.76561 2.92997   1
  -9   0  -2 0.35380 0.78590   5
   9   0   2 0.51333 0.84098   5
  -9   0  -2 -1.8913 3.15259   1
 -10   0  -2 631.752 26.1872   1
  10   0   2 675.266 21.8354   3
  10   0   2 642.862 21.9847   5
  10   0   2 662.499 22.0033   5
 -10   0  -2 660.208 21.8368   3
 -10   0  -2 636.898 22.0187   2
 -10   0  -2 623.597 21.9422   5
  10   0   2 644.945 26.2508   1
 -10   0  -2 648.901 21.9709   5
 -11   0  -2 2.02032 1.00226   5
 -11   0  -2 0.65486 1.20879   2
  11   0   2 1.93296 1.08124   5
 -11   0  -2 0.79478 4.70238   1
  11   0   2 1.86912 1.06876   3
 -11   0  -2 2.89781 1.20396   5
 -11   0  -2 1.48427 0.95050   3
 -12   0  -2 148.846 5.85927   3
 -12   0  -2 148.540 6.22250   2
  12   0   2 141.372 6.06619   5
 -12   0  -2 146.909 6.08417   5
  12   0   2 146.563 5.92630   3
  13   0   2 -1.6017 1.18365   5
  13   0   2 1.46465 1.26073   5
 -13   0  -2 0.62239 1.26926   2
 -13   0  -2 -0.0927 1.04835   3
 -13   0  -2 0.90444 1.34501   5
 -14   0  -2 9.25240 1.87721   2
 -14   0  -2 4.89666 1.46256   3
  14   0   2 6.30015 1.56456   5
 -15   0  -2 -0.6366 1.42178   3
 -15   0  -2 0.06148 1.68914   2
  15   0   2 1.82719 1.59922   5
 -16   0  -2 1.56009 1.94707   2
  16   0   2 1.50756 1.78428   5
 -16   0  -2 0.92260 1.73345   3
  16  -1  -2 19.9949 2.28285   5
 -16  -1   2 15.3121 2.17415   3
 -16  -1   2 15.0267 2.43245   2
  16   1  -2 13.1883 2.41240   5
 -16   1   2 13.4128 2.30383   2
  15  -1  -2 56.0154 3.87549   5
 -15  -1   2 62.0974 4.51436   2
 -15  -1   2 64.1552 3.54764   3
  15   1  -2 59.7682 4.21709   5
 -15   1   2 64.5008 3.42696   3
 -15   1   2 64.2016 4.42158   2
 -14  -1   2 7.61748 1.73600   5
 -14  -1   2 9.45294 1.92271   2
 -14  -1   2 9.51731 1.35345   3
  14  -1  -2 11.7914 1.72267   5
 -14   1   2 9.70925 1.33200   3
  14   1  -2 7.54277 1.62013   5
 -14   1   2 10.3462 1.94928   2
 -13  -1   2 41.0181 2.54198   3
 -13  -1   2 39.8304 3.23208   5
  13  -1  -2 39.5786 2.98662   5
  13  -1  -2 37.7612 2.69427   3
  13  -1  -2 39.3381 2.88060   5
 -13  -1   2 44.1190 3.30368   2
  13   1  -2 38.7539 3.28662   5
  13   1  -2 41.8135 2.73964   3
 -13   1   2 43.2625 2.45788   3
 -13   1   2 41.5273 3.05795   5
  13   1  -2 41.8003 4.25240   5
 -13   1   2 42.4082 3.32260   2
 -12  -1   2 6.70362 1.05980   3
 -12  -1   2 6.34233 1.50751   2
 -12  -1   2 3.44637 1.24530   5
  12  -1  -2 4.02229 1.07505   3
  12  -1  -2 5.98339 1.23308   5
  12  -1  -2 6.34082 1.20257   5
 -12  -1   2 9.68280 5.85830   1
 -12   1   2 6.22498 1.21136   5
 -12   1   2 4.15435 1.37742   2
  12   1  -2 5.01113 1.36859   5
 -12   1   2 6.12072 1.00398   3
  12   1  -2 4.56478 1.29910   5
  12   1  -2 6.80206 1.14669   3
 -11  -1   2 162.190 6.56449   5
  11  -1  -2 165.664 6.35289   5
 -11  -1   2 159.425 11.7676   1
 -11  -1   2 169.594 6.11988   3
  11  -1  -2 164.279 6.37100   5
 -11  -1   2 163.941 6.60834   2
 -11  -1   2 165.357 11.9128   1
 -11  -1   2 167.208 6.54560   5
  11  -1  -2 162.494 6.07797   3
 -11   1   2 162.509 6.61794   2
  11   1  -2 162.895 6.55128   5
 -11   1   2 162.391 11.2341   1
 -11   1   2 160.965 6.31493   5
  11   1  -2 165.404 6.10607   3
 -11   1   2 153.329 11.0230   1
  11   1  -2 169.116 6.55212   5
 -11   1   2 163.561 6.05236   3
  10  -1  -2 143.546 5.45656   5
 -10  -1   2 137.828 5.67718   2
  10  -1  -2 138.528 5.23740   3
 -10  -1   2 138.815 5.60890   5
  10  -1  -2 142.620 5.47930   5
 -10  -1   2 139.216 5.61979   5
 -10  -1   2 142.392 5.26121   3
 -10  -1   2 144.031 9.98874   1
 -10  -1   2 147.743 10.4988   1
 -10   1   2 139.178 5.72165   2
  10   1  -2 138.446 4.83265   4
 -10   1   2 141.254 5.44533   5
 -10   1   2 133.951 5.43220   5
  10   1  -2 142.265 5.73204   2
 -10   1   2 146.180 5.23038   3
 -10   1   2 131.432 9.29390   1
  10   1  -2 136.647 5.25660   3
  10   1  -2 140.372 5.64786   5
 -10   1   2 140.998 9.41182   1
  10   1  -2 139.308 5.61218   5
   9  -1  -2 156.523 5.84237   5
  -9  -1   2 153.225 5.68265   3
   9  -1  -2 163.447 5.66682   3
  -9  -1   2 156.530 6.02266   5
   9  -1  -2 158.242 5.87838   5
  -9  -1   2 157.352 6.07466   2
  -9  -1   2 163.229 6.03720   5
  -9  -1   2 148.573 9.64119   1
  -9  -1   2 150.451 9.98391   1
  -9   1   2 156.653 5.18856   4
  -9   1   2 152.851 5.84245   5
  -9   1   2 157.281 6.08607   2
  -9   1   2 153.111 5.84014   5
  -9   1   2 143.310 8.83944   1
   9   1  -2 160.745 5.38804   4
   9   1  -2 162.055 5.73697   3
   9   1  -2 161.699 6.08341   2
  -9   1   2 157.121 9.19352   1
   9   1  -2 155.610 5.98976   5
  -9   1   2 158.120 5.64775   3
   9   1  -2 155.223 6.02674   5
  -8  -1   2 12.2183 1.52683   5
   8  -1  -2 10.4593 1.28389   5
  -8  -1   2 11.4914 1.16465   3
  -8  -1   2 11.6626 0.84681   4
   8  -1  -2 13.2591 1.11863   3
   8  -1  -2 12.9926 1.27602   5
  -8  -1   2 10.0773 1.46256   5
  -8  -1   2 9.13239 2.95669   1
   8  -1  -2 11.7042 0.67746   4
  -8  -1   2 7.44939 3.19131   1
  -8  -1   2 10.3325 1.18499   2
   8   1  -2 12.5061 1.16791   3
   8   1  -2 12.2475 0.85033   4
  -8   1   2 11.2226 1.57658   2
  -8   1   2 10.5815 1.09638   3
  -8   1   2 11.6483 2.67108   1
   8   1  -2 11.9164 1.55410   2
  -8   1   2 11.8922 1.30109   5
   8   1  -2 10.7676 1.49248   5
   8   1  -2 10.8932 1.48809   5
  -8   1   2 11.8012 0.65732   4
  -8   1   2 10.4010 1.27973   5
  -8   1   2 9.19822 2.64896   1
  -7  -1   2 417.890 14.0582   2
  -7  -1   2 411.075 13.6386   4
   7  -1  -2 415.678 13.7597   3
  -7  -1   2 403.197 14.0245   5
  -7  -1   2 418.335 14.0988   5
  -7  -1   2 407.799 16.9240   1
   7  -1  -2 401.070 13.8770   5
   7  -1  -2 408.555 13.5576   4
   7  -1  -2 408.627 13.9004   5
  -7  -1   2 436.022 17.1180   1
  -7  -1   2 405.615 13.7897   3
  -7   1   2 411.078 13.8763   5
   7   1  -2 412.061 14.0301   5
   7   1  -2 409.199 14.0319   5
  -7   1   2 401.989 16.2135   1
  -7   1   2 414.584 13.8987   5
   7   1  -2 409.077 13.6440   4
   7   1  -2 421.277 13.7912   3
  -7   1   2 410.668 13.5463   4
  -7   1   2 398.859 14.0175   2
  -7   1   2 419.585 13.7659   3
  -7   1   2 418.388 16.2853   1
   7   1  -2 421.702 14.0440   2
   6  -1  -2 238.105 8.39206   5
  -6  -1   2 242.970 8.54140   5
   6  -1  -2 246.824 8.41299   5
   6  -1  -2 249.016 8.29571   3
  -6  -1   2 249.824 8.56117   2
  -6  -1   2 243.429 10.9434   1
  -6  -1   2 249.907 8.53715   5
  -6  -1   2 249.118 8.22884   4
  -6  -1   2 241.532 10.9513   1
   6  -1  -2 249.256 8.15868   4
  -6  -1   2 248.661 8.33542   3
   6   1  -2 242.625 8.24984   4
  -6   1   2 247.019 10.3621   1
  -6   1   2 245.988 8.14506   4
  -6   1   2 244.675 8.54244   2
   6   1  -2 244.147 8.54525   5
  -6   1   2 238.485 10.2503   1
   6   1  -2 239.603 8.52885   5
  -6   1   2 247.795 8.40457   5
   6   1  -2 248.202 8.59725   2
  -6   1   2 242.609 8.40438   5
   6   1  -2 250.514 8.32562   3
  -6   1   2 251.009 8.30244   3
   5  -1  -2 93.0805 3.19783   4
  -5  -1   2 96.9625 5.58370   1
  -5  -1   2 94.0436 3.51697   5
   5  -1  -2 91.7218 3.28072   3
  -5  -1   2 93.1337 3.25669   4
  -5  -1   2 93.8125 3.32876   3
  -5  -1   2 87.7396 5.40611   1
  -5  -1   2 87.0530 3.48338   2
  -5  -1   2 88.2509 3.49665   5
   5  -1  -2 93.9035 3.37851   5
   5  -1  -2 92.9732 3.38164   5
  -5   1   2 95.9961 4.89368   1
  -5   1   2 91.9536 3.51202   2
  -5   1   2 94.2971 3.18753   4
   5   1  -2 90.1002 3.50468   5
  -5   1   2 95.8370 4.93390   1
   5   1  -2 94.0158 3.51640   2
   5   1  -2 96.5244 3.53172   5
   5   1  -2 93.4854 3.31752   3
  -5   1   2 94.0462 3.36668   5
  -5   1   2 93.6954 3.38091   5
   4  -1  -2 72.7319 2.52684   4
  -4  -1   2 70.1207 2.75980   5
   4  -1  -2 71.3723 2.62372   5
  -4  -1   2 74.9982 2.60866   3
  -4  -1   2 72.0932 4.28477   1
  -4  -1   2 70.7099 4.39405   1
  -4  -1   2 73.0986 2.76740   2
  -4  -1   2 72.2217 2.75332   5
   4  -1  -2 74.5282 2.56818   3
   4  -1  -2 73.0002 2.63095   5
  -4  -1   2 74.8498 2.57884   4
   4   1  -2 70.1538 2.57448   4
  -4   1   2 71.0597 3.72906   1
  -4   1   2 72.3396 2.56321   3
  -4   1   2 74.9473 3.81757   1
   4   1  -2 74.2001 2.76550   2
   4   1  -2 71.2600 2.58894   3
   4   1  -2 72.5627 2.77495   5
  -4   1   2 73.3203 2.52070   4
  -4   1   2 72.7797 2.75764   2
   4   1  -2 70.8637 2.75248   5
  -4   1   2 70.4421 2.61909   5
  -4   1   2 73.6738 2.62188   5
   3  -1  -2 40.4306 1.46683   4
  -3  -1   2 40.2105 1.50645   4
  -3  -1   2 38.5883 1.62887   5
  -3  -1   2 39.7603 1.63841   2
   3  -1  -2 41.4291 1.49606   5
  -3  -1   2 39.5450 1.49505   3
   3  -1  -2 39.0414 1.48637   5
  -3  -1   2 40.1896 2.92085   1
  -3   1   2 39.3496 1.48977   5
   3   1  -2 40.3471 1.50462   4
   3   1  -2 39.0360 1.61534   2
  -3   1   2 39.7418 1.48322   5
  -3   1   2 39.9015 2.29512   1
   3   1  -2 40.2808 1.48996   3
  -3   1   2 39.4415 1.45116   3
   3   1  -2 39.7022 1.63243   5
  -3   1   2 40.1979 2.28444   1
  -3   1   2 39.4273 1.45407   4
  -3   1   2 37.9004 1.62796   2
   3   1  -2 39.5849 1.63484   5
   2  -1  -2 1286.62 39.3125   1
  -2  -1   2 1166.50 38.8532   2
  -2  -1   2 1139.25 38.7740   3
  -2  -1   2 1288.96 40.0817   1
  -2  -1   2 1135.36 38.8633   5
  -2  -1   2 1162.84 38.8652   5
   2   1  -2 1141.30 38.8643   5
  -2   1   2 1166.30 38.8212   2
  -2   1   2 1245.80 39.2834   1
   2   1  -2 1185.84 38.8699   5
   2   1  -2 1318.61 40.1171   1
  -2   1   2 1151.58 38.7745   4
   2   1  -2 1116.40 38.7911   4
   2   1  -2 1143.63 38.8450   2
   1  -1  -2 505.374 17.4730   5
  -1  -1   2 518.870 17.5207   3
   1  -1  -2 507.386 17.5316   4
  -1  -1   2 519.723 17.5649   2
   1  -1  -2 510.798 17.4732   5
   1  -1  -2 496.473 17.4965   3
  -1  -1   2 526.631 17.5707   5
  -1  -1   2 535.382 17.5422   4
   1  -1  -2 571.580 17.8421   1
  -1  -1   2 527.658 17.5735   5
  -1  -1   2 584.788 18.4776   1
  -1   1   2 587.788 17.8514   1
  -1   1   2 538.322 17.4757   5
   1   1  -2 535.572 17.5761   5
   1   1  -2 597.874 18.4934   1
   1   1  -2 529.536 17.5226   3
  -1   1   2 533.244 17.5362   4
  -1   1   2 537.226 17.4763   5
   1   1  -2 530.228 17.5729   5
   1   1  -2 524.198 17.5400   4
  -1   1   2 531.929 17.5014   3
   1   1  -2 533.795 17.5659   2
   0  -1   2 1276.51 42.4521   1
   0   1   2 1178.92 42.5099   1
   0   1  -2 1390.87 42.5203   1
   1  -1   2 124.223 4.65262   1
  -1  -1  -2 117.274 4.02276   5
   1  -1   2 119.613 3.95277   4
  -1  -1  -2 112.991 4.02469   5
   1  -1   2 116.662 3.98616   5
  -1  -1  -2 116.787 4.02317   3
  -1  -1  -2 116.329 3.98573   4
  -1  -1  -2 118.055 3.92665   2
   1  -1   2 116.398 4.02462   2
   1  -1   2 119.543 4.02648   3
  -1   1  -2 116.558 3.94960   4
  -1   1  -2 117.148 3.98939   5
   1   1   2 123.438 4.03261   5
  -1   1  -2 115.716 4.02113   3
   1   1   2 115.950 4.01747   3
   1   1   2 120.910 4.80187   1
  -1   1  -2 121.241 3.99116   5
   1   1   2 118.919 3.98762   4
   1   1   2 119.808 4.02112   5
   1   1   2 118.919 3.92694   2
  -1   1  -2 121.357 4.66270   1
  -1   1  -2 115.851 4.02067   2
   2  -1   2 1551.73 46.6831   1
  -2  -1  -2 1348.89 45.7905   5
  -2  -1  -2 1308.74 45.7794   3
   2  -1   2 1359.84 45.7710   3
  -2  -1  -2 1529.44 47.0636   1
  -2  -1  -2 1365.17 45.7974   5
   2   1   2 1332.94 45.7109   2
  -2   1  -2 1524.49 46.6765   1
  -2   1  -2 1361.94 45.7762   3
   2   1   2 1562.58 47.1026   1
   2   1   2 1329.64 45.7692   3
   2   1   2 1341.70 45.6931   4
   2   1   2 1352.29 45.7971   5
   2   1   2 1361.75 45.7947   5
  -3  -1  -2 397.555 12.9363   5
  -3  -1  -2 382.322 14.3759   1
   3  -1   2 404.196 14.0109   1
  -3  -1  -2 390.777 12.9019   3
  -3  -1  -2 380.275 12.9285   5
   3  -1   2 381.564 12.8474   5
   3  -1   2 385.830 12.8825   3
  -3   1  -2 380.111 12.8500   5
   3   1   2 387.250 12.8537   2
  -3   1  -2 397.744 13.9984   1
   3   1   2 384.865 12.8863   3
  -3   1  -2 383.177 12.8447   5
   3   1   2 381.828 12.7564   4
   3   1   2 401.364 14.4803   1
  -3   1  -2 367.800 12.6692   4
  -3   1  -2 393.457 12.8942   3
   3   1   2 385.203 12.9297   5
   3   1   2 402.351 12.9477   5
   4  -1   2 870.826 29.7979   5
   4  -1   2 967.339 31.3644   1
  -4  -1  -2 884.349 29.8831   5
  -4  -1  -2 907.716 29.8348   2
   4  -1   2 907.844 29.8292   3
  -4  -1  -2 948.125 31.8716   1
  -4  -1  -2 897.202 29.9041   5
  -4  -1  -2 896.156 29.8440   3
   4   1   2 911.423 29.8390   3
  -4   1  -2 899.559 29.8013   5
   4   1   2 885.926 29.8175   2
   4   1   2 881.396 29.8911   5
   4   1   2 875.638 29.9030   5
   4   1   2 876.383 29.6464   4
  -4   1  -2 882.712 29.8033   5
   4   1   2 894.725 29.6529   4
  -4   1  -2 902.066 29.8353   3
  -4   1  -2 970.722 31.3928   1
   4   1   2 995.271 31.9997   1
  -5  -1  -2 0.55037 0.48293   5
  -5  -1  -2 0.06976 0.44860   3
  -5  -1  -2 0.63798 0.48863   5
   5  -1   2 -0.1571 1.24710   1
  -5  -1  -2 -0.9521 1.50278   1
  -5  -1  -2 -0.4943 0.42988   2
   5  -1   2 -0.1347 0.38877   5
   5  -1   2 -0.0049 0.43678   3
   5  -1   2 0.09066 0.25533   5
   5   1   2 -0.1396 0.44612   2
  -5   1  -2 -0.0230 0.48975   2
   5   1   2 -0.1536 0.45924   5
   5   1   2 -0.0628 1.53700   1
  -5   1  -2 0.12181 1.29149   1
   5   1   2 0.08447 0.24961   4
   5   1   2 0.53345 0.25829   4
   5   1   2 -0.1720 0.44369   3
  -5   1  -2 0.77698 0.47480   3
  -5   1  -2 0.30574 0.38118   5
   5   1   2 0.30819 0.47156   5
  -5   1  -2 -0.2782 0.37640   5
   6  -1   2 196.043 6.92408   5
   6  -1   2 201.905 9.14258   1
  -6  -1  -2 197.778 7.02338   5
   6  -1   2 204.066 6.92444   3
  -6  -1  -2 193.889 7.03046   5
  -6  -1  -2 204.783 6.96393   3
  -6  -1  -2 195.107 6.97881   2
  -6  -1  -2 196.710 9.64273   1
   6   1   2 193.214 7.02101   5
   6   1   2 201.696 6.93442   3
  -6   1  -2 200.285 9.16392   1
  -6   1  -2 200.753 6.93562   3
   6   1   2 193.958 7.02524   5
  -6   1  -2 200.617 6.93488   5
   6   1   2 203.411 6.98836   2
   6   1   2 196.737 9.62742   1
   6   1   2 198.505 6.60481   4
  -6   1  -2 191.915 7.00791   2
   6   1   2 197.737 6.59665   4
  -6   1  -2 192.438 6.95479   5
  -7  -1  -2 421.702 14.9564   5
  -7  -1  -2 450.573 18.1542   1
  -7  -1  -2 448.274 14.9813   5
   7  -1   2 450.280 17.5358   1
   7  -1   2 431.927 14.8573   5
  -7  -1  -2 436.287 14.9244   2
  -7  -1  -2 442.331 14.8645   3
   7  -1   2 445.273 14.8804   3
  -7   1  -2 456.648 14.8687   5
   7   1   2 448.714 18.1122   1
   7   1   2 452.703 14.9359   2
   7   1   2 424.482 14.9536   5
  -7   1  -2 444.091 14.8470   3
  -7   1  -2 437.454 14.8593   5
   7   1   2 440.262 14.9788   5
  -7   1  -2 432.281 14.9602   2
   7   1   2 423.843 14.4440   4
  -7   1  -2 443.520 17.5333   1
   7   1   2 434.074 14.4538   4
   8  -1   2 250.923 8.93224   5
  -8  -1  -2 256.652 9.03821   2
   8  -1   2 265.213 8.91100   3
   8  -1   2 259.980 11.9970   1
  -8  -1  -2 243.217 9.04312   5
  -8  -1  -2 257.840 9.08051   5
  -8  -1  -2 248.462 12.4868   1
  -8  -1  -2 251.175 8.92571   3
   8   1   2 264.916 8.93034   3
  -8   1  -2 251.869 8.93037   5
  -8   1  -2 256.057 8.90879   3
   8   1   2 242.402 9.03259   5
   8   1   2 251.943 12.4165   1
   8   1   2 250.275 8.38618   4
   8   1   2 261.167 9.09882   5
   8   1   2 254.912 8.39544   4
  -8   1  -2 255.480 8.92944   5
  -8   1  -2 249.539 9.05375   2
  -8   1  -2 253.813 12.0838   1
   9  -1   2 172.773 6.32561   3
  -9  -1  -2 169.308 6.53025   5
   9  -1   2 165.649 6.37118   5
  -9  -1  -2 168.912 6.49331   2
   9  -1   2 162.440 9.72219   1
  -9  -1  -2 173.033 6.53352   5
  -9  -1  -2 175.078 11.0394   1
  -9  -1  -2 173.415 6.37540   3
   9   1   2 176.413 6.56816   5
  -9   1  -2 167.392 10.2280   1
  -9   1  -2 173.084 6.34066   3
  -9   1  -2 165.877 6.53030   2
  -9   1  -2 169.407 6.37517   5
  -9   1  -2 167.471 6.36541   5
   9   1   2 176.805 10.4839   1
   9   1   2 174.269 6.36020   3
   9   1   2 176.126 6.55176   5
  10  -1   2 89.4966 3.95465   3
 -10  -1  -2 92.8626 4.00064   3
 -10  -1  -2 92.2278 4.24560   5
 -10  -1  -2 91.9217 4.21166   2
  10  -1   2 91.1400 4.03656   5
 -10  -1  -2 87.2458 4.35528   5
  10  -1   2 90.9189 8.32491   1
 -10  -1  -2 94.7987 9.49434   1
 -10   1  -2 93.1700 4.03584   5
  10   1   2 94.8446 4.26779   5
 -10   1  -2 91.4385 4.03605   5
 -10   1  -2 92.8384 4.23282   2
 -10   1  -2 92.2207 8.56284   1
  10   1   2 88.4656 8.94034   1
  10   1   2 94.9364 4.25956   5
 -10   1  -2 89.9923 3.92932   3
  10   1   2 91.2674 4.00035   3
 -11  -1  -2 40.8720 3.02013   5
 -11  -1  -2 35.9358 6.57138   1
  11  -1   2 42.1126 2.66894   3
 -11  -1  -2 41.4720 2.91114   2
 -11  -1  -2 30.8784 4.35266   5
 -11  -1  -2 42.3530 2.57365   3
 -11   1  -2 42.8491 2.94672   2
  11   1   2 41.7524 2.93404   5
  11   1   2 37.6431 2.68745   3
 -11   1  -2 42.8607 2.63101   5
 -11   1  -2 28.7905 5.53743   1
 -11   1  -2 41.8750 2.54406   3
  12  -1   2 11.1404 1.43068   5
  12  -1   2 20.0925 2.42107   3
 -12  -1  -2 14.4076 3.03873   5
 -12  -1  -2 21.9916 2.15105   3
 -12  -1  -2 22.0002 6.97592   1
 -12  -1  -2 23.9885 2.59261   2
 -12   1  -2 17.3667 2.00827   2
  12   1   2 19.9792 2.44955   3
  12   1   2 18.8517 2.49050   5
 -12   1  -2 23.8271 2.15433   3
 -12   1  -2 21.1979 2.31726   5
  12   1   2 18.9487 2.64251   5
  13  -1   2 2.24812 1.18207   5
 -13  -1  -2 3.13955 1.84895   5
 -13  -1  -2 2.49428 1.20214   3
 -13  -1  -2 2.04598 1.43202   2
  13  -1   2 3.72431 1.17951   5
 -13   1  -2 -0.9806 1.29045   5
 -13   1  -2 2.17689 1.23436   3
  13   1   2 1.77418 1.45795   5
 -13   1  -2 3.25068 1.55191   2
 -14  -1  -2 0.71890 1.71985   5
 -14  -1  -2 0.11992 1.27992   3
  14  -1   2 0.59717 1.16686   5
  14   1   2 0.12439 1.30465   5
 -14   1  -2 -0.8633 1.21064   3
 -14   1  -2 -2.6042 1.38075   2
 -15  -1  -2 57.4577 3.79884   3
  15  -1   2 49.2147 3.71653   5
 -15  -1  -2 53.6549 4.26934   2
 -15   1  -2 57.3336 3.63074   3
  15   1   2 53.0469 4.03184   5
 -15   1  -2 53.9662 4.27424   2
  16  -1   2 48.3767 3.92953   5
 -16  -1  -2 44.5038 3.91101   3
 -16  -1  -2 51.6170 4.57605   2
 -16   1  -2 53.1591 4.64339   2
 -16   1  -2 54.1665 3.95348   3
  16   1   2 53.1569 4.32869   5
 -16  -2   2 49.4147 4.60768   2
  16  -2  -2 47.3501 3.58000   5
  16   2  -2 46.7471 4.47204   5
 -16   2   2 50.9392 4.60108   2
  15  -2  -2 15.3994 1.81530   5
 -15  -2   2 19.2634 2.50217   2
 -15  -2   2 21.3066 2.69039   3
  15   2  -2 22.4292 2.53596   5
 -15   2   2 12.5381 2.20271   2
 -15   2   2 22.2721 2.49346   3
 -14  -2   2 2.14095 1.20058   3
  14  -2  -2 3.13838 1.39849   5
 -14  -2   2 0.51415 1.64497   2
 -14  -2   2 -0.3373 1.60105   5
  14  -2  -2 2.25948 1.25111   5
 -14   2   2 3.55766 1.15415   3
  14   2  -2 -0.2835 1.51543   5
 -14   2   2 3.09534 1.79769   2
 -13  -2   2 134.712 5.34500   3
 -13  -2   2 132.684 6.10108   5
 -13  -2   2 135.167 6.04453   2
  13  -2  -2 129.969 5.47590   5
  13  -2  -2 134.818 5.56730   5
  13   2  -2 135.028 6.01801   5
 -13   2   2 131.903 5.20656   3
  13   2  -2 128.758 4.49023   4
 -13   2   2 128.168 5.97036   2
  13   2  -2 124.502 5.41806   3
  13   2  -2 126.573 6.53770   5
 -13   2   2 129.863 5.57918   5
 -12  -2   2 22.3248 2.64891   5
 -12  -2   2 13.6804 6.69303   1
 -12  -2   2 22.2653 2.64952   2
  12  -2  -2 22.0586 2.23474   5
  12  -2  -2 24.3294 2.20479   5
 -12  -2   2 21.4111 2.01006   3
 -12   2   2 18.3283 1.85933   3
  12   2  -2 18.8299 1.22261   4
  12   2  -2 21.7133 2.21589   3
 -12   2   2 18.6576 2.22893   2
  12   2  -2 19.5777 2.57700   5
 -12   2   2 22.7891 2.35214   5
  12   2  -2 18.2298 2.06513   5
 -11  -2   2 161.334 6.13198   3
 -11  -2   2 151.432 12.3405   1
 -11  -2   2 161.334 12.3565   1
  11  -2  -2 161.818 6.23800   5
  11  -2  -2 161.407 6.25910   5
 -11  -2   2 169.275 6.66472   2
 -11  -2   2 163.765 6.60069   5
 -11  -2   2 169.953 6.72805   5
  11   2  -2 164.826 5.68751   4
 -11   2   2 146.485 10.4720   1
 -11   2   2 165.635 6.04188   3
  11   2  -2 158.305 6.58685   5
 -11   2   2 167.588 6.26102   5
  11   2  -2 172.815 6.69974   5
  11   2  -2 168.489 6.17578   3
 -11   2   2 160.915 10.6861   1
 -11   2   2 157.686 6.57623   2
  10  -2  -2 256.481 9.20826   5
 -10  -2   2 264.177 9.16482   3
 -10  -2   2 256.261 14.3955   1
 -10  -2   2 246.137 13.9818   1
 -10  -2   2 273.551 9.59566   5
 -10  -2   2 258.770 9.53890   5
 -10  -2   2 259.580 9.54028   2
  10   2  -2 262.476 9.55888   2
 -10   2   2 257.273 9.19056   5
 -10   2   2 253.502 9.17769   5
  10   2  -2 251.599 9.52399   5
 -10   2   2 259.829 12.7737   1
 -10   2   2 264.305 9.08313   3
 -10   2   2 251.320 12.7730   1
  10   2  -2 267.269 9.16237   3
 -10   2   2 261.439 9.54740   2
  10   2  -2 258.179 8.81626   4
  10   2  -2 269.194 9.56605   5
   9  -2  -2 3.09009 1.08237   5
  -9  -2   2 3.05362 1.08214   2
  -9  -2   2 4.17268 3.33613   1
  -9  -2   2 5.87691 3.76265   1
   9  -2  -2 4.04275 0.79483   5
  -9  -2   2 3.80266 1.07980   5
  -9  -2   2 3.70781 1.03740   5
  -9  -2   2 3.96070 0.82068   3
   9   2  -2 3.67973 1.07252   5
   9   2  -2 3.11291 0.99473   5
  -9   2   2 2.75294 2.42624   1
  -9   2   2 3.49925 0.77338   5
  -9   2   2 3.72389 1.10185   2
  -9   2   2 4.14658 0.84289   5
  -9   2   2 4.05099 0.44691   4
   9   2  -2 3.51290 0.79158   3
  -9   2   2 4.45491 2.79885   1
  -9   2   2 3.86874 0.76070   3
   9   2  -2 4.15096 1.07372   2
   9   2  -2 3.96963 0.62084   4
  -8  -2   2 362.205 16.5367   1
  -8  -2   2 363.903 12.7035   5
   8  -2  -2 364.331 12.4149   5
   8  -2  -2 347.803 12.4269   5
  -8  -2   2 374.035 12.4261   3
  -8  -2   2 347.168 16.1416   1
  -8  -2   2 366.083 12.6703   2
  -8  -2   2 374.687 12.6964   5
   8   2  -2 365.362 12.2274   4
  -8   2   2 366.520 12.4048   5
  -8   2   2 361.078 12.6813   2
   8   2  -2 350.635 12.4031   3
  -8   2   2 368.866 12.3490   3
   8   2  -2 373.600 12.6638   2
  -8   2   2 372.306 12.3995   5
   8   2  -2 368.473 12.7080   5
  -8   2   2 373.866 14.9300   1
  -8   2   2 365.893 14.8384   1
   8   2  -2 368.954 12.6954   5
  -8   2   2 369.812 12.0371   4
  -7  -2   2 11.7144 1.44259   5
  -7  -2   2 13.6443 1.15572   3
  -7  -2   2 13.5232 1.46128   2
  -7  -2   2 9.54940 2.94676   1
  -7  -2   2 13.7185 0.97581   4
   7  -2  -2 12.7835 1.05337   5
   7  -2  -2 12.5656 1.06927   5
  -7  -2   2 8.36595 2.84954   1
  -7  -2   2 12.6013 1.44896   5
   7   2  -2 12.1361 1.46241   5
   7   2  -2 13.5874 0.98232   4
   7   2  -2 9.05544 1.02830   2
  -7   2   2 11.1151 1.42870   2
  -7   2   2 11.6922 1.04333   5
  -7   2   2 12.9223 0.74141   4
  -7   2   2 12.5235 2.34243   1
  -7   2   2 12.1243 1.06255   3
  -7   2   2 7.52371 1.92748   1
   7   2  -2 12.1038 1.46123   5
  -7   2   2 12.7589 1.05933   5
   7   2  -2 11.6195 1.12965   3
  -6  -2   2 30.1212 4.44128   1
  -6  -2   2 25.9416 4.08845   1
  -6  -2   2 30.8621 1.53225   3
  -6  -2   2 24.2144 1.99352   5
  -6  -2   2 30.0099 1.39622   4
   6  -2  -2 30.5343 1.42787   5
   6  -2  -2 28.5025 1.41721   5
  -6  -2   2 29.1207 1.74779   2
  -6  -2   2 30.7870 1.75167   5
   6   2  -2 30.6687 1.78708   5
   6   2  -2 30.1486 1.50500   3
  -6   2   2 29.8273 3.07166   1
  -6   2   2 31.9577 1.47843   3
  -6   2   2 30.9827 1.41546   5
  -6   2   2 28.3226 1.71730   2
   6   2  -2 27.8086 1.92357   2
   6   2  -2 29.3438 1.41013   4
   6   2  -2 28.6998 1.75809   5
  -6   2   2 30.5642 1.24371   4
  -6   2   2 25.8009 2.96094   1
  -6   2   2 29.6156 1.42037   5
   5  -2  -2 9.85834 0.75340   5
  -5  -2   2 10.0486 1.11821   5
   5  -2  -2 11.1512 0.74765   4
  -5  -2   2 8.41417 2.20834   1
   5  -2  -2 10.9977 0.76072   5
  -5  -2   2 9.38969 1.08280   2
  -5  -2   2 9.27421 0.91634   3
  -5  -2   2 4.75964 1.91666   1
  -5  -2   2 10.5953 0.83595   4
   5   2  -2 11.8342 1.13344   5
  -5   2   2 10.9349 0.76144   5
  -5   2   2 9.04182 1.06399   2
   5   2  -2 9.55091 1.05256   2
   5   2  -2 10.4877 1.12531   5
  -5   2   2 9.82667 0.68341   4
  -5   2   2 7.73384 1.37529   1
   5   2  -2 9.39889 0.85963   3
  -5   2   2 8.37115 1.47951   1
   5   2  -2 10.8173 0.84888   4
  -5   2   2 10.6631 0.74605   5
  -5   2   2 11.2825 0.85170   3
  -4  -2   2 6.23709 1.85940   1
  -4  -2   2 6.52912 0.75138   3
  -4  -2   2 7.03258 0.68842   4
   4  -2  -2 6.08433 0.51748   5
  -4  -2   2 5.15453 1.69011   1
   4  -2  -2 6.12219 0.50947   5
  -4  -2   2 4.70012 0.79213   5
  -4  -2   2 4.66182 0.62818   2
  -4  -2   2 4.93193 0.61817   5
   4  -2  -2 9.85414 0.65645   4
  -4   2   2 3.69084 0.56517   3
  -4   2   2 5.86649 0.50643   5
  -4   2   2 6.04982 0.57281   4
  -4   2   2 6.54699 0.50025   5
   4   2  -2 6.00545 0.70768   3
  -4   2   2 4.45242 0.58335   2
   4   2  -2 4.43491 0.58099   2
   4   2  -2 5.26479 0.65814   5
  -4   2   2 4.96095 0.96544   1
  -4   2   2 3.93387 0.92433   1
   3  -2  -2 145.171 4.66936   5
   3  -2  -2 140.098 4.66538   5
  -3  -2   2 131.561 4.86849   3
  -3  -2   2 142.123 6.60048   1
  -3  -2   2 155.454 4.85087   4
  -3  -2   2 122.517 4.97577   5
  -3  -2   2 143.629 4.93292   2
   3  -2  -2 130.991 4.80241   4
   3   2  -2 142.806 4.94396   5
  -3   2   2 141.391 4.65972   5
   3   2  -2 141.018 4.83519   3
   3   2  -2 143.213 4.94892   5
   3   2  -2 139.201 4.90048   2
   3   2  -2 142.270 4.83320   4
  -3   2   2 139.086 4.77231   4
  -3   2   2 139.363 5.17065   1
  -3   2   2 143.108 5.15458   1
  -3   2   2 141.198 4.66628   5
  -2  -2   2 835.643 27.0245   4
  -2  -2   2 840.380 27.0802   5
  -2  -2   2 825.604 27.0739   2
  -2  -2   2 773.572 27.0830   5
  -2  -2   2 920.707 28.6723   1
  -2  -2   2 671.060 27.1000   3
   2   2  -2 798.135 27.0267   4
  -2   2   2 874.912 26.9906   1
  -2   2   2 808.463 26.9850   3
   2   2  -2 825.413 27.0250   3
   2   2  -2 829.987 27.0771   5
   2   2  -2 835.126 27.0637   2
  -2   2   2 819.176 26.9920   4
   2   2  -2 892.611 28.6248   1
   2   2  -2 815.186 27.0763   5
  -1  -2   2 5188.68 170.465   1
   1   2  -2 5216.05 170.461   1
   0  -2  -2 618.506 20.0638   5
   0  -2   2 488.253 20.1955   2
   0  -2   2 533.469 20.1253   5
   0  -2   2 640.220 20.1357   4
   0  -2  -2 688.749 20.8033   1
   0  -2  -2 621.059 20.0554   2
   0  -2  -2 617.119 20.1604   3
   0  -2  -2 515.637 20.1237   5
   0  -2   2 665.226 21.0590   1
   0   2  -2 658.109 21.0555   1
   0   2   2 618.541 20.0540   2
   0   2  -2 613.386 20.1120   5
   0   2   2 674.064 20.7892   1
   0   2  -2 567.709 20.1481   4
   0   2   2 610.118 20.0620   5
   0   2   2 631.556 20.1485   4
   0   2  -2 643.047 20.1732   2
   0   2   2 619.153 20.0658   5
   0   2   2 625.163 20.1521   3
   0   2  -2 616.308 20.1084   5
   1  -2   2 15.1214 0.75553   4
   1  -2   2 15.2373 0.70763   5
  -1  -2  -2 12.6757 1.16310   3
   1  -2   2 11.2256 0.78476   5
   1  -2   2 13.3169 1.44662   1
  -1   2  -2 15.1150 0.71513   5
   1   2   2 15.4585 1.75358   1
   1   2   2 15.1381 0.85961   3
  -1   2  -2 14.0817 0.84089   2
  -1   2  -2 13.9991 0.70250   5
   1   2   2 12.7873 0.75257   5
   1   2   2 19.7068 0.81840   5
  -1   2  -2 14.0957 1.46750   1
  -1   2  -2 14.2952 0.76106   4
   1   2   2 14.6009 0.70830   2
  -2  -2  -2 90.2398 3.15671   2
   2  -2   2 93.6005 3.14364   5
   2  -2   2 92.0988 3.13343   5
  -2  -2  -2 90.0500 4.51415   1
   2  -2   2 92.7497 3.95450   1
  -2  -2  -2 81.7823 3.43931   5
  -2  -2  -2 94.3999 3.28725   3
  -2  -2  -2 91.7900 3.26031   5
   2   2   2 86.9531 3.24103   5
  -2   2  -2 88.1847 3.12233   4
  -2   2  -2 91.8332 3.97007   1
  -2   2  -2 94.0638 3.27724   3
  -2   2  -2 92.6952 3.13429   5
   2   2   2 93.7270 4.59303   1
   2   2   2 85.9137 3.24828   3
  -2   2  -2 91.5660 3.13338   5
   2   2   2 90.5316 3.14949   2
   2   2   2 91.8978 3.25632   5
  -2   2  -2 88.2683 3.26435   2
  -3  -2  -2 415.874 14.0556   3
  -3  -2  -2 379.351 14.1020   5
  -3  -2  -2 433.116 14.0857   5
  -3  -2  -2 430.308 15.8192   1
   3  -2   2 422.239 13.9293   5
   3  -2   2 413.448 13.9199   5
  -3  -2  -2 396.650 13.9999   2
   3  -2   2 450.410 14.9991   1
   3   2   2 416.849 14.0755   5
  -3   2  -2 418.987 13.9198   5
   3   2   2 430.170 14.0525   3
  -3   2  -2 431.803 14.9767   1
   3   2   2 427.285 13.9683   2
   3   2   2 434.049 15.8349   1
  -3   2  -2 438.675 14.0784   2
  -3   2  -2 413.332 13.8576   4
  -3   2  -2 417.004 13.9234   5
   3   2   2 426.003 14.0844   5
  -3   2  -2 422.250 14.0420   3
  -4  -2  -2 156.998 5.61575   5
   4  -2   2 160.091 6.69932   1
  -4  -2  -2 158.316 5.58703   3
   4  -2   2 162.575 5.56153   3
  -4  -2  -2 164.915 7.72480   1
   4  -2   2 156.242 5.44144   5
  -4  -2  -2 154.893 5.51220   2
   4  -2   2 154.796 5.43284   5
  -4  -2  -2 157.466 5.63623   5
   4   2   2 151.636 5.61487   5
   4   2   2 159.953 5.63598   5
   4   2   2 158.734 5.50386   2
  -4   2  -2 160.998 5.44097   5
  -4   2  -2 162.003 6.78235   1
  -4   2  -2 159.800 5.56082   3
  -4   2  -2 156.724 5.28559   4
   4   2   2 167.138 5.58637   3
   4   2   2 158.337 7.65908   1
   4   2   2 154.499 5.41125   4
  -4   2  -2 158.081 5.44155   5
   5  -2   2 493.799 16.3089   3
   5  -2   2 483.121 16.2147   5
  -5  -2  -2 497.123 16.4332   5
  -5  -2  -2 477.862 16.3285   3
   5  -2   2 475.453 16.2022   5
   5  -2   2 504.376 17.8814   1
  -5  -2  -2 485.099 16.3002   2
  -5  -2  -2 491.664 16.4081   5
  -5  -2  -2 491.093 18.9229   1
  -5   2  -2 478.052 16.1994   5
  -5   2  -2 458.362 15.9579   4
   5   2   2 501.725 16.3289   3
  -5   2  -2 471.146 15.9642   4
   5   2   2 483.606 16.1233   4
  -5   2  -2 500.055 16.2150   5
   5   2   2 493.229 16.4191   5
   5   2   2 494.192 16.4125   5
   5   2   2 511.912 19.0720   1
  -5   2  -2 501.584 17.9153   1
   5   2   2 482.046 16.2819   2
  -5   2  -2 481.858 16.3018   3
  -6  -2  -2 825.205 27.3380   5
   6  -2   2 849.661 27.2064   3
  -6  -2  -2 801.503 27.2123   2
   6  -2   2 814.936 27.1218   5
   6  -2   2 779.705 27.0977   5
  -6  -2  -2 845.816 30.3856   1
   6  -2   2 823.476 29.3823   1
  -6  -2  -2 831.300 27.3206   5
  -6  -2  -2 814.157 27.2275   3
  -6   2  -2 839.350 29.1514   1
   6   2   2 839.296 27.2163   3
   6   2   2 826.070 27.3238   5
   6   2   2 813.976 30.2286   1
  -6   2  -2 802.176 27.1040   5
  -6   2  -2 834.638 27.1136   5
   6   2   2 825.701 26.9634   4
   6   2   2 843.966 27.2212   2
  -6   2  -2 806.283 27.1878   3
  -6   2  -2 809.303 27.2945   2
   6   2   2 802.509 27.3108   5
  -7  -2  -2 48.7871 2.39724   2
  -7  -2  -2 49.3127 2.48812   5
  -7  -2  -2 47.0995 5.65042   1
  -7  -2  -2 49.7736 2.36657   3
   7  -2   2 44.6763 2.51543   3
   7  -2   2 43.8881 4.27855   1
  -7  -2  -2 49.3988 2.50810   5
   7  -2   2 45.5909 2.17120   5
   7  -2   2 46.8058 2.19697   5
  -7   2  -2 48.2747 2.32471   3
  -7   2  -2 49.1359 2.20497   5
   7   2   2 45.4955 2.43158   5
   7   2   2 50.4757 1.92952   4
   7   2   2 51.5920 5.63868   1
   7   2   2 47.0726 2.33108   3
  -7   2  -2 47.4007 2.18053   5
  -7   2  -2 44.9497 4.65087   1
   7   2   2 47.5503 2.46308   5
   7   2   2 49.9749 2.36793   2
  -7   2  -2 46.0638 2.39304   2
  -8  -2  -2 736.214 24.7941   5
  -8  -2  -2 729.854 24.8121   5
  -8  -2  -2 728.382 24.7045   2
   8  -2   2 739.873 24.5771   5
   8  -2   2 735.465 27.3919   1
   8  -2   2 757.255 24.6227   3
   8  -2   2 721.504 24.5600   5
  -8  -2  -2 737.931 24.6557   3
  -8  -2  -2 745.431 28.7511   1
  -8   2  -2 712.282 24.5859   3
  -8   2  -2 762.153 24.5781   5
   8   2   2 736.457 24.2381   4
  -8   2  -2 748.878 27.4186   1
   8   2   2 741.167 24.8130   5
   8   2   2 733.817 24.8118   5
   8   2   2 762.730 24.7093   2
  -8   2  -2 727.720 24.5530   5
   8   2   2 748.018 24.6335   3
   8   2   2 727.303 24.2466   4
  -8   2  -2 720.157 24.7647   2
  -9  -2  -2 6.63434 1.04869   3
   9  -2   2 5.96545 2.95713   1
  -9  -2  -2 7.89154 1.21980   5
   9  -2   2 9.75542 1.10269   5
   9  -2   2 10.0338 1.18264   3
  -9  -2  -2 8.34471 1.19038   2
  -9  -2  -2 4.71386 3.92956   1
   9  -2   2 9.29868 1.08954   5
  -9  -2  -2 11.3779 1.48081   5
   9   2   2 6.41969 3.64120   1
   9   2   2 9.36335 1.23705   5
  -9   2  -2 7.92802 3.18996   1
  -9   2  -2 6.80400 1.20163   2
   9   2   2 6.74840 1.05817   3
  -9   2  -2 10.0094 1.11596   5
  -9   2  -2 9.68053 1.15192   5
   9   2   2 10.4643 0.91485   4
   9   2   2 10.2707 1.32441   2
   9   2   2 10.4946 1.45066   5
   9   2   2 11.4907 0.88415   4
  -9   2  -2 9.39234 1.13228   3
 -10  -2  -2 847.557 28.1337   5
  10  -2   2 837.157 27.8599   5
 -10  -2  -2 825.971 33.0706   1
  10  -2   2 839.132 27.8554   5
 -10  -2  -2 842.565 28.1337   5
  10  -2   2 817.349 31.5560   1
 -10  -2  -2 826.241 28.0260   2
 -10  -2  -2 826.419 27.9025   3
  10  -2   2 837.756 27.8551   3
 -10   2  -2 837.903 27.8486   3
  10   2   2 800.288 27.4720   4
 -10   2  -2 820.763 27.8355   5
 -10   2  -2 847.010 28.1230   2
  10   2   2 828.623 27.2932   4
  10   2   2 855.319 28.1591   5
  10   2   2 827.093 27.8713   3
  10   2   2 844.498 28.0303   2
 -10   2  -2 851.323 27.8550   5
 -10   2  -2 801.467 31.4820   1
 -11  -2  -2 7.65161 1.52936   5
  11  -2   2 9.05336 1.36938   3
  11  -2   2 9.61357 1.21377   5
 -11  -2  -2 5.87072 1.33358   2
 -11  -2  -2 2.76814 5.64610   1
 -11  -2  -2 7.33126 1.21193   3
 -11  -2  -2 8.24037 1.63750   5
  11   2   2 7.45784 0.62403   4
 -11   2  -2 7.04491 1.37046   2
  11   2   2 8.82718 0.69396   4
  11   2   2 7.27756 1.60635   5
  11   2   2 7.22898 1.28535   3
 -11   2  -2 6.24776 1.09221   5
 -11   2  -2 4.93816 4.37440   1
 -11   2  -2 6.57800 1.18396   3
 -12  -2  -2 21.3666 2.74726   5
 -12  -2  -2 24.3833 2.67794   2
  12  -2   2 26.0602 2.45080   5
 -12  -2  -2 22.6211 7.26604   1
 -12  -2  -2 24.9462 2.33424   3
  12  -2   2 19.8187 2.56799   3
  12   2   2 25.9410 3.10854   5
  12   2   2 25.5669 2.69809   5
 -12   2  -2 24.9814 2.42960   5
  12   2   2 17.8722 1.89973   3
 -12   2  -2 24.1041 2.26642   3
 -13  -2  -2 38.2959 3.56850   5
 -13  -2  -2 41.8000 3.00616   3
 -13  -2  -2 40.0752 3.36078   2
  13  -2   2 44.0643 2.91470   5
  13  -2   2 42.2015 4.09272   5
 -13   2  -2 39.0974 2.91452   3
 -13   2  -2 39.6889 3.38083   2
 -13   2  -2 36.7359 2.99721   5
  13   2   2 38.8428 3.40259   5
  14  -2   2 8.69567 1.46486   5
 -14  -2  -2 12.5935 2.04531   2
 -14  -2  -2 14.6022 2.14791   5
 -14   2  -2 8.09954 1.83689   2
 -14   2  -2 12.5308 1.72153   3
  14   2   2 9.75414 1.78547   5
 -15  -2  -2 22.1350 3.05083   3
  15  -2   2 23.2900 2.87829   5
 -15  -2  -2 23.3473 2.71495   2
 -15   2  -2 25.9401 3.06594   3
  15   2   2 22.7334 2.69902   5
 -15   2  -2 28.9998 3.77100   2
 -16  -2  -2 -0.5946 2.08200   2
 -16  -2  -2 1.20921 1.85428   3
  16  -2   2 2.46461 1.64455   5
  16   2   2 2.45788 1.93371   5
 -16   2  -2 2.01462 1.73179   3
 -16   2  -2 3.09931 2.31455   2
  16  -3  -2 5.78542 1.55382   5
 -16  -3   2 5.18937 2.19602   2
 -16   3   2 2.29037 2.28515   2
  16   3  -2 1.07595 2.01563   5
  15  -3  -2 1.18701 1.16362   5
 -15  -3   2 4.99937 1.62621   3
 -15  -3   2 2.52668 2.01363   2
  15   3  -2 4.53615 1.88091   5
 -15   3   2 0.01507 1.30186   3
 -15   3   2 2.25616 1.90502   2
 -14  -3   2 16.5274 2.22904   5
  14  -3  -2 15.6384 2.26023   5
  14  -3  -2 18.5455 2.23468   5
 -14  -3   2 18.6313 2.35082   2
 -14  -3   2 18.4276 2.53545   3
 -14   3   2 18.5939 2.25573   3
  14   3  -2 16.8221 2.17768   5
 -14   3   2 15.5047 2.11578   2
  13  -3  -2 44.7301 2.83720   5
 -13  -3   2 45.8856 3.59056   2
 -13  -3   2 44.6511 3.73910   5
 -13  -3   2 46.2220 2.95656   3
  13  -3  -2 45.0555 2.74430   5
  13   3  -2 47.9586 3.66773   5
 -13   3   2 45.9703 2.71186   3
  13   3  -2 47.8699 2.09858   4
 -13   3   2 42.3294 3.51908   2
  13   3  -2 38.9127 3.23453   3
 -12  -3   2 169.958 6.41973   3
 -12  -3   2 169.445 15.1418   1
  12  -3  -2 161.899 6.38733   5
 -12  -3   2 168.642 6.95681   5
  12  -3  -2 167.146 6.31231   5
 -12  -3   2 160.419 7.31328   5
 -12   3   2 168.913 6.25348   3
  12   3  -2 166.954 5.87989   4
 -12   3   2 166.628 6.37399   5
  12   3  -2 166.302 7.08797   5
  12   3  -2 161.037 6.91787   5
  12   3  -2 159.346 6.44550   3
 -12   3   2 166.204 7.22316   2
 -11  -3   2 278.969 10.5304   5
  11  -3  -2 286.501 9.91015   5
  11  -3  -2 282.441 9.92410   5
 -11  -3   2 288.134 10.4638   2
 -11  -3   2 268.413 16.9254   1
 -11  -3   2 273.374 9.99527   3
 -11  -3   2 290.715 16.5685   1
 -11  -3   2 295.923 10.5395   5
 -11   3   2 289.984 13.9094   1
  11   3  -2 283.424 10.5175   5
 -11   3   2 282.479 9.92303   5
  11   3  -2 271.586 9.98552   3
 -11   3   2 282.221 9.87903   3
 -11   3   2 273.721 10.4028   2
  11   3  -2 276.766 10.4624   5
  11   3  -2 276.471 9.61123   4
 -10  -3   2 183.689 7.09000   2
  10  -3  -2 183.109 6.57405   5
  10  -3  -2 178.359 6.55853   5
 -10  -3   2 192.234 7.21339   5
 -10  -3   2 178.364 7.09098   5
 -10  -3   2 180.675 6.70409   3
 -10  -3   2 166.201 12.5084   1
 -10  -3   2 159.870 12.2064   1
 -10   3   2 181.819 7.09435   2
 -10   3   2 181.329 6.64304   5
  10   3  -2 178.051 6.37774   4
  10   3  -2 183.370 7.11875   5
 -10   3   2 182.719 9.79415   1
  10   3  -2 175.993 7.07468   2
  10   3  -2 188.971 7.17359   5
 -10   3   2 182.936 6.58247   5
 -10   3   2 176.254 6.56565   3
  10   3  -2 182.299 6.69493   3
 -10   3   2 185.630 9.99800   1
  -9  -3   2 0.81240 1.12920   5
  -9  -3   2 0.53215 0.76493   3
   9  -3  -2 0.70328 0.62755   5
   9  -3  -2 -0.0046 0.56444   5
  -9  -3   2 0.67656 0.96962   5
  -9  -3   2 -1.1936 0.89636   2
  -9  -3   2 -1.8450 3.73963   1
  -9   3   2 0.11529 0.35503   4
   9   3  -2 0.04496 0.57020   4
   9   3  -2 -1.3604 1.03130   5
   9   3  -2 0.32908 0.98172   5
  -9   3   2 0.76813 1.02923   2
  -9   3   2 0.96149 0.70550   3
  -9   3   2 0.87750 0.63563   5
   9   3  -2 0.34633 0.77032   3
   9   3  -2 -0.8641 1.00738   2
  -9   3   2 0.53720 2.40044   1
  -9   3   2 0.15835 0.62680   5
  -9   3   2 0.42483 2.46559   1
   8  -3  -2 1.43487 0.55597   5
  -8  -3   2 1.71036 0.77242   3
  -8  -3   2 3.48380 3.60288   1
  -8  -3   2 2.14476 0.97462   5
  -8  -3   2 -2.1731 2.92999   1
  -8  -3   2 1.32167 0.86552   2
   8  -3  -2 0.36151 0.54450   5
  -8   3   2 2.16093 0.67290   3
   8   3  -2 2.65164 0.80161   3
  -8   3   2 0.78275 0.87791   2
  -8   3   2 0.38084 1.95936   1
   8   3  -2 1.07461 0.93282   5
   8   3  -2 2.64837 1.00331   5
   8   3  -2 0.74384 0.57780   4
  -8   3   2 2.57448 1.98618   1
   8   3  -2 1.93019 0.86549   2
  -8   3   2 1.81102 0.55102   5
  -8   3   2 1.13382 0.41625   4
  -8   3   2 0.89061 0.54684   5
  -7  -3   2 31.8005 1.85513   3
  -7  -3   2 28.6848 4.44489   1
  -7  -3   2 34.6764 2.11145   5
  -7  -3   2 31.9051 2.10212   5
   7  -3  -2 31.1955 1.56174   5
   7  -3  -2 32.5508 1.55527   5
  -7  -3   2 34.5585 5.32168   1
  -7  -3   2 36.4464 2.11748   2
  -7   3   2 33.9938 1.55981   5
   7   3  -2 31.2505 2.00045   2
   7   3  -2 35.1497 1.69624   4
  -7   3   2 34.3242 2.07617   2
  -7   3   2 33.4571 1.45658   4
   7   3  -2 31.4761 2.05252   3
  -7   3   2 34.1389 3.54248   1
  -7   3   2 34.5614 1.74463   3
  -7   3   2 28.0954 3.37343   1
   7   3  -2 36.4385 2.12336   5
   7   3  -2 35.1674 2.13433   5
  -7   3   2 33.3868 1.56793   5
  -6  -3   2 52.8071 5.39269   1
  -6  -3   2 46.4395 2.31128   2
   6  -3  -2 47.4253 1.86793   5
  -6  -3   2 54.2279 5.23252   1
  -6  -3   2 43.8414 2.16297   3
   6  -3  -2 48.8270 1.88033   5
  -6  -3   2 50.0531 2.40153   5
  -6  -3   2 45.7938 2.38710   5
  -6   3   2 49.0903 3.32703   1
   6   3  -2 47.4563 2.30661   2
   6   3  -2 49.8554 2.41678   5
  -6   3   2 48.1192 1.86256   5
  -6   3   2 45.8710 2.28470   2
  -6   3   2 45.4897 3.27392   1
  -6   3   2 47.3254 1.86745   5
   6   3  -2 46.9668 2.39138   5
  -6   3   2 45.4273 2.05369   3
   6   3  -2 44.6492 2.12176   3
  -6   3   2 48.1991 1.88311   4
   6   3  -2 46.6239 2.05065   4
  -5  -3   2 732.235 23.3174   4
  -5  -3   2 699.610 23.4575   2
  -5  -3   2 732.116 26.4236   1
  -5  -3   2 711.340 23.5074   5
   5  -3  -2 672.591 23.0951   5
  -5  -3   2 733.366 26.4671   1
   5  -3  -2 690.727 23.1035   5
  -5  -3   2 709.537 23.3745   3
  -5  -3   2 692.186 23.5072   5
  -5   3   2 720.958 23.9675   1
   5   3  -2 719.082 23.4586   2
   5   3  -2 719.031 23.3626   3
  -5   3   2 694.477 23.0981   5
   5   3  -2 683.318 23.2981   4
   5   3  -2 691.022 23.5058   5
  -5   3   2 702.899 23.2982   3
   5   3  -2 707.400 23.5107   5
  -5   3   2 694.577 23.4348   2
  -5   3   2 707.035 23.0995   5
  -5   3   2 708.036 23.9603   1
  -5   3   2 692.620 23.1961   4
  -4  -3   2 748.422 25.2075   3
  -4  -3   2 749.723 25.2735   2
  -4  -3   2 755.009 25.1645   4
  -4  -3   2 810.563 27.9466   1
  -4  -3   2 754.863 25.3138   5
  -4  -3   2 763.828 25.3075   5
   4  -3  -2 742.910 24.8984   5
  -4  -3   2 776.283 27.7506   1
   4  -3  -2 711.975 24.8915   5
   4   3  -2 776.817 25.3175   5
  -4   3   2 756.126 24.8941   5
   4   3  -2 769.363 25.3164   5
   4   3  -2 773.172 25.2592   2
   4   3  -2 745.867 25.1669   4
  -4   3   2 756.169 25.0863   4
  -4   3   2 780.654 25.3393   1
   4   3  -2 793.030 25.2136   3
  -4   3   2 790.309 25.3339   1
  -4   3   2 750.018 24.8966   5
  -3  -3   2 1095.55 36.6642   3
  -3  -3   2 1093.66 36.7243   5
  -3  -3   2 1211.73 38.9929   1
  -3  -3   2 1090.50 36.6984   2
  -3  -3   2 1133.77 38.7682   1
  -3  -3   2 1111.13 36.7226   5
  -3  -3   2 1117.80 36.6364   4
   3   3  -2 1107.92 36.7190   5
  -3   3   2 1092.37 36.6088   3
  -3   3   2 1118.18 36.6499   2
  -3   3   2 1097.06 36.5772   4
   3   3  -2 1090.39 36.6348   4
   3   3  -2 1138.23 36.6931   2
   3   3  -2 1114.47 36.6610   3
   3   3  -2 1140.47 36.7289   5
  -2  -3   2 870.592 29.0430   5
  -2  -3   2 945.712 30.9065   1
  -2  -3   2 872.428 29.0408   3
  -2  -3   2 891.395 29.0156   4
  -2  -3   2 879.208 29.0515   2
  -2  -3   2 854.897 29.0399   5
   2   3  -2 898.664 29.0488   2
  -2   3   2 880.889 28.9776   2
   2   3  -2 847.503 29.0333   5
   2   3  -2 866.725 29.0134   4
  -2   3   2 859.273 28.9922   3
   2   3  -2 899.941 29.0410   3
   2   3  -2 928.082 30.8472   1
   2   3  -2 870.840 29.0365   5
  -2   3   2 877.104 28.9802   4
  -1  -3   2 23.0474 1.15030   4
   1  -3  -2 22.1858 1.38610   1
   1  -3  -2 21.5890 0.86133   5
   1  -3  -2 23.1226 1.19982   3
  -1  -3   2 26.3198 1.25206   2
  -1  -3   2 20.6376 1.11716   5
   1  -3  -2 21.8001 0.86076   5
  -1  -3   2 21.5010 1.22004   3
  -1  -3   2 23.4531 2.30401   1
   1   3  -2 21.8988 1.20531   3
  -1   3   2 22.1879 1.07357   2
   1   3  -2 21.2051 1.10557   5
   1   3  -2 23.1425 2.37177   1
   1   3  -2 22.8677 1.17972   4
  -1   3   2 21.8880 1.13671   4
  -1   3   2 21.3322 1.15906   3
   1   3  -2 22.3028 1.20318   2
  -1   3   2 22.3335 0.85950   5
   1   3  -2 21.6469 1.10298   5
   0  -3  -2 1675.71 56.2357   3
   0  -3   2 1715.62 56.1948   4
   0  -3   2 1603.25 56.1321   5
   0  -3  -2 1856.60 57.0568   1
   0  -3   2 1703.55 56.2337   2
   0  -3   2 1837.40 57.3743   1
   0  -3   2 1648.69 56.1345   5
   0   3  -2 1664.56 56.1309   5
   0   3   2 1717.03 56.1202   2
   0   3  -2 1733.59 56.2317   2
   0   3  -2 1658.01 56.1363   5
   0   3   2 1811.91 57.0361   1
   0   3   2 1704.74 56.2291   3
   0   3   2 1653.57 56.0828   5
   0   3  -2 1838.46 57.3705   1
   0   3  -2 1694.73 56.2366   3
   0   3  -2 1724.98 56.2030   4
  -1  -3  -2 827.739 32.5133   2
  -1  -3  -2 902.614 32.5287   5
  -1  -3  -2 969.795 32.5534   5
   1  -3   2 1009.81 32.6459   2
  -1  -3  -2 1009.37 32.6563   3
   1  -3   2 967.814 32.4867   5
  -1  -3  -2 1004.25 33.8246   1
   1  -3   2 993.334 32.4903   5
   1  -3   2 1103.28 33.5862   1
   1   3   2 975.726 32.5460   5
  -1   3  -2 983.734 32.5650   4
   1   3   2 993.971 32.5499   5
  -1   3  -2 1053.60 33.5053   1
  -1   3  -2 1007.38 32.4871   5
  -1   3  -2 1013.93 32.6368   2
   1   3   2 994.747 32.5067   2
   1   3   2 1056.20 33.9093   1
   1   3   2 1017.30 32.6444   3
  -1   3  -2 994.338 32.4912   5
   2  -3   2 899.404 29.9106   5
   2  -3   2 994.424 30.8871   1
  -2  -3  -2 784.469 30.0799   2
  -2  -3  -2 905.472 30.1174   3
  -2  -3  -2 900.239 30.0725   5
   2  -3   2 901.215 30.1042   2
   2  -3   2 888.124 29.9106   5
   2   3   2 876.875 30.0513   5
  -2   3  -2 966.460 30.8729   1
   2   3   2 912.923 29.9727   2
   2   3   2 1005.52 31.8921   1
  -2   3  -2 905.184 29.9069   5
  -2   3  -2 893.738 29.9814   4
  -2   3  -2 950.136 30.1150   2
   2   3   2 938.473 30.1122   3
   2   3   2 909.488 30.0610   5
  -2   3  -2 919.366 29.9143   5
   3  -3   2 415.279 13.9056   5
  -3  -3  -2 415.238 14.0236   2
  -3  -3  -2 415.873 14.1465   3
   3  -3   2 413.207 13.9172   5
  -3  -3  -2 410.691 14.1337   5
  -3  -3  -2 429.689 16.2090   1
  -3  -3  -2 420.272 14.1315   5
   3  -3   2 442.602 14.9190   1
  -3   3  -2 422.588 13.9100   5
   3   3   2 412.256 14.1221   5
  -3   3  -2 434.266 14.9435   1
  -3   3  -2 422.118 14.1220   3
   3   3   2 411.098 14.1173   5
  -3   3  -2 414.524 13.9506   4
  -3   3  -2 425.073 13.9106   5
   3   3   2 427.556 16.1259   1
   3   3   2 422.870 14.0116   2
   3   3   2 422.667 14.1297   3
  -3   3  -2 435.861 14.1535   2
  -4  -3  -2 307.917 10.6170   2
   4  -3   2 325.256 11.6679   1
  -4  -3  -2 321.635 10.7593   5
   4  -3   2 284.499 10.6777   5
  -4  -3  -2 316.298 10.7334   3
  -4  -3  -2 309.977 10.7532   5
  -4  -3  -2 327.211 13.2082   1
   4  -3   2 311.149 10.4760   5
  -4   3  -2 329.228 11.7442   1
   4   3   2 307.996 10.7377   5
  -4   3  -2 323.508 10.4825   5
   4   3   2 313.594 10.7033   3
  -4   3  -2 322.787 10.7480   2
   4   3   2 325.220 10.6188   2
  -4   3  -2 279.389 10.5510   4
   4   3   2 314.343 10.5861   4
   4   3   2 326.117 10.7635   5
   4   3   2 326.220 13.1594   1
  -4   3  -2 314.604 10.4802   5
  -4   3  -2 312.749 10.6930   3
  -5  -3  -2 30.8870 4.28105   1
  -5  -3  -2 30.1010 1.73622   3
  -5  -3  -2 31.9892 1.67549   2
   5  -3   2 30.7588 1.41737   5
  -5  -3  -2 31.6068 1.78580   5
  -5  -3  -2 33.6825 1.83958   5
  -5   3  -2 34.5755 3.03663   1
  -5   3  -2 27.0224 1.40420   4
  -5   3  -2 31.1936 1.70601   3
   5   3   2 31.7537 1.75799   3
   5   3   2 34.5220 1.65092   2
   5   3   2 27.3373 1.99035   5
   5   3   2 32.4485 1.83176   5
  -5   3  -2 31.4597 1.44653   5
   5   3   2 35.0775 4.29468   1
   5   3   2 31.7563 1.52761   4
  -5   3  -2 33.1164 1.42725   5
  -5   3  -2 31.9169 1.82958   2
  -6  -3  -2 93.3422 3.81040   3
  -6  -3  -2 95.9489 3.89084   5
   6  -3   2 90.6442 5.18972   1
   6  -3   2 88.0077 3.67832   5
   6  -3   2 96.1581 3.52245   5
  -6  -3  -2 92.6081 6.98036   1
  -6  -3  -2 97.9992 3.88999   5
  -6  -3  -2 95.8728 3.76890   2
   6   3   2 97.2131 3.79438   3
  -6   3  -2 95.2178 3.75163   3
  -6   3  -2 94.5106 3.29429   4
  -6   3  -2 95.4981 3.30548   4
   6   3   2 97.5646 3.54098   4
  -6   3  -2 94.4149 3.52559   5
   6   3   2 98.8682 6.80422   1
   6   3   2 94.5565 3.88223   5
  -6   3  -2 98.3059 3.52692   5
   6   3   2 97.0669 3.89630   5
   7  -3   2 0.52353 0.51400   5
   7  -3   2 -0.0747 1.77441   1
  -7  -3  -2 -4.3086 2.72888   1
  -7  -3  -2 0.39348 0.75807   3
  -7  -3  -2 0.62220 0.85693   5
   7  -3   2 0.23159 0.51255   5
  -7  -3  -2 0.06709 0.68938   2
  -7  -3  -2 -0.0707 0.81429   5
  -7   3  -2 0.25569 0.71381   3
   7   3   2 0.33733 0.51754   4
   7   3   2 -0.1759 0.82724   5
   7   3   2 -0.2929 0.80890   5
  -7   3  -2 0.04239 0.26421   4
  -7   3  -2 0.22986 0.53482   5
  -7   3  -2 -0.3568 0.47806   5
  -7   3  -2 1.04977 1.97223   1
   7   3   2 -4.6344 2.53929   1
   7   3   2 -0.5431 0.71619   3
  -7   3  -2 -0.3908 0.77802   2
  -7   3  -2 0.51022 0.24773   4
   7   3   2 -0.4468 0.66907   2
  -8  -3  -2 21.1763 1.93189   2
  -8  -3  -2 24.5258 2.16796   5
  -8  -3  -2 19.9973 1.91058   3
   8  -3   2 21.3128 1.53199   5
   8  -3   2 21.5613 1.53891   5
   8  -3   2 16.6902 2.90479   1
  -8  -3  -2 22.5165 4.43892   1
  -8  -3  -2 22.1921 2.36226   5
   8   3   2 23.1017 2.09880   5
  -8   3  -2 23.7775 1.55256   5
   8   3   2 22.3932 1.39404   4
  -8   3  -2 21.4270 1.95655   2
   8   3   2 20.6081 4.25962   1
  -8   3  -2 20.7177 1.84810   3
   8   3   2 19.5765 1.87570   3
   8   3   2 20.2457 2.08081   5
  -8   3  -2 23.0340 3.38389   1
  -8   3  -2 21.2726 1.55780   5
   8   3   2 22.6381 1.92130   2
  -9  -3  -2 47.3721 2.79881   2
   9  -3   2 48.2022 2.36906   5
  -9  -3  -2 43.8778 2.92833   5
  -9  -3  -2 47.2815 2.67083   3
  -9  -3  -2 51.1527 10.7849   1
   9  -3   2 42.9911 2.32607   5
  -9  -3  -2 50.0442 2.94039   5
   9  -3   2 36.1890 5.40681   1
  -9   3  -2 43.4949 2.36108   5
  -9   3  -2 49.9188 2.62991   3
   9   3   2 48.9162 2.12275   4
   9   3   2 40.9874 2.62689   3
  -9   3  -2 43.4765 2.89623   2
   9   3   2 44.3725 2.73658   2
   9   3   2 45.5391 2.06486   4
   9   3   2 47.1660 2.94260   5
  -9   3  -2 38.9312 5.74599   1
  -9   3  -2 41.5095 2.33406   5
 -10  -3  -2 22.4600 2.31736   2
 -10  -3  -2 18.0991 6.01083   1
  10  -3   2 24.0281 4.26371   1
 -10  -3  -2 25.7786 2.24067   3
  10  -3   2 25.9230 1.88416   5
 -10  -3  -2 24.5286 2.56029   5
  10  -3   2 26.0797 1.89133   5
 -10  -3  -2 28.1111 2.67499   5
 -10   3  -2 23.3528 4.21662   1
  10   3   2 24.9852 1.55783   4
  10   3   2 21.2436 2.25694   3
 -10   3  -2 25.2678 2.12730   3
  10   3   2 25.8829 1.44841   4
 -10   3  -2 24.4187 1.90696   5
  10   3   2 21.6111 2.43361   2
 -10   3  -2 23.5784 2.47299   2
  10   3   2 24.5363 2.63118   5
 -11  -3  -2 36.3324 3.21265   5
 -11  -3  -2 46.8554 7.89888   1
 -11  -3  -2 40.3202 7.12118   1
 -11  -3  -2 36.6876 3.09005   5
 -11  -3  -2 38.8789 2.92021   2
 -11  -3  -2 38.4554 2.69467   3
  11  -3   2 36.0678 2.33125   5
 -11   3  -2 32.6510 2.50231   3
  11   3   2 43.7389 3.36260   5
  11   3   2 36.1098 1.74443   4
  11   3   2 36.8655 1.84068   4
  11   3   2 37.1971 3.03310   5
 -11   3  -2 37.4363 2.42136   5
 -11   3  -2 34.5829 3.00412   2
  11   3   2 33.0568 2.80085   3
 -12  -3  -2 28.2129 3.02658   5
 -12  -3  -2 11.6253 7.70804   1
 -12  -3  -2 28.0963 2.86733   2
  12  -3   2 25.7137 2.17502   5
  12  -3   2 27.6591 2.28217   5
 -12  -3  -2 24.0380 2.49673   3
 -12  -3  -2 17.9677 2.51786   5
 -12   3  -2 23.6941 2.39316   5
 -12   3  -2 26.5365 2.92746   2
  12   3   2 26.1118 3.04727   5
  12   3   2 24.6245 1.34323   4
  12   3   2 15.5792 3.21590   5
  12   3   2 24.5179 1.42906   4
 -12   3  -2 26.0083 2.45085   3
 -13  -3  -2 37.9514 3.05756   3
 -13  -3  -2 32.8201 3.30715   2
 -13  -3  -2 37.0663 3.62517   5
  13  -3   2 39.8292 2.68759   5
  13  -3   2 39.7818 2.74104   5
  13   3   2 41.8708 3.49824   5
 -13   3  -2 31.9039 3.33955   2
 -13   3  -2 41.2269 2.94606   3
 -14  -3  -2 8.43114 1.73804   3
 -14  -3  -2 7.54506 1.91913   2
  14  -3   2 8.61304 1.41652   5
 -14  -3  -2 5.93574 1.91972   5
  14   3   2 9.57374 1.91400   5
 -14   3  -2 8.13636 2.04334   2
 -15  -3  -2 -1.1440 1.65684   3
  15  -3   2 0.70301 1.26396   5
 -15  -3  -2 1.98553 1.97491   2
 -15   3  -2 3.26079 2.07101   2
  15   3   2 3.62490 2.18072   5
 -15   3  -2 1.68690 1.60769   3
 -16  -3  -2 6.30103 2.12937   3
  16  -3   2 2.63287 1.57998   5
 -16  -3  -2 4.41403 2.30602   2
  16   3   2 3.12903 2.24642   5
 -16   3  -2 4.94362 1.96432   3
 -16   3  -2 2.99244 2.53037   2
 -15  -4   2 11.1539 1.82464   3
  15  -4  -2 7.76153 1.35445   5
 -15  -4   2 10.0359 2.15336   2
 -15   4   2 9.84280 1.63815   3
 -15   4   2 7.35017 2.06322   2
  15   4  -2 8.26987 2.23415   5
 -14  -4   2 -1.2495 1.64784   2
  14  -4  -2 1.47583 1.01732   5
 -14  -4   2 -1.4615 1.28680   3
  14  -4  -2 1.60788 1.02050   5
 -14  -4   2 -2.2681 1.74688   5
 -14   4   2 -0.5969 1.23215   3
  14   4  -2 1.69333 1.75057   5
 -14   4   2 -0.1504 1.57198   2
 -13  -4   2 58.8652 3.98173   2
 -13  -4   2 53.6431 3.33440   3
 -13  -4   2 51.4011 4.10891   5
  13  -4  -2 55.5192 2.85115   5
  13  -4  -2 54.9498 2.82869   5
 -13   4   2 55.0083 3.04913   3
  13   4  -2 52.2547 2.57085   4
 -13   4   2 48.5073 3.74798   2
  13   4  -2 56.6215 4.16550   5
 -12  -4   2 3.83218 1.95444   5
  12  -4  -2 6.52726 1.01579   5
 -12  -4   2 5.71759 1.29629   3
 -12  -4   2 4.74934 1.53100   5
 -12  -4   2 -4.8751 7.57087   1
  12  -4  -2 7.22339 1.02727   5
 -12  -4   2 6.14914 1.67930   2
  12   4  -2 4.74796 1.50901   3
  12   4  -2 4.64059 1.86017   5
 -12   4   2 9.51867 1.22604   5
 -12   4   2 4.19502 1.06511   3
  12   4  -2 6.04963 1.57369   5
  12   4  -2 6.26217 0.95603   4
 -12   4   2 4.87638 1.53271   2
 -11  -4   2 95.0596 4.59467   2
  11  -4  -2 86.7943 3.62808   5
 -11  -4   2 85.9236 11.5366   1
  11  -4  -2 90.9380 3.67265   5
 -11  -4   2 90.4095 4.78179   5
 -11  -4   2 94.5156 12.7911   1
 -11  -4   2 87.6236 4.06883   3
 -11  -4   2 86.5946 4.53725   5
 -11   4   2 89.5514 3.73410   5
  11   4  -2 95.5480 4.78668   5
 -11   4   2 91.8547 4.55295   2
 -11   4   2 85.7596 3.86716   3
  11   4  -2 89.9219 3.64960   4
  11   4  -2 90.5971 4.51876   5
  11   4  -2 85.1499 4.10841   3
  10  -4  -2 9.27658 1.21361   5
 -10  -4   2 8.60455 1.45306   5
 -10  -4   2 8.84449 1.51509   2
 -10  -4   2 10.5997 5.87053   1
 -10  -4   2 8.46331 5.71866   1
 -10  -4   2 8.06043 1.23182   3
  10  -4  -2 11.4823 1.27632   5
 -10  -4   2 12.7410 1.69557   5
 -10   4   2 9.81956 0.82742   4
 -10   4   2 9.55155 1.37669   5
  10   4  -2 7.59106 1.43446   5
 -10   4   2 8.85711 3.09698   1
  10   4  -2 9.16776 1.59657   5
  10   4  -2 10.5036 1.33605   3
 -10   4   2 9.51073 1.46368   2
  10   4  -2 8.70325 1.00279   4
 -10   4   2 11.0680 3.19680   1
 -10   4   2 8.97922 1.11200   3
  -9  -4   2 38.4570 2.76729   2
   9  -4  -2 37.7650 1.87338   5
  -9  -4   2 45.7626 2.94407   5
  -9  -4   2 39.4129 2.42833   3
  -9  -4   2 38.3589 2.75313   5
  -9  -4   2 38.0851 6.18799   1
   9  -4  -2 38.9897 1.87688   5
  -9   4   2 41.2916 4.64597   1
   9   4  -2 42.2913 2.74895   2
   9   4  -2 41.2535 3.11726   5
  -9   4   2 39.1279 2.70931   2
  -9   4   2 39.6304 1.71098   4
  -9   4   2 32.4735 4.54934   1
  -9   4   2 41.1159 1.71397   4
  -9   4   2 40.6482 1.94939   5
   9   4  -2 39.7728 2.77126   5
   9   4  -2 38.3054 2.12866   4
  -9   4   2 37.5583 2.22825   3
   9   4  -2 37.0013 2.42193   3
   8  -4  -2 264.673 8.91867   5
  -8  -4   2 263.170 9.33261   3
  -8  -4   2 271.582 14.1915   1
  -8  -4   2 251.582 9.48856   2
   8  -4  -2 266.371 8.92254   5
  -8  -4   2 270.498 9.61096   5
  -8  -4   2 260.693 13.9821   1
  -8  -4   2 259.932 9.57398   5
  -8   4   2 260.552 10.6288   1
   8   4  -2 266.670 9.15667   4
  -8   4   2 262.720 8.97475   5
   8   4  -2 255.157 9.55998   5
  -8   4   2 257.176 9.48716   2
  -8   4   2 272.012 8.92304   5
  -8   4   2 263.427 8.90137   4
  -8   4   2 263.213 9.20404   3
   8   4  -2 261.100 9.48012   2
  -8   4   2 262.482 10.6306   1
   8   4  -2 274.254 9.32519   3
  -7  -4   2 76.8370 7.68310   1
  -7  -4   2 90.7832 3.88751   2
  -7  -4   2 89.8453 3.93479   5
  -7  -4   2 89.2289 3.93505   5
   7  -4  -2 89.8530 3.20142   5
  -7  -4   2 88.4591 3.70858   3
   7  -4  -2 87.3799 3.19226   5
  -7  -4   2 87.2408 7.57949   1
  -7   4   2 88.2116 4.63264   1
  -7   4   2 88.3147 3.83696   2
  -7   4   2 91.9365 3.33943   4
  -7   4   2 90.3030 3.20118   5
  -7   4   2 94.8657 3.21420   5
   7   4  -2 92.4566 3.98138   5
  -7   4   2 87.2049 4.55716   1
   7   4  -2 88.5845 3.92525   5
   7   4  -2 90.3294 3.55788   4
   7   4  -2 90.6856 3.84314   2
   7   4  -2 90.6754 3.70104   3
  -7   4   2 87.4339 3.57882   3
  -6  -4   2 2.67341 2.84167   1
  -6  -4   2 4.11868 0.90847   2
  -6  -4   2 3.60859 0.82710   5
   6  -4  -2 5.65346 0.50834   5
  -6  -4   2 4.94827 2.82689   1
  -6  -4   2 4.94183 0.90525   5
  -6  -4   2 5.84980 0.85436   3
   6  -4  -2 4.29057 0.50314   5
   6   4  -2 2.66527 0.81497   5
   6   4  -2 4.80189 0.80388   3
  -6   4   2 4.23890 0.51958   5
  -6   4   2 4.51487 0.51955   5
   6   4  -2 3.64636 0.82391   2
  -6   4   2 3.50522 1.02473   1
   6   4  -2 4.36853 0.73938   4
  -6   4   2 3.58776 0.72284   3
   6   4  -2 4.05728 0.87852   5
  -6   4   2 4.03084 0.82336   2
  -6   4   2 4.78063 0.62016   4
  -5  -4   2 22.7130 1.54208   3
  -5  -4   2 20.2840 1.59134   5
  -5  -4   2 23.3264 1.64629   2
  -5  -4   2 18.2624 3.45813   1
  -5  -4   2 22.6315 3.61839   1
  -5  -4   2 23.3453 1.60774   5
   5   4  -2 23.9781 1.59347   2
   5   4  -2 21.6526 1.43668   4
   5   4  -2 16.3229 2.28805   3
   5   4  -2 20.2014 1.59926   5
  -5   4   2 22.4168 1.59112   2
  -5   4   2 27.1680 1.32721   4
  -5   4   2 23.1160 1.43684   3
  -4  -4   2 114.496 4.48776   5
  -4  -4   2 124.971 7.20807   1
  -4  -4   2 121.709 4.50467   5
  -4  -4   2 116.544 4.47130   2
  -4  -4   2 118.410 4.45362   3
  -4  -4   2 125.301 7.10327   1
   4   4  -2 123.912 4.51204   5
  -4   4   2 121.698 4.28756   4
  -4   4   2 118.237 4.42533   2
  -4   4   2 116.958 4.36373   3
   4   4  -2 115.617 4.47612   5
   4   4  -2 117.388 4.49875   2
   4   4  -2 115.391 4.37432   4
   4   4  -2 118.315 4.42695   3
  -3  -4   2 505.269 17.3714   5
  -3  -4   2 533.053 17.4008   2
  -3  -4   2 496.182 17.3654   3
  -3  -4   2 534.255 19.7968   1
  -3  -4   2 505.219 17.3850   5
  -3  -4   2 540.068 19.8723   1
   3   4  -2 519.699 17.3810   5
  -3   4   2 535.873 17.2846   4
   3   4  -2 541.125 17.3851   3
  -3   4   2 523.948 17.3196   2
   3   4  -2 525.708 17.3676   2
   3   4  -2 505.023 17.3261   4
  -3   4   2 512.106 17.3122   3
   3   4  -2 497.679 17.3680   5
  -2  -4   2 915.151 30.9991   2
  -2  -4   2 961.878 33.0805   1
  -2  -4   2 912.462 31.0187   3
  -2  -4   2 918.642 30.9805   5
  -2   4   2 940.126 30.9452   4
  -2   4   2 958.847 30.9323   2
   2   4  -2 933.121 30.9785   5
   2   4  -2 915.599 30.9731   4
   2   4  -2 968.693 31.0077   2
   2   4  -2 962.394 31.0215   3
   2   4  -2 948.404 30.9743   5
  -2   4   2 944.715 30.9812   3
  -1  -4   2 2171.32 68.0572   1
  -1  -4   2 1848.76 66.1317   5
  -1  -4   2 1944.22 66.1574   5
   1  -4  -2 2142.76 66.7244   1
   1  -4  -2 2001.24 66.1365   2
  -1  -4   2 1928.22 66.2143   2
   1  -4  -2 1967.14 66.2341   3
   1  -4  -2 2137.47 66.7369   1
   1   4  -2 2054.26 66.2617   3
  -1   4   2 2007.95 66.2222   3
   1   4  -2 2049.78 66.2277   2
   1   4  -2 2024.76 66.1520   5
   1   4  -2 2094.79 67.9367   1
   1   4  -2 1971.82 66.2050   4
  -1   4   2 2024.87 66.1304   2
   1   4  -2 2023.96 66.1602   5
   0  -4   2 1132.66 39.9122   5
   0  -4  -2 1285.22 41.1047   1
   0  -4  -2 1306.81 41.1047   1
   0  -4  -2 1189.00 40.0723   3
   0  -4   2 1173.89 39.9161   5
   0  -4  -2 1185.45 39.8642   5
   0  -4  -2 1194.03 39.9356   2
   0  -4  -2 1151.66 39.8598   5
   0  -4   2 1308.64 41.4792   1
   0  -4   2 1212.68 40.0590   2
   0   4  -2 1177.25 39.9173   5
   0   4  -2 1250.34 40.0866   3
   0   4  -2 1275.39 40.0678   2
   0   4   2 1233.86 39.9403   2
   0   4   2 1181.23 39.8577   5
   0   4  -2 1181.30 40.0094   4
   0   4  -2 1232.61 39.9202   5
   0   4   2 1201.11 39.8647   5
   0   4   2 1247.65 40.0752   3
   0   4  -2 1268.24 41.4212   1
  -1  -4  -2 344.002 11.7169   3
  -1  -4  -2 356.145 13.1255   1
   1  -4   2 327.069 11.4726   5
  -1  -4  -2 337.130 11.5543   5
  -1  -4  -2 345.273 11.5575   5
   1  -4   2 350.587 11.7053   2
  -1  -4  -2 357.489 11.5636   2
   1  -4   2 355.930 12.7288   1
   1  -4   2 340.763 11.4787   5
  -1   4  -2 342.677 11.6984   3
  -1   4  -2 327.900 11.5971   4
  -1   4  -2 347.975 11.4843   5
   1   4   2 339.293 11.5420   2
   1   4   2 343.541 11.5478   5
   1   4   2 357.158 11.7181   3
  -1   4  -2 340.696 12.6434   1
  -1   4  -2 344.266 11.4735   5
  -1   4  -2 361.966 11.6981   2
  -2  -4  -2 337.562 11.3384   5
  -2  -4  -2 341.302 11.2706   2
  -2  -4  -2 334.618 11.4314   3
   2  -4   2 326.308 11.3929   2
   2  -4   2 303.705 11.1771   5
   2  -4   2 332.878 11.1326   5
   2  -4   2 348.606 12.2255   1
   2   4   2 333.156 11.2472   2
  -2   4  -2 323.011 11.2700   4
   2   4   2 358.514 11.4418   3
   2   4   2 332.477 11.3219   5
  -2   4  -2 347.999 11.4152   2
   2   4   2 337.658 11.3203   5
  -2   4  -2 342.038 11.1374   5
  -2   4  -2 332.089 12.1493   1
  -2   4  -2 340.989 11.1289   5
  -3  -4  -2 775.878 25.9522   5
  -3  -4  -2 766.448 25.8304   2
   3  -4   2 787.188 25.6652   5
  -3  -4  -2 773.371 31.2420   1
  -3  -4  -2 773.930 25.9921   3
   3  -4   2 753.570 25.6490   5
   3  -4   2 821.090 26.6932   1
  -3  -4  -2 780.571 25.9417   5
  -3   4  -2 769.254 25.6517   5
   3   4   2 791.940 25.8227   2
  -3   4  -2 775.792 25.6543   5
   3   4   2 786.131 25.9340   5
  -3   4  -2 798.566 25.9727   2
   3   4   2 799.861 26.0096   3
  -3   4  -2 800.601 26.6726   1
  -3   4  -2 761.893 25.7876   4
   3   4   2 804.250 28.2998   1
   3   4   2 774.873 25.9352   5
   4  -4   2 444.304 15.0354   5
  -4  -4  -2 462.633 15.2743   2
  -4  -4  -2 459.092 15.4237   5
  -4  -4  -2 447.046 15.4044   3
  -4  -4  -2 464.089 18.1787   1
  -4  -4  -2 462.247 15.4005   5
   4  -4   2 459.870 15.0528   5
  -4   4  -2 453.563 15.0381   5
   4   4   2 442.714 15.3744   5
  -4   4  -2 450.038 15.1449   4
  -4   4  -2 441.712 15.3540   3
   4   4   2 461.188 15.4055   5
   4   4   2 460.726 18.0593   1
  -4   4  -2 467.491 16.2198   1
   4   4   2 470.398 15.2604   2
  -4   4  -2 471.963 15.4200   2
   4   4   2 433.515 15.2516   4
  -4   4  -2 459.644 15.0480   5
   4   4   2 450.007 15.3825   3
   5  -4   2 112.036 3.96641   5
  -5  -4  -2 119.062 7.64396   1
  -5  -4  -2 112.878 4.42248   5
   5  -4   2 110.490 5.26320   1
  -5  -4  -2 111.224 4.26883   2
  -5  -4  -2 107.563 4.38065   3
  -5  -4  -2 114.076 4.40882   5
   5  -4   2 114.368 3.98714   5
   5   4   2 113.316 4.41362   5
   5   4   2 114.278 4.36703   3
   5   4   2 115.077 4.41629   5
   5   4   2 116.345 4.21665   4
   5   4   2 114.916 4.24121   2
  -5   4  -2 112.953 4.34069   3
  -5   4  -2 113.460 4.02648   4
  -5   4  -2 113.649 4.42774   2
  -5   4  -2 101.442 6.75026   1
   5   4   2 110.057 7.21973   1
  -5   4  -2 115.092 3.97024   5
  -5   4  -2 116.763 3.98438   5
   6  -4   2 115.077 5.78871   1
  -6  -4  -2 124.393 4.78105   5
   6  -4   2 118.794 4.26468   5
  -6  -4  -2 126.114 8.38544   1
   6  -4   2 122.934 4.29613   5
  -6  -4  -2 119.947 4.78182   5
  -6  -4  -2 115.124 4.70246   3
  -6  -4  -2 120.577 4.63056   2
  -6   4  -2 117.830 4.27130   5
   6   4   2 121.522 5.18575   5
   6   4   2 123.067 4.68536   3
  -6   4  -2 118.111 6.02004   1
  -6   4  -2 119.074 4.64542   3
  -6   4  -2 121.529 4.26949   5
   6   4   2 129.139 8.06533   1
   6   4   2 117.759 4.58558   2
  -6   4  -2 121.387 4.79477   2
  -6   4  -2 117.751 4.23920   4
   6   4   2 117.994 4.45738   4
  -6   4  -2 121.857 4.23008   4
  -7  -4  -2 15.1314 3.85503   1
   7  -4   2 14.0210 1.10057   5
  -7  -4  -2 12.8105 1.67725   3
   7  -4   2 13.7885 1.12390   5
  -7  -4  -2 12.8383 1.77213   5
   7  -4   2 14.4617 2.31709   1
  -7  -4  -2 13.3977 1.62748   2
  -7  -4  -2 12.8979 1.78692   5
  -7   4  -2 14.4389 1.57763   3
  -7   4  -2 12.3090 0.92571   4
   7   4   2 12.0866 1.69233   3
  -7   4  -2 13.4120 1.11506   5
   7   4   2 15.0024 1.60858   2
  -7   4  -2 12.1624 2.41040   1
   7   4   2 14.3269 1.33402   4
  -7   4  -2 14.4711 0.95274   4
  -7   4  -2 13.0079 1.11578   5
  -7   4  -2 17.1035 1.84833   2
   7   4   2 15.8396 2.23713   5
   8  -4   2 160.733 8.04085   1
  -8  -4  -2 164.729 6.33744   5
   8  -4   2 157.325 5.68197   5
  -8  -4  -2 148.711 10.7804   1
   8  -4   2 161.124 5.70862   5
  -8  -4  -2 159.812 6.31342   5
  -8  -4  -2 155.298 6.12658   3
  -8  -4  -2 162.775 6.11140   2
  -8   4  -2 156.581 5.69790   5
   8   4   2 161.006 6.11322   3
  -8   4  -2 152.597 5.39310   4
  -8   4  -2 163.048 8.35962   1
   8   4   2 158.432 6.05832   2
  -8   4  -2 162.651 6.30685   2
  -8   4  -2 159.858 5.38521   4
   8   4   2 161.500 6.33196   5
  -8   4  -2 157.577 6.03523   3
   8   4   2 159.857 5.75078   4
  -8   4  -2 160.919 5.69585   5
  -8   4  -2 152.428 6.21537   2
  -9  -4  -2 47.1622 2.89366   3
  -9  -4  -2 47.5093 2.89651   2
  -9  -4  -2 47.2399 6.61340   1
  -9  -4  -2 42.6137 6.68459   1
  -9  -4  -2 54.4788 3.18408   5
   9  -4   2 46.2839 5.39715   1
   9  -4   2 49.7453 2.35090   5
   9  -4   2 47.8768 2.34703   5
  -9  -4  -2 51.3274 3.16810   5
  -9   4  -2 49.5320 2.37932   5
   9   4   2 52.3256 3.19704   5
  -9   4  -2 42.4955 3.20196   2
  -9   4  -2 47.3704 2.76354   3
   9   4   2 48.5694 2.90288   2
   9   4   2 51.4991 3.14229   5
  -9   4  -2 46.7391 5.75195   1
  -9   4  -2 44.8195 2.39958   5
   9   4   2 51.3308 2.44331   4
   9   4   2 50.4841 2.33904   4
   9   4   2 45.5874 2.88507   3
  -9   4  -2 45.8291 3.09243   2
 -10  -4  -2 45.8568 7.12806   1
  10  -4   2 57.9128 2.76439   5
 -10  -4  -2 64.7402 10.7488   1
 -10  -4  -2 63.2269 3.60776   5
 -10  -4  -2 63.3629 3.42043   2
 -10  -4  -2 61.6633 3.74247   5
 -10  -4  -2 59.7651 3.32539   3
  10   4   2 58.6754 3.43786   2
 -10   4  -2 62.2554 2.82198   5
 -10   4  -2 58.1501 3.55635   2
 -10   4  -2 48.9047 7.02346   1
  10   4   2 58.9376 2.65597   4
  10   4   2 62.5426 2.76282   4
  10   4   2 61.9585 3.75127   5
  10   4   2 53.2178 3.33870   3
 -10   4  -2 57.5300 3.18679   3
  10   4   2 60.0220 3.57141   5
 -11  -4  -2 11.6308 6.53236   1
 -11  -4  -2 4.80419 1.35082   3
 -11  -4  -2 0.00822 1.29602   2
  11  -4   2 1.27218 0.82686   5
 -11  -4  -2 6.24074 6.81540   1
 -11  -4  -2 -0.4439 1.60282   5
 -11  -4  -2 2.08794 1.42267   5
 -11   4  -2 -0.0135 1.07389   3
  11   4   2 0.23375 1.33600   5
 -11   4  -2 0.49602 2.04630   2
  11   4   2 -0.5428 0.88217   4
 -11   4  -2 2.12574 1.65212   5
  11   4   2 0.67958 0.70788   4
  11   4   2 2.35324 1.67382   5
 -12  -4  -2 0.45790 1.56344   5
  12  -4   2 0.77184 0.91103   5
 -12  -4  -2 1.79051 1.97466   5
  12  -4   2 1.17765 0.95376   5
 -12  -4  -2 -0.2835 1.26411   3
  12   4   2 2.27919 1.32294   4
  12   4   2 0.98286 1.51119   5
  12   4   2 1.21730 1.88094   5
 -12   4  -2 1.23588 1.48358   2
 -12   4  -2 0.39863 1.09117   5
 -12   4  -2 1.15054 1.24595   3
  12   4   2 1.34319 0.73032   4
  13  -4   2 60.8298 3.26359   5
  13  -4   2 60.1235 3.20476   5
 -13  -4  -2 63.4740 4.05499   2
 -13  -4  -2 62.1286 4.25180   3
 -13  -4  -2 65.0870 4.46786   5
  13   4   2 64.2538 4.34109   5
 -13   4  -2 64.9212 4.18294   2
 -13   4  -2 67.6115 3.71749   3
  13   4   2 57.7883 2.57660   4
 -14  -4  -2 -0.8580 1.48292   3
 -14  -4  -2 0.67294 1.97333   5
  14  -4   2 0.87864 1.06318   5
 -14  -4  -2 0.31644 1.67623   2
 -14   4  -2 1.42036 1.49115   3
 -14   4  -2 -2.4164 1.71095   2
  14   4   2 0.82595 1.77015   5
 -15  -4  -2 88.4062 5.04222   3
  15  -4   2 83.6480 4.26626   5
 -15  -4  -2 89.4583 5.41369   2
 -15   4  -2 87.8348 5.54930   2
  15   4   2 81.0891 5.52337   5
 -15   4  -2 92.0038 4.85758   3
 -15  -5   2 36.6212 3.57770   3
  15  -5  -2 30.4683 2.20271   5
  15  -5  -2 28.9428 2.32574   5
 -15  -5   2 30.2014 4.23170   2
 -15   5   2 32.8423 4.21992   2
  15   5  -2 29.9570 3.34026   5
 -14  -5   2 25.4434 2.75183   2
  14  -5  -2 28.1443 2.33763   5
 -14  -5   2 26.5572 3.03119   5
 -14  -5   2 27.4308 3.11043   3
  14  -5  -2 25.3365 1.93353   5
  14   5  -2 23.7477 2.93056   5
 -14   5   2 28.4500 3.67863   2
 -14   5   2 30.9522 2.86462   3
 -13  -5   2 12.3930 1.73140   3
 -13  -5   2 11.3028 2.17059   5
  13  -5  -2 10.4933 1.12271   5
 -13  -5   2 10.7053 2.11334   2
  13  -5  -2 10.0987 1.43294   5
  13   5  -2 7.08698 2.04115   5
 -13   5   2 8.42671 1.43404   3
  13   5  -2 10.5940 1.27648   4
 -13   5   2 10.1014 2.09132   2
  12  -5  -2 2.73705 0.73076   5
  12  -5  -2 3.21333 0.79733   5
 -12  -5   2 2.55990 1.55738   5
 -12  -5   2 1.17969 2.12282   5
 -12  -5   2 2.98252 1.27145   3
 -12  -5   2 4.75308 1.73775   2
 -12   5   2 3.23602 1.02002   5
  12   5  -2 3.18431 0.98714   4
  12   5  -2 2.41832 1.59339   5
 -12   5   2 1.71242 1.13801   3
 -12   5   2 1.68093 1.59565   2
 -11  -5   2 22.1867 2.47988   5
 -11  -5   2 28.1466 7.98837   1
 -11  -5   2 27.0826 2.93768   5
 -11  -5   2 26.7575 2.46738   3
 -11  -5   2 30.6220 3.52190   2
  11  -5  -2 27.9768 1.56289   5
 -11   5   2 26.2986 1.78358   5
 -11   5   2 17.9705 2.29303   2
  11   5  -2 25.9646 1.97153   4
  11   5  -2 30.8052 3.50886   5
  11   5  -2 23.2775 2.82115   3
 -11   5   2 28.3645 3.81796   1
 -11   5   2 26.3674 1.27306   4
  11   5  -2 24.6498 2.87338   5
 -11   5   2 24.2115 2.21241   3
 -10  -5   2 7.25311 1.75260   5
 -10  -5   2 4.21170 6.41635   1
 -10  -5   2 8.06826 1.54978   2
 -10  -5   2 6.10422 1.40857   5
  10  -5  -2 7.59916 0.96386   5
  10  -5  -2 7.83946 0.97554   5
 -10  -5   2 11.4925 6.31401   1
 -10  -5   2 7.30396 1.31113   3
 -10   5   2 8.01641 1.06088   4
  10   5  -2 8.33037 1.84926   5
 -10   5   2 8.66397 1.55386   2
 -10   5   2 4.06253 2.50919   1
 -10   5   2 7.77541 1.01279   4
  10   5  -2 8.12786 1.43678   3
 -10   5   2 9.89369 1.16164   5
  10   5  -2 6.08724 1.42505   5
  10   5  -2 7.98206 1.07372   4
 -10   5   2 2.42561 2.63243   1
 -10   5   2 5.96370 1.10562   3
  -9  -5   2 90.9033 10.8825   1
   9  -5  -2 92.0350 3.30358   5
  -9  -5   2 89.6159 4.45220   5
  -9  -5   2 92.5180 10.2960   1
  -9  -5   2 95.7222 4.53086   5
  -9  -5   2 94.2235 4.39382   2
   9  -5  -2 92.7915 3.31195   5
  -9  -5   2 93.2807 4.10558   3
   9   5  -2 94.5316 4.16752   3
  -9   5   2 90.8000 4.28001   2
  -9   5   2 94.4516 3.48399   4
   9   5  -2 88.5445 4.36418   2
  -9   5   2 96.5889 5.13394   1
  -9   5   2 91.3900 5.09860   1
   9   5  -2 92.6970 3.85093   4
  -9   5   2 86.8974 4.64736   2
   9   5  -2 93.2320 4.45252   5
  -9   5   2 92.9262 3.50026   4
  -9   5   2 90.1487 3.32912   5
  -9   5   2 94.2224 3.93428   3
  -9   5   2 92.3927 3.33258   5
   9   5  -2 91.6180 4.53957   5
   8  -5  -2 3.37013 0.37254   5
  -8  -5   2 2.62231 1.18388   5
   8  -5  -2 3.69462 0.38893   5
  -8  -5   2 5.43999 4.40837   1
  -8  -5   2 3.62873 1.16904   2
  -8  -5   2 -1.1382 4.38351   1
  -8  -5   2 2.64353 1.21821   5
  -8  -5   2 2.94255 0.97476   3
   8   5  -2 3.85639 1.10138   3
   8   5  -2 1.87449 1.12796   5
   8   5  -2 2.27163 1.20881   5
  -8   5   2 3.08701 1.24204   1
  -8   5   2 2.50757 1.02777   2
  -8   5   2 2.60927 0.71898   4
  -8   5   2 3.80132 1.21664   2
   8   5  -2 4.99358 1.22990   2
  -8   5   2 4.81185 0.70748   4
   8   5  -2 2.41577 0.87882   4
  -8   5   2 4.41432 0.60399   5
  -8   5   2 1.94585 1.18720   1
  -8   5   2 3.58375 0.42121   5
  -8   5   2 4.21637 0.97508   3
  -7  -5   2 260.002 9.66605   2
  -7  -5   2 269.469 9.77403   5
  -7  -5   2 256.095 14.0306   1
  -7  -5   2 265.355 14.3116   1
  -7  -5   2 266.715 9.59241   3
  -7  -5   2 281.006 9.84589   5
  -7   5   2 257.247 9.63565   2
   7   5  -2 270.294 9.46131   4
  -7   5   2 274.108 9.70150   2
  -7   5   2 271.004 9.48310   3
  -7   5   2 270.174 9.47425   3
   7   5  -2 276.885 9.79939   5
   7   5  -2 275.090 9.81362   5
   7   5  -2 270.082 9.66181   2
  -7   5   2 269.434 9.25048   4
   7   5  -2 275.643 9.58583   3
  -6  -5   2 5.64321 3.49928   1
  -6  -5   2 8.85829 3.58530   1
  -6  -5   2 8.73987 1.13923   5
  -6  -5   2 8.98996 1.09394   3
  -6  -5   2 8.65627 1.14818   2
  -6  -5   2 12.8380 1.65617   5
   6   5  -2 7.63425 1.07331   2
   6   5  -2 12.1087 1.45287   4
  -6   5   2 12.0460 1.47002   3
   6   5  -2 12.9161 1.60204   3
  -6   5   2 11.2405 1.44442   3
  -6   5   2 10.1396 1.20797   4
   6   5  -2 12.0015 1.64486   5
  -6   5   2 13.0092 1.33879   2
   6   5  -2 11.7779 1.35886   5
  -5  -5   2 569.539 22.4623   1
  -5  -5   2 547.354 18.7269   2
  -5  -5   2 562.554 18.7342   3
  -5  -5   2 550.759 18.7610   5
  -5  -5   2 552.884 18.7921   5
  -5  -5   2 546.402 22.2318   1
   5   5  -2 543.755 18.7687   5
   5   5  -2 547.255 18.6245   4
  -5   5   2 546.539 18.5536   4
  -5   5   2 553.014 18.6248   3
   5   5  -2 562.358 18.7825   5
   5   5  -2 561.168 18.6977   3
   5   5  -2 556.852 18.6973   2
  -5   5   2 564.280 18.7015   2
  -4  -5   2 6.35334 0.93637   3
  -4  -5   2 8.17067 2.76971   1
  -4  -5   2 7.14105 0.96099   2
  -4  -5   2 6.44122 2.70216   1
  -4  -5   2 7.16715 0.95409   5
  -4  -5   2 6.75520 0.88685   5
   4   5  -2 5.55550 0.87655   3
   4   5  -2 7.89454 0.98616   5
  -4   5   2 5.75053 0.85532   2
   4   5  -2 7.36524 0.93899   2
   4   5  -2 6.77126 0.91174   5
  -4   5   2 5.60498 0.81981   3
   4   5  -2 6.91650 0.90627   4
  -4   5   2 5.28473 0.89601   4
  -3  -5   2 37.8987 2.01550   2
  -3  -5   2 31.3868 1.94054   5
  -3  -5   2 37.4592 4.57389   1
  -3  -5   2 38.6090 2.05503   3
  -3  -5   2 23.4704 4.28328   1
  -3  -5   2 37.4911 1.96426   5
   3   5  -2 35.8236 1.93849   5
  -3   5   2 32.8277 2.70286   4
   3   5  -2 36.6232 1.98137   2
   3   5  -2 38.7548 2.03138   3
   3   5  -2 39.4972 1.96265   5
  -3   5   2 36.2454 1.90943   2
   3   5  -2 36.4760 1.93488   4
  -2  -5   2 191.544 10.4427   1
  -2  -5   2 256.868 8.71965   5
  -2  -5   2 264.697 8.85584   3
  -2  -5   2 180.454 8.55081   5
   2  -5  -2 259.193 8.64860   1
  -2  -5   2 258.682 8.78791   2
   2  -5  -2 268.531 8.64674   1
   2   5  -2 266.757 8.72098   5
  -2   5   2 270.235 8.69834   2
   2   5  -2 260.802 8.71226   5
  -2   5   2 261.885 8.26535   5
  -2   5   2 270.588 8.26312   5
   2   5  -2 253.199 8.73913   4
   2   5  -2 245.657 9.19247   2
   2   5  -2 259.182 8.80528   3
   1  -5  -2 169.015 5.71862   5
   1  -5  -2 180.993 6.76517   1
   1  -5  -2 166.440 5.96551   2
  -1  -5   2 168.480 6.08837   2
   1  -5  -2 167.260 6.10015   3
  -1  -5   2 169.860 5.96332   5
   1  -5  -2 176.560 5.72485   5
   1  -5  -2 171.735 6.86020   1
  -1   5   2 172.878 5.97367   2
  -1   5   2 158.065 5.80644   5
   1   5  -2 167.751 6.06010   4
   1   5  -2 167.488 5.95034   5
  -1   5   2 177.067 5.72515   5
   1   5  -2 173.132 6.14199   3
  -1   5   2 144.147 6.70362   3
   1   5  -2 172.799 6.09361   2
   1   5  -2 172.341 5.95751   5
   0  -5  -2 22.5627 1.13592   5
   0  -5  -2 20.3112 1.25739   5
   0  -5  -2 19.2783 3.33418   1
   0  -5   2 21.0297 1.22079   5
   0  -5  -2 22.6026 1.32546   2
   0  -5   2 22.4302 1.22172   5
   0  -5  -2 21.4389 1.47849   3
   0  -5  -2 22.7675 2.47490   1
   0  -5   2 21.7329 1.47615   2
   0   5   2 22.5254 1.13301   5
   0   5  -2 22.8253 1.22242   5
   0   5  -2 24.1597 2.92923   1
   0   5  -2 24.3309 1.24722   5
   0   5   2 21.7340 1.11628   5
   0   5  -2 22.5665 1.57038   3
   0   5  -2 20.4497 1.38083   4
   0   5   2 21.0826 1.72489   3
   0   5   2 22.7035 1.32677   2
  -1  -5  -2 57.7835 2.28960   5
   1  -5   2 55.1665 2.51398   2
  -1  -5  -2 57.3890 2.55876   3
  -1  -5  -2 59.1493 4.03094   1
  -1  -5  -2 54.8712 2.28662   5
   1  -5   2 54.9864 2.18913   5
   1  -5   2 55.3479 2.20441   5
  -1  -5  -2 52.4529 4.76245   1
  -1  -5  -2 56.6741 2.34289   2
  -1   5  -2 57.6487 2.42916   4
  -1   5  -2 57.8613 2.18086   5
   1   5   2 57.8232 2.34522   2
  -1   5  -2 56.8700 2.20268   5
   1   5   2 57.0711 2.55655   3
  -1   5  -2 55.0156 3.64166   1
  -1   5  -2 57.7586 2.57748   3
  -1   5  -2 52.2158 2.75832   2
   1   5   2 56.7298 2.27480   5
   1   5   2 55.4023 2.27943   5
   2  -5   2 14.3836 0.88550   5
  -2  -5  -2 16.2569 1.17228   5
   2  -5   2 15.0193 0.90911   5
  -2  -5  -2 13.0296 2.33670   1
  -2  -5  -2 15.6322 1.19344   5
  -2  -5  -2 12.8687 2.29846   1
   2  -5   2 15.4616 1.40147   2
  -2  -5  -2 20.1141 1.53233   3
   2  -5   2 14.7537 2.30675   1
  -2  -5  -2 15.1352 1.19793   2
  -2   5  -2 15.2460 0.91161   5
  -2   5  -2 14.0859 1.21430   4
  -2   5  -2 14.9632 2.31009   1
  -2   5  -2 13.3587 1.39375   3
   2   5   2 12.9718 1.17620   2
  -2   5  -2 12.4428 1.18677   2
   2   5   2 15.5573 1.17082   5
   2   5   2 20.8189 1.51237   3
  -2   5  -2 15.1280 0.88653   5
   2   5   2 14.1311 1.16563   5
   3  -5   2 634.033 21.1348   1
  -3  -5  -2 611.878 20.3034   2
   3  -5   2 599.260 20.0483   5
   3  -5   2 594.103 20.0455   5
  -3  -5  -2 600.917 23.0050   1
  -3  -5  -2 589.352 20.4855   3
  -3  -5  -2 586.271 20.3870   5
  -3   5  -2 608.530 21.0757   1
   3   5   2 584.760 20.3716   5
   3   5   2 642.156 20.5019   3
   3   5   2 624.570 20.2943   2
  -3   5  -2 599.335 20.2808   4
   3   5   2 603.378 20.3818   4
  -3   5  -2 620.503 20.0538   5
  -3   5  -2 621.538 20.4691   3
  -3   5  -2 639.848 20.4800   2
   3   5   2 607.420 20.3816   5
  -3   5  -2 615.621 20.0466   5
  -4  -5  -2 3.25975 2.33650   1
   4  -5   2 1.01897 1.01546   1
  -4  -5  -2 2.18375 0.85893   3
  -4  -5  -2 0.85936 0.69843   5
  -4  -5  -2 1.38574 0.69011   5
   4  -5   2 1.27106 0.33443   5
   4  -5   2 1.19962 0.35163   5
  -4  -5  -2 1.75563 2.34578   1
  -4  -5  -2 2.08097 0.69325   2
  -4   5  -2 1.99878 0.35771   5
   4   5   2 1.06303 0.76963   3
  -4   5  -2 1.70497 0.35449   5
  -4   5  -2 1.06787 0.69498   3
   4   5   2 0.81531 0.63244   4
   4   5   2 2.33243 0.61673   2
  -4   5  -2 1.81696 1.33985   1
  -4   5  -2 1.94731 0.56694   4
   4   5   2 1.50392 0.68945   5
  -4   5  -2 1.28920 0.79597   2
  -5  -5  -2 136.884 5.20666   5
  -5  -5  -2 134.558 5.22139   5
  -5  -5  -2 136.665 5.25478   3
   5  -5   2 137.235 4.63792   5
  -5  -5  -2 127.037 8.52437   1
   5  -5   2 130.658 5.71994   1
  -5  -5  -2 131.246 8.57517   1
   5  -5   2 134.080 4.62021   5
  -5  -5  -2 135.181 5.06245   2
  -5   5  -2 130.730 5.14987   3
   5   5   2 130.467 5.16744   3
  -5   5  -2 140.779 4.63298   5
   5   5   2 132.002 5.03117   4
   5   5   2 134.557 5.01347   2
  -5   5  -2 139.639 4.63980   5
  -5   5  -2 135.293 5.90307   1
  -5   5  -2 134.264 4.84053   4
  -5   5  -2 135.529 5.22200   2
   5   5   2 137.287 5.21472   5
   6  -5   2 44.5707 1.80438   5
  -6  -5  -2 44.2698 2.58782   5
   6  -5   2 44.1543 3.32232   1
  -6  -5  -2 39.3282 6.10098   1
   6  -5   2 44.1595 1.78430   5
  -6  -5  -2 45.5893 2.58236   3
  -6  -5  -2 43.0494 2.55085   5
  -6  -5  -2 42.5582 6.51410   1
  -6  -5  -2 41.9936 2.37205   2
  -6   5  -2 41.7656 3.60085   1
  -6   5  -2 43.7379 1.97986   4
   6   5   2 46.4607 2.37354   2
  -6   5  -2 41.7628 2.62879   2
   6   5   2 44.4869 2.61000   5
   6   5   2 35.5536 2.88172   5
   6   5   2 43.7818 2.26312   4
   6   5   2 45.3711 2.54878   3
  -6   5  -2 44.8533 1.81952   5
  -6   5  -2 48.4921 2.03219   4
  -6   5  -2 45.0691 1.81053   5
  -6   5  -2 44.1092 2.44954   3
  -7  -5  -2 979.287 33.1871   3
  -7  -5  -2 982.677 37.7545   1
  -7  -5  -2 1010.72 37.8734   1
   7  -5   2 957.682 32.6189   5
  -7  -5  -2 985.173 33.2386   5
  -7  -5  -2 993.389 33.0709   2
   7  -5   2 991.798 32.6445   5
   7  -5   2 1011.38 34.2162   1
  -7  -5  -2 984.449 33.2730   5
  -7   5  -2 962.779 33.0755   3
   7   5   2 997.618 33.2626   5
   7   5   2 1012.77 33.1577   3
   7   5   2 998.149 32.9249   4
  -7   5  -2 976.731 32.6763   4
  -7   5  -2 1000.06 34.2433   1
   7   5   2 1002.50 33.0361   2
  -7   5  -2 1026.06 33.2615   2
  -7   5  -2 1018.96 32.6380   5
  -7   5  -2 983.304 32.6632   4
   7   5   2 1004.83 33.2627   5
   8  -5   2 47.1533 4.35654   1
  -8  -5  -2 42.2892 2.79900   3
  -8  -5  -2 45.3020 3.01196   5
  -8  -5  -2 43.1915 6.47171   1
  -8  -5  -2 45.7349 2.91371   5
  -8  -5  -2 36.3008 6.00587   1
   8  -5   2 43.8278 2.00983   5
  -8  -5  -2 49.8190 2.74416   2
   8  -5   2 45.3424 2.03353   5
   8   5   2 44.1614 2.67493   2
   8   5   2 46.9521 2.40433   4
   8   5   2 44.7156 2.90384   5
  -8   5  -2 45.0981 1.94110   4
   8   5   2 45.5516 3.06434   5
  -8   5  -2 38.4571 4.55332   1
  -8   5  -2 46.0590 1.97109   4
  -8   5  -2 47.7769 3.10741   2
   8   5   2 44.7354 2.84019   3
  -8   5  -2 45.2758 2.67069   3
  -8   5  -2 45.6171 2.07614   5
  -8   5  -2 48.3771 2.06900   5
  -9  -5  -2 125.743 6.23908   5
  -9  -5  -2 147.368 5.67440   3
  -9  -5  -2 134.727 5.52000   2
   9  -5   2 137.522 4.93112   5
  -9  -5  -2 133.527 12.3607   1
  -9  -5  -2 131.616 5.77467   5
  -9  -5  -2 143.359 12.0757   1
   9   5   2 130.890 5.77592   5
   9   5   2 133.545 5.22855   4
  -9   5  -2 134.067 5.73636   2
   9   5   2 136.667 5.84868   5
  -9   5  -2 134.233 4.92208   5
  -9   5  -2 136.340 5.45498   3
  -9   5  -2 135.233 4.67868   4
   9   5   2 133.895 5.13260   4
   9   5   2 128.332 5.59352   3
  -9   5  -2 134.889 7.92267   1
   9   5   2 142.031 5.55251   2
  -9   5  -2 132.948 4.67227   4
 -10  -5  -2 0.34645 1.18062   3
  10  -5   2 0.41675 0.65238   5
 -10  -5  -2 -0.2251 1.48548   5
 -10  -5  -2 4.14608 6.26960   1
 -10  -5  -2 3.40999 6.23892   1
 -10  -5  -2 -0.3406 1.17178   2
 -10  -5  -2 0.25058 1.26439   5
  10   5   2 0.84046 1.26209   5
 -10   5  -2 0.77918 0.79130   5
  10   5   2 0.41057 1.01189   4
 -10   5  -2 -0.3160 0.98943   3
  10   5   2 -0.7619 1.49305   5
  10   5   2 0.04785 0.79734   4
 -10   5  -2 0.19553 1.30276   2
 -10   5  -2 0.40970 3.21438   1
  11  -5   2 59.7718 2.83792   5
 -11  -5  -2 60.6133 3.98166   5
 -11  -5  -2 60.7139 3.78222   2
 -11  -5  -2 61.6030 3.71044   3
  11  -5   2 63.1494 2.81832   5
 -11  -5  -2 39.8124 9.03020   1
 -11  -5  -2 61.9229 4.44018   5
  11   5   2 63.9176 4.57313   5
 -11   5  -2 57.8873 3.89943   2
 -11   5  -2 59.2060 2.95400   5
  11   5   2 62.1921 3.14672   4
  11   5   2 61.4853 2.91255   4
 -11   5  -2 57.9376 3.46943   3
  11   5   2 65.1018 3.92869   5
  12  -5   2 9.37903 1.10303   5
 -12  -5  -2 12.3494 2.42016   3
 -12  -5  -2 6.20490 1.80729   5
 -12  -5  -2 9.48547 1.81543   2
  12  -5   2 9.52292 1.17917   5
 -12   5  -2 10.5424 1.64522   3
  12   5   2 7.68243 1.80040   5
  12   5   2 9.67917 1.12436   4
 -12   5  -2 9.55604 1.77973   2
 -13  -5  -2 -0.5226 1.78433   5
  13  -5   2 -0.2659 0.96311   5
 -13  -5  -2 -0.0530 1.52642   3
 -13  -5  -2 1.38546 1.59113   2
  13  -5   2 1.35965 0.90560   5
 -13   5  -2 -2.5016 1.66566   2
 -13   5  -2 1.22180 1.48961   3
  13   5   2 0.31294 0.85362   4
  13   5   2 -1.3464 1.66569   5
 -14  -5  -2 31.9390 4.52006   5
 -14  -5  -2 36.2397 3.89411   2
  14  -5   2 33.9223 2.64468   5
 -14  -5  -2 38.2270 3.67600   3
  14  -5   2 36.2233 2.45014   5
 -14   5  -2 32.4675 3.90668   2
 -14   5  -2 32.9516 3.38313   3
  14   5   2 36.4380 4.31465   5
 -15  -5  -2 -0.5349 1.91444   3
 -15  -5  -2 0.69493 1.98670   2
  15  -5   2 -0.1045 1.10582   5
 -15   5  -2 0.87940 1.84147   3
 -15   5  -2 2.24305 2.22218   2
  15   5   2 -0.5853 2.47616   5
 -14  -6   2 12.3464 2.48104   2
 -14  -6   2 15.6855 2.16267   3
 -14  -6   2 15.6572 3.25816   5
  14   6  -2 17.9293 3.02335   5
 -14   6   2 13.0741 2.50166   2
 -14   6   2 9.81928 2.09186   3
 -13  -6   2 109.007 5.19537   3
 -13  -6   2 108.265 5.70814   2
 -13  -6   2 105.658 6.03745   5
 -13   6   2 103.557 5.66352   2
  13   6  -2 98.8382 4.55189   4
  13   6  -2 106.664 6.05916   5
 -13   6   2 102.583 4.90884   3
 -12  -6   2 1.86774 1.69489   5
 -12  -6   2 1.59891 1.68837   2
  12   6  -2 -0.5733 1.09605   4
 -12   6   2 -0.6336 1.24790   3
  12   6  -2 0.06581 1.72777   5
 -12   6   2 -0.9668 1.46054   2
 -11  -6   2 81.7548 4.57318   5
 -11  -6   2 70.5875 3.99095   3
 -11  -6   2 80.1563 7.03059   5
 -11  -6   2 75.1075 4.35217   2
 -11   6   2 70.2257 4.26407   2
  11   6  -2 69.4595 4.93637   5
 -11   6   2 72.6835 2.95023   4
 -11   6   2 73.5295 4.17828   3
  11   6  -2 75.0374 3.57139   4
 -11   6   2 70.5528 3.70917   3
 -11   6   2 69.7007 2.82989   4
  11   6  -2 73.9729 4.45915   5
 -10  -6   2 18.4041 2.41739   3
 -10  -6   2 20.3691 2.37639   5
 -10  -6   2 17.7760 7.31410   1
 -10  -6   2 16.4530 2.05467   5
 -10  -6   2 17.5086 2.04608   2
 -10   6   2 18.3930 1.41671   4
  10   6  -2 24.4044 2.49610   5
 -10   6   2 14.9329 1.76099   3
  10   6  -2 21.9972 2.82947   5
 -10   6   2 13.0868 1.99895   2
 -10   6   2 16.6149 2.09693   3
  10   6  -2 18.1428 2.05203   4
  -9  -6   2 22.0733 8.81411   1
  -9  -6   2 30.7412 2.79347   5
  -9  -6   2 22.0888 3.56500   5
  -9  -6   2 31.1916 2.52427   3
  -9  -6   2 25.9413 6.66490   1
  -9  -6   2 31.1949 2.83886   2
   9   6  -2 31.6167 3.13072   5
  -9   6   2 26.6146 1.72308   4
  -9   6   2 26.6493 2.23536   3
  -9   6   2 28.1704 2.57311   3
   9   6  -2 25.8474 2.74695   3
   9   6  -2 29.1961 2.74860   5
   9   6  -2 29.8219 2.22775   4
  -9   6   2 31.2344 2.67823   2
  -8  -6   2 65.4561 3.61709   5
  -8  -6   2 71.2786 9.21776   1
  -8  -6   2 66.0385 3.45172   3
  -8  -6   2 67.4931 3.76337   5
  -8  -6   2 62.5701 3.53956   2
  -8  -6   2 72.7073 9.81965   1
   8   6  -2 67.3502 3.86721   5
  -8   6   2 62.2370 3.32960   3
  -8   6   2 59.3341 3.72184   2
  -8   6   2 64.5652 2.82393   4
   8   6  -2 62.9784 3.20618   4
   8   6  -2 64.5878 3.56622   2
  -8   6   2 69.1966 2.94457   4
  -8   6   2 61.9543 3.47384   2
   8   6  -2 66.0188 3.61635   5
  -8   6   2 68.4414 3.27262   3
   8   6  -2 67.3812 3.53809   3
  -7  -6   2 304.838 16.2200   1
  -7  -6   2 312.315 11.1062   5
  -7  -6   2 303.668 10.9949   3
  -7  -6   2 300.748 16.2400   1
  -7  -6   2 315.536 11.1753   5
  -7  -6   2 309.954 11.0611   2
   7   6  -2 314.066 11.0026   3
   7   6  -2 317.080 11.1644   5
  -7   6   2 305.320 10.6175   4
   7   6  -2 314.185 11.1489   5
   7   6  -2 305.603 10.9897   2
  -7   6   2 298.023 10.8475   3
   7   6  -2 301.055 10.8161   4
  -7   6   2 304.591 10.8517   3
  -7   6   2 305.060 10.5864   4
  -7   6   2 311.561 11.0594   2
  -6  -6   2 224.574 12.7443   1
  -6  -6   2 224.450 8.08775   5
  -6  -6   2 213.888 8.08716   5
  -6  -6   2 216.640 8.02667   3
  -6  -6   2 220.146 12.4430   1
  -6  -6   2 221.883 8.04644   2
  -6   6   2 217.672 8.00335   2
  -6   6   2 213.482 7.69382   4
  -6   6   2 225.139 7.92958   3
   6   6  -2 214.370 7.86898   4
   6   6  -2 184.085 8.47312   5
   6   6  -2 224.218 8.00951   2
  -6   6   2 213.022 7.88092   3
   6   6  -2 222.151 8.01908   3
   6   6  -2 223.336 8.14075   5
  -5  -6   2 69.9180 3.36145   5
  -5  -6   2 66.0725 7.35055   1
  -5  -6   2 70.4366 3.38893   3
  -5  -6   2 71.7660 3.37810   2
  -5  -6   2 71.2780 7.13581   1
  -5  -6   2 72.4954 3.33136   5
   5   6  -2 69.9739 3.38912   5
   5   6  -2 72.2701 3.34082   2
   5   6  -2 67.6102 3.22994   4
   5   6  -2 73.0525 3.40616   3
   5   6  -2 72.3769 3.34644   5
  -5   6   2 70.8859 3.27315   3
  -5   6   2 70.7503 3.09284   4
  -5   6   2 72.5336 3.34751   2
  -4  -6   2 210.250 11.2062   1
  -4  -6   2 224.870 11.4056   1
  -4  -6   2 218.704 7.93142   5
  -4  -6   2 213.793 7.99375   3
  -4  -6   2 213.317 7.94322   5
  -4  -6   2 216.261 7.96532   2
  -4   6   2 223.117 7.90567   2
   4   6  -2 224.666 7.96423   5
  -4   6   2 220.547 7.80778   4
   4   6  -2 217.036 7.92552   5
   4   6  -2 230.160 8.01705   3
   4   6  -2 214.107 7.89665   4
   4   6  -2 225.868 7.95000   2
  -4   6   2 220.021 7.91749   3
  -3  -6   2 416.187 17.7851   1
  -3  -6   2 422.351 14.7729   2
  -3  -6   2 423.529 14.8434   3
  -3  -6   2 431.086 14.7480   5
   3   6  -2 431.844 14.7270   5
   3   6  -2 449.776 14.7789   2
  -3   6   2 434.377 14.6934   4
   3   6  -2 454.975 14.8550   3
  -3   6   2 438.487 14.7071   2
   3   6  -2 422.943 14.7100   5
  -3   6   2 434.518 14.7755   3
   3   6  -2 429.644 14.7552   4
  -2  -6   2 11.6533 2.77936   1
   2  -6  -2 14.8643 0.70598   5
  -2  -6   2 13.2946 2.68251   1
   2  -6  -2 15.2683 1.52241   1
  -2  -6   2 13.3907 1.58085   2
  -2  -6   2 14.7279 1.34699   5
   2  -6  -2 14.8506 0.70517   5
  -2  -6   2 17.0069 1.42596   5
   2  -6  -2 12.2735 1.58013   1
  -2  -6   2 15.6141 1.71133   3
   2   6  -2 13.6359 1.36313   5
   2   6  -2 16.2517 1.64433   2
   2   6  -2 16.5506 1.74886   3
  -2   6   2 17.3530 1.64576   3
  -2   6   2 15.3428 1.54592   2
  -2   6   2 15.2098 0.70512   5
   2   6  -2 16.0537 1.41987   5
   2   6  -2 14.2429 1.58826   4
  -2   6   2 16.6743 1.58639   4
  -1  -6   2 1142.66 39.0333   1
  -1  -6   2 1129.20 36.7737   2
   1  -6  -2 1155.83 37.6086   1
  -1  -6   2 1142.92 39.0638   1
   1  -6  -2 1152.92 37.6434   1
   1  -6  -2 1082.67 36.3523   5
  -1  -6   2 1054.31 36.5931   5
   1  -6  -2 1098.89 36.6380   2
  -1  -6   2 1077.17 36.5822   5
   1  -6  -2 1048.14 36.3510   5
   1   6  -2 1096.42 36.5943   5
   1   6  -2 1125.28 36.7441   2
  -1   6   2 1146.27 36.8018   3
  -1   6   2 1101.41 36.3570   5
  -1   6   2 1091.87 36.6914   2
   1   6  -2 1135.45 36.5966   5
   1   6  -2 1068.00 36.7134   4
  -1   6   2 1110.19 36.3551   5
   1   6  -2 1150.64 36.8340   3
   0  -6  -2 4.55157 0.73814   2
   0  -6  -2 2.29776 0.84488   3
   0  -6   2 3.56974 0.60775   5
   0  -6   2 7.72362 0.79942   5
   0  -6  -2 3.58525 0.55609   5
   0  -6  -2 4.55336 1.54149   1
   0  -6   2 4.41307 1.75179   1
   0  -6   2 2.90720 0.81343   2
   0  -6  -2 3.54803 1.53236   1
   0  -6   2 10.8378 2.06143   1
   0  -6  -2 4.85672 0.58245   5
   0   6  -2 12.1894 1.02727   5
   0   6   2 5.34777 0.60702   5
   0   6   2 11.1689 1.12714   3
   0   6   2 4.98480 0.58378   5
   0   6  -2 5.45549 0.95701   3
   0   6  -2 2.48619 0.77040   2
   0   6  -2 2.78182 0.75957   4
   0   6   2 2.06081 0.66697   2
   0   6  -2 3.88720 0.62523   5
  -1  -6  -2 20.5234 1.78470   3
   1  -6   2 20.7469 1.66406   2
  -1  -6  -2 24.2392 3.40595   1
  -1  -6  -2 20.5632 1.46820   2
  -1  -6  -2 16.1133 2.46391   1
   1  -6   2 21.0616 1.21480   5
   1  -6   2 17.8680 2.93346   1
  -1  -6  -2 20.8734 1.31388   5
   1   6   2 22.2727 1.79262   3
   1   6   2 21.2691 1.33116   5
   1   6   2 19.1759 1.58553   4
  -1   6  -2 21.7532 1.79371   3
  -1   6  -2 19.5192 1.21712   5
  -1   6  -2 18.4839 1.55182   4
  -1   6  -2 22.7333 1.72705   2
  -1   6  -2 21.9760 1.22008   5
   1   6   2 18.9228 1.48523   2
   1   6   2 19.7918 1.29480   5
  -2  -6  -2 36.8154 1.89852   5
   2  -6   2 39.5811 3.23512   1
  -2  -6  -2 41.5570 4.50453   1
  -2  -6  -2 35.2699 4.23441   1
  -2  -6  -2 37.9317 2.17821   3
  -2  -6  -2 37.5049 1.95211   2
   2  -6   2 35.8339 1.59487   5
   2  -6   2 37.1523 2.16618   2
  -2  -6  -2 36.2645 1.91121   5
  -2   6  -2 37.3529 1.60460   5
  -2   6  -2 36.1184 3.25577   1
   2   6   2 39.8078 1.92950   5
  -2   6  -2 33.3529 1.99038   4
  -2   6  -2 35.1537 2.17336   2
  -2   6  -2 39.7534 2.27683   3
   2   6   2 33.7824 1.88411   5
   2   6   2 36.0550 2.08146   4
   2   6   2 38.1051 2.22605   3
  -2   6  -2 38.2774 1.62432   5
   2   6   2 38.9338 1.96798   2
   3  -6   2 211.462 7.01137   5
  -3  -6  -2 207.175 10.3858   1
  -3  -6  -2 208.516 7.44963   5
   3  -6   2 209.151 7.01084   5
  -3  -6  -2 207.722 7.37329   2
  -3  -6  -2 198.472 7.57777   3
  -3  -6  -2 215.853 10.4400   1
   3  -6   2 216.191 8.20461   1
  -3  -6  -2 208.756 7.41442   5
   3   6   2 207.131 7.58820   3
   3   6   2 210.493 7.43993   5
   3   6   2 206.904 7.42385   5
  -3   6  -2 217.787 7.01745   5
   3   6   2 204.743 7.47727   4
  -3   6  -2 213.473 7.00750   5
  -3   6  -2 207.750 7.37275   4
  -3   6  -2 221.004 7.60014   2
  -3   6  -2 205.324 8.19928   1
   3   6   2 170.489 8.05467   2
  -3   6  -2 211.437 7.61880   3
  -4  -6  -2 1.42426 2.75740   1
   4  -6   2 2.36216 1.07251   1
  -4  -6  -2 3.75376 0.90346   5
   4  -6   2 2.88785 0.38028   5
  -4  -6  -2 1.80008 0.77750   2
   4  -6   2 2.33967 0.35811   5
  -4  -6  -2 2.10642 0.92937   3
   4   6   2 3.46561 1.00298   3
   4   6   2 3.04398 0.85631   5
   4   6   2 2.97379 0.74462   2
  -4   6  -2 2.60095 1.19796   1
   4   6   2 2.05550 0.89367   5
  -4   6  -2 2.94172 0.96250   3
  -4   6  -2 2.02370 0.71923   4
  -4   6  -2 2.83706 0.37871   5
  -4   6  -2 0.81022 0.88167   2
  -4   6  -2 2.75007 0.47716   5
   4   6   2 2.01770 0.79225   4
  -5  -6  -2 78.7063 3.47691   5
   5  -6   2 77.9683 2.66311   5
   5  -6   2 75.7162 3.57141   1
  -5  -6  -2 67.5560 6.90778   1
  -5  -6  -2 76.8169 7.47066   1
  -5  -6  -2 74.8550 3.55470   3
   5  -6   2 75.3298 2.65109   5
  -5  -6  -2 72.4960 3.46487   5
  -5  -6  -2 80.7851 3.35442   2
  -5   6  -2 77.2060 3.61217   2
  -5   6  -2 76.3729 2.65989   5
   5   6   2 75.1841 3.50270   5
  -5   6  -2 72.8370 3.60971   1
   5   6   2 72.9764 3.34614   4
  -5   6  -2 75.5153 3.12419   4
  -5   6  -2 74.0150 3.49219   3
   5   6   2 74.8492 3.42682   5
   5   6   2 78.4181 3.31935   2
   5   6   2 78.8131 3.60780   3
  -5   6  -2 79.0092 2.66556   5
  -6  -6  -2 1.19233 1.01924   3
   6  -6   2 1.21084 0.33628   5
   6  -6   2 1.61727 0.34534   5
  -6  -6  -2 2.16455 3.72574   1
   6  -6   2 -0.1809 1.11156   1
  -6  -6  -2 0.89509 0.91118   2
  -6  -6  -2 0.93566 0.95061   5
  -6  -6  -2 2.31535 3.76165   1
  -6  -6  -2 1.18475 0.99210   5
   6   6   2 2.23471 1.02332   5
   6   6   2 1.99357 0.94176   5
  -6   6  -2 -0.4745 1.04237   2
  -6   6  -2 0.82750 1.17262   1
   6   6   2 2.11115 1.14855   3
   6   6   2 0.75114 0.88166   4
  -6   6  -2 0.82017 0.35374   5
   6   6   2 1.49859 0.91038   2
  -6   6  -2 1.69510 0.74436   4
  -6   6  -2 0.99251 0.99885   3
  -6   6  -2 1.01979 0.35790   5
  -6   6  -2 1.43582 0.67162   4
  -7  -6  -2 -4.0723 4.11449   1
  -7  -6  -2 2.47637 1.06890   2
  -7  -6  -2 3.78421 1.18082   5
   7  -6   2 2.45808 0.42362   5
  -7  -6  -2 5.73387 4.50865   1
  -7  -6  -2 3.47147 1.28656   5
  -7  -6  -2 2.30346 1.25648   3
   7   6   2 4.48841 1.08785   4
  -7   6  -2 4.40519 1.33337   2
  -7   6  -2 3.67401 0.48833   5
  -7   6  -2 3.63722 0.89304   4
   7   6   2 5.54219 1.43662   5
  -7   6  -2 -0.0659 1.41722   1
  -7   6  -2 4.25823 0.49605   5
  -7   6  -2 1.66407 1.04689   3
   7   6   2 4.70185 1.20839   5
   7   6   2 0.13712 1.19770   3
  -7   6  -2 2.71123 0.70602   4
   7   6   2 3.23860 1.06649   2
   8  -6   2 14.5735 0.97751   5
  -8  -6  -2 14.9747 1.73482   3
  -8  -6  -2 15.7885 5.46415   1
  -8  -6  -2 12.6878 1.63211   5
  -8  -6  -2 12.5875 1.65607   5
  -8  -6  -2 14.3261 1.54271   2
  -8  -6  -2 25.5020 6.15151   1
  -8   6  -2 15.2473 2.19084   1
   8   6   2 16.2839 2.13192   2
  -8   6  -2 16.8622 1.10707   5
  -8   6  -2 14.7137 1.29944   4
   8   6   2 12.7166 1.69772   5
  -8   6  -2 13.4688 1.09685   5
   8   6   2 17.9175 1.88130   4
  -8   6  -2 17.0262 2.13502   3
  -8   6  -2 16.2358 1.50835   4
   8   6   2 13.5836 1.96374   3
   8   6   2 19.6080 2.31969   5
   9  -6   2 1.17044 0.48834   5
  -9  -6  -2 -0.7846 1.21467   5
  -9  -6  -2 0.50569 1.46107   5
  -9  -6  -2 0.35062 1.19403   2
   9  -6   2 -0.2266 0.46894   5
  -9  -6  -2 0.18722 1.22343   3
  -9  -6  -2 -4.2466 5.58056   1
  -9   6  -2 0.65040 1.20436   2
   9   6   2 -1.6337 1.26062   2
  -9   6  -2 0.09661 0.57331   5
   9   6   2 0.32495 1.25881   5
  -9   6  -2 0.33265 0.69082   4
  -9   6  -2 -0.9954 2.76806   1
   9   6   2 -0.0252 0.90641   4
   9   6   2 1.47872 1.62800   5
  -9   6  -2 2.36850 2.26029   1
   9   6   2 0.50857 1.14916   4
  -9   6  -2 -0.5803 1.09749   3
  -9   6  -2 0.23979 0.57309   4
 -10  -6  -2 156.331 6.67716   5
 -10  -6  -2 156.140 6.48767   3
 -10  -6  -2 133.218 14.7789   1
  10  -6   2 139.960 5.93270   5
 -10  -6  -2 154.479 6.86616   5
  10  -6   2 153.230 5.39411   5
 -10  -6  -2 155.932 6.39577   2
 -10   6  -2 154.791 5.43871   5
 -10   6  -2 152.984 8.12317   1
 -10   6  -2 154.085 6.56872   2
 -10   6  -2 153.167 6.26936   3
  10   6   2 153.855 6.96519   5
  10   6   2 155.204 6.61935   5
  10   6   2 157.144 5.93256   4
  10   6   2 147.535 6.06767   4
 -10   6  -2 154.036 5.28286   4
 -10   6  -2 155.298 5.31306   4
 -11  -6  -2 0.58906 1.49016   5
 -11  -6  -2 1.54214 2.20343   2
 -11  -6  -2 0.76815 1.45050   3
  11  -6   2 1.21833 0.67334   5
  11  -6   2 1.19540 0.61875   5
  11   6   2 -0.4582 1.03481   4
  11   6   2 0.52209 1.53384   5
  11   6   2 -0.5850 2.63001   5
  11   6   2 -1.6523 1.79288   4
 -11   6  -2 1.12760 1.29988   3
 -11   6  -2 -0.4323 1.00942   5
 -11   6  -2 1.52702 1.43919   2
  12  -6   2 -0.0721 0.74005   5
  12  -6   2 0.56423 0.66063   5
 -12  -6  -2 0.50099 1.88674   5
 -12  -6  -2 -1.7156 1.52515   2
 -12  -6  -2 -1.5366 1.37774   3
 -12   6  -2 -1.2798 1.52450   2
  12   6   2 1.85361 1.95851   5
 -12   6  -2 -2.4387 1.40889   3
  12   6   2 -0.5726 1.08216   4
 -13  -6  -2 21.4468 2.42719   2
  13  -6   2 18.4603 1.55404   5
 -13  -6  -2 11.2583 2.31887   5
 -13  -6  -2 11.6124 1.97574   3
 -13   6  -2 18.1782 2.10787   3
  13   6   2 15.9918 2.13093   4
 -13   6  -2 15.9597 2.46875   2
  13   6   2 12.6190 2.40757   5
 -14  -6  -2 0.94782 2.09619   2
  14  -6   2 5.25794 0.91772   5
 -14  -6  -2 2.75516 2.47158   5
 -14  -6  -2 1.54066 1.77123   3
  14  -6   2 1.42548 0.94630   5
 -14   6  -2 4.73868 1.88060   3
  14   6   2 4.41624 2.33612   5
 -14   6  -2 2.83217 2.08401   2
 -14  -7   2 -0.1619 2.17550   2
 -14  -7   2 -0.0793 2.00046   3
 -14  -7   2 0.66151 2.50052   5
 -14   7   2 -1.6108 2.30963   3
 -14   7   2 -1.9950 2.10469   2
 -13  -7   2 -2.8462 1.85337   2
 -13  -7   2 0.98148 1.75559   3
 -13  -7   2 -0.6122 2.32081   5
 -13   7   2 -1.7810 1.79918   2
 -13   7   2 -0.3317 1.57459   3
  13   7  -2 1.23673 2.54886   5
  13   7  -2 0.48560 1.40674   4
 -12  -7   2 9.00477 1.89994   3
 -12  -7   2 8.54040 2.01858   2
 -12   7   2 13.4954 2.28126   2
  12   7  -2 15.0866 2.61203   5
 -12   7   2 9.15436 2.08041   3
 -11  -7   2 74.6935 4.22813   3
 -11  -7   2 71.8772 4.59921   5
 -11  -7   2 66.6994 4.37559   2
 -11   7   2 67.8760 3.74964   3
 -11   7   2 63.3023 4.17092   2
  11   7  -2 67.9458 4.56510   5
  11   7  -2 67.7226 3.74219   4
 -11   7   2 67.8554 2.90785   4
 -10  -7   2 7.86544 1.91770   5
 -10  -7   2 3.52402 1.57318   2
 -10  -7   2 4.92661 1.55436   3
  10   7  -2 5.92533 1.38086   4
 -10   7   2 5.58781 0.93078   4
 -10   7   2 4.35120 1.16461   4
  10   7  -2 3.17701 1.77207   5
 -10   7   2 4.56335 1.56222   2
 -10   7   2 4.39719 1.35631   3
  -9  -7   2 68.9714 4.08751   5
  -9  -7   2 65.9989 3.94800   2
  -9  -7   2 69.0472 4.31416   5
  -9  -7   2 73.2228 3.89341   3
  -9  -7   2 61.0933 9.44923   1
  -9   7   2 63.0225 4.02012   3
  -9   7   2 68.3779 3.92214   2
  -9   7   2 66.1160 3.25596   4
   9   7  -2 68.1154 4.05141   5
  -9   7   2 67.4411 3.58608   3
   9   7  -2 71.8890 3.55261   4
  -9   7   2 72.9528 3.08823   4
  -8  -7   2 5.17046 6.01140   1
  -8  -7   2 0.01634 1.26083   5
  -8  -7   2 0.73512 1.21252   2
  -8  -7   2 3.04693 1.50813   5
  -8  -7   2 1.23215 1.21612   3
  -8   7   2 0.60005 1.05169   3
   8   7  -2 0.64540 1.04315   4
  -8   7   2 2.17421 0.82819   4
  -8   7   2 -0.4887 1.16585   2
   8   7  -2 0.20080 1.28065   5
   8   7  -2 0.97459 1.56356   5
  -8   7   2 1.60648 1.03168   4
  -8   7   2 0.89573 1.25156   3
  -7  -7   2 146.745 6.02346   2
  -7  -7   2 141.679 6.04961   5
  -7  -7   2 146.621 6.06747   5
  -7  -7   2 163.539 11.9619   1
  -7  -7   2 149.531 6.00982   3
  -7   7   2 144.408 5.91002   3
  -7   7   2 147.200 5.83764   3
   7   7  -2 146.324 5.82273   4
  -7   7   2 146.989 5.53217   4
   7   7  -2 144.184 6.20288   5
   7   7  -2 152.119 6.12023   5
  -7   7   2 138.649 6.10101   2
  -7   7   2 149.462 5.61997   4
   7   7  -2 146.026 6.16742   3
   7   7  -2 142.259 6.05910   2
  -6  -7   2 46.1503 6.53669   1
  -6  -7   2 53.4351 3.15292   3
  -6  -7   2 51.3848 3.07665   2
  -6  -7   2 48.1917 7.85529   1
  -6  -7   2 55.6440 3.10375   5
  -6  -7   2 49.9691 3.01750   5
   6   7  -2 52.7249 3.24665   3
  -6   7   2 50.9983 3.16117   2
   6   7  -2 55.9754 3.10357   5
  -6   7   2 54.4225 2.67753   4
   6   7  -2 54.6119 2.95943   4
  -6   7   2 52.5655 2.75039   4
   6   7  -2 54.7275 3.22056   5
  -6   7   2 56.1736 3.11235   3
   6   7  -2 52.6392 3.09202   2
  -6   7   2 55.8821 2.98384   3
  -5  -7   2 13.3533 1.89387   5
  -5  -7   2 10.7077 1.27883   5
  -5  -7   2 10.3582 1.35394   2
  -5  -7   2 8.77587 4.17412   1
  -5  -7   2 15.0740 4.37717   1
  -5  -7   2 8.26961 1.30901   3
   5   7  -2 14.8648 1.91229   5
   5   7  -2 11.3742 1.43463   2
   5   7  -2 10.7722 1.31492   4
  -5   7   2 11.2457 1.19624   4
  -5   7   2 13.8542 1.72334   4
   5   7  -2 8.85797 1.36574   3
   5   7  -2 12.0251 1.45551   5
  -5   7   2 10.4191 1.39459   2
  -5   7   2 10.2423 1.31155   3
  -4  -7   2 156.537 6.15560   5
  -4  -7   2 154.960 9.88214   1
  -4  -7   2 163.435 6.33600   3
  -4  -7   2 168.161 6.25524   2
   4   7  -2 168.051 6.34502   3
   4   7  -2 160.372 6.17426   4
  -4   7   2 157.309 6.13500   2
  -4   7   2 161.815 6.08949   4
   4   7  -2 162.184 6.20647   2
  -4   7   2 160.172 6.22799   3
  -4   7   2 162.969 6.04472   4
   4   7  -2 153.002 6.11737   5
   4   7  -2 166.343 6.22770   5
  -3  -7   2 23.5190 1.83769   5
  -3  -7   2 22.1798 2.06556   3
  -3  -7   2 21.1703 1.96439   2
  -3  -7   2 23.7620 4.06818   1
  -3  -7   2 19.1993 3.72180   1
  -3  -7   2 27.3834 1.83142   5
  -3   7   2 22.1109 1.85744   4
   3   7  -2 22.9275 2.25127   3
  -3   7   2 22.9461 1.98215   2
   3   7  -2 23.3953 1.85216   5
  -3   7   2 23.9304 2.13678   3
  -3   7   2 26.1575 2.01312   4
   3   7  -2 22.1826 1.94765   4
   3   7  -2 22.1897 1.93275   5
   3   7  -2 23.1330 2.04638   2
  -2  -7   2 36.2364 2.33532   2
   2  -7  -2 39.5084 2.47350   1
  -2  -7   2 37.7649 2.14368   5
  -2  -7   2 38.5234 2.10520   5
   2  -7  -2 39.7844 2.39161   1
   2  -7  -2 38.5322 1.42321   5
  -2  -7   2 26.8203 3.91176   1
  -2  -7   2 37.4062 5.37499   1
   2  -7  -2 38.2330 1.42600   5
   2   7  -2 38.7233 2.12775   5
  -2   7   2 39.1385 2.46012   3
   2   7  -2 38.7408 2.36131   4
   2   7  -2 34.3776 2.37728   2
  -2   7   2 35.2892 2.25626   2
  -2   7   2 39.2146 1.43650   5
  -2   7   2 39.8242 2.28044   4
  -2   7   2 38.5545 2.37954   4
  -2   7   2 38.4002 1.44651   5
   2   7  -2 37.7606 2.14653   5
   2   7  -2 41.5354 2.56192   3
  -1  -7   2 20.0518 1.88294   5
  -1  -7   2 20.2131 3.31461   1
   1  -7  -2 22.4612 1.74602   2
  -1  -7   2 21.7000 1.57343   5
  -1  -7   2 28.4844 1.96767   2
  -1  -7   2 21.5063 3.21981   1
   1  -7  -2 23.8604 3.11012   1
   1  -7  -2 22.1862 1.20834   5
   1  -7  -2 24.0936 1.20530   5
   1  -7  -2 20.2537 3.01078   1
   1   7  -2 23.9945 1.60021   5
  -1   7   2 24.0501 1.23638   5
   1   7  -2 20.8971 2.12239   3
   1   7  -2 22.3107 1.95051   2
  -1   7   2 18.6459 2.01203   3
  -1   7   2 22.7073 1.77533   2
  -1   7   2 24.0676 1.22205   5
   1   7  -2 21.2010 1.82720   4
  -1   7   2 19.9406 1.89274   4
  -1   7   2 22.3679 1.79678   4
   1   7  -2 22.6378 1.62007   5
   0  -7   2 22.0530 3.12368   1
   0  -7  -2 22.2686 3.68008   1
   0  -7   2 22.5809 3.19464   1
   0  -7  -2 24.9674 1.76966   2
   0  -7   2 23.6777 1.53026   5
   0  -7   2 26.6915 1.98962   2
   0  -7  -2 28.9653 3.77677   1
   0  -7   2 24.5645 1.52875   5
   0  -7  -2 24.9866 1.42425   5
   0  -7  -2 27.2628 1.44180   5
   0   7   2 25.8509 1.45456   5
   0   7   2 25.7486 1.46975   5
   0   7   2 24.1519 1.89418   4
   0   7   2 26.9193 2.10892   3
   0   7  -2 23.0540 2.17463   3
   0   7   2 27.5955 1.84230   2
   0   7  -2 28.2615 1.94277   4
   0   7  -2 22.4926 1.53398   5
   0   7  -2 24.6483 1.55662   5
   0   7  -2 26.5748 2.02885   2
  -1  -7  -2 331.059 11.0756   5
  -1  -7  -2 332.462 13.6077   1
   1  -7   2 329.291 13.0483   1
  -1  -7  -2 314.296 13.4883   1
  -1  -7  -2 320.826 11.0701   5
   1  -7   2 325.705 12.9942   1
  -1  -7  -2 332.340 11.4922   3
  -1  -7  -2 316.339 11.1779   2
   1  -7   2 334.647 10.9648   5
   1  -7   2 319.373 11.3566   2
   1  -7   2 312.997 10.9542   5
  -1   7  -2 327.068 10.9530   5
  -1   7  -2 325.691 11.4540   3
   1   7   2 325.220 11.0643   5
   1   7   2 329.042 11.4560   3
  -1   7  -2 323.078 11.3523   2
   1   7   2 323.661 11.0616   5
   1   7   2 324.898 11.1837   2
   1   7   2 313.140 11.3062   4
  -1   7  -2 316.971 11.2760   4
  -1   7  -2 330.120 10.9651   5
  -2  -7  -2 59.9542 2.79283   2
   2  -7   2 59.0123 4.25934   1
   2  -7   2 61.0833 2.35587   5
  -2  -7  -2 58.9253 2.70506   5
   2  -7   2 60.5110 2.36733   5
  -2  -7  -2 61.5770 3.16300   3
   2  -7   2 59.3578 4.28096   1
  -2  -7  -2 55.3441 5.76416   1
  -2  -7  -2 62.7257 5.75061   1
  -2  -7  -2 59.7983 2.80562   5
   2  -7   2 59.9234 2.99467   2
   2   7   2 59.4894 2.73084   5
  -2   7  -2 64.5211 3.22655   3
   2   7   2 59.9226 2.71808   5
  -2   7  -2 62.0498 2.87623   4
   2   7   2 60.4276 2.81106   2
  -2   7  -2 58.9994 3.06404   2
   2   7   2 57.5365 3.01827   3
  -2   7  -2 60.9702 2.38731   5
   2   7   2 56.2869 2.89499   4
  -2   7  -2 60.9366 2.39471   5
  -3  -7  -2 50.0852 2.47753   5
  -3  -7  -2 46.9716 2.79993   3
  -3  -7  -2 42.4799 5.88929   1
  -3  -7  -2 48.0654 2.47759   5
  -3  -7  -2 47.4544 2.46799   2
   3  -7   2 49.5543 1.87968   5
   3  -7   2 49.9541 3.41905   1
  -3  -7  -2 47.2300 5.74942   1
   3  -7   2 48.4265 1.87481   5
   3  -7   2 49.0349 3.39211   1
  -3   7  -2 48.4365 1.89280   5
  -3   7  -2 47.0133 2.83467   3
   3   7   2 48.7493 2.47397   2
  -3   7  -2 44.2901 2.78601   2
   3   7   2 47.7638 2.51710   5
   3   7   2 46.4272 2.44824   5
   3   7   2 47.0363 2.86927   3
  -3   7  -2 45.8258 2.47839   4
   3   7   2 44.7461 2.56002   4
  -3   7  -2 49.8804 1.89879   5
  -4  -7  -2 115.849 4.91906   3
   4  -7   2 115.367 4.62957   1
  -4  -7  -2 114.692 4.68696   5
  -4  -7  -2 113.792 4.58971   2
  -4  -7  -2 107.597 8.42401   1
   4  -7   2 115.363 3.87894   5
   4  -7   2 114.329 4.64888   1
   4   7   2 116.428 4.73757   4
   4   7   2 120.581 4.59294   2
  -4   7  -2 115.015 4.53445   4
  -4   7  -2 118.311 4.89567   2
   4   7   2 118.165 4.94376   3
  -4   7  -2 114.180 4.94168   3
  -4   7  -2 119.401 3.90165   5
   4   7   2 112.890 4.71037   5
   4   7   2 110.695 4.65404   5
  -4   7  -2 114.699 3.89012   5
  -5  -7  -2 100.672 14.6175   1
  -5  -7  -2 121.227 4.70738   2
  -5  -7  -2 115.454 5.03064   3
  -5  -7  -2 107.557 9.14795   1
  -5  -7  -2 115.267 4.82860   5
  -5  -7  -2 115.380 4.84375   5
   5   7   2 123.304 4.70631   2
   5   7   2 116.404 4.77367   4
  -5   7  -2 116.350 4.92761   3
  -5   7  -2 116.680 5.04005   3
   5   7   2 117.654 4.87866   5
  -5   7  -2 116.598 5.02846   2
   5   7   2 114.022 4.79452   5
   5   7   2 114.855 4.98055   3
  -5   7  -2 112.684 4.52784   4
  -6  -7  -2 61.6235 8.87037   1
  -6  -7  -2 77.1624 3.74309   5
  -6  -7  -2 72.1207 3.83122   3
  -6  -7  -2 73.6477 3.50690   2
  -6  -7  -2 72.5358 3.63977   5
  -6  -7  -2 76.3414 9.32105   1
  -6   7  -2 65.8842 3.84380   2
  -6   7  -2 72.5233 3.17842   4
   6   7   2 72.0632 3.65237   5
   6   7   2 77.0224 3.85783   5
  -6   7  -2 70.8738 3.68658   3
  -6   7  -2 73.3216 3.85505   3
   6   7   2 71.5872 3.49349   2
   6   7   2 76.5022 3.56225   4
  -6   7  -2 74.9037 3.29934   4
   6   7   2 69.7131 4.46485   3
  -7  -7  -2 21.5556 2.27840   2
  -7  -7  -2 28.2466 6.17989   1
  -7  -7  -2 29.6553 2.60013   5
  -7  -7  -2 28.0036 2.65472   3
  -7  -7  -2 23.1953 2.51879   5
  -7   7  -2 25.8694 3.38643   3
   7   7   2 23.5437 2.26934   4
  -7   7  -2 28.8207 1.82548   4
  -7   7  -2 25.7154 1.98148   4
   7   7   2 19.6772 2.32339   2
  -7   7  -2 25.6687 2.49824   3
   7   7   2 23.3269 2.84763   5
  -8  -7  -2 14.6094 1.66216   2
  -8  -7  -2 12.0351 1.74485   5
  -8  -7  -2 16.7126 1.93020   5
  -8  -7  -2 14.1888 1.79770   3
  -8  -7  -2 12.4517 6.36614   1
  -8   7  -2 17.2556 1.84388   4
   8   7   2 18.6560 3.20688   5
   8   7   2 16.3542 1.73753   2
  -8   7  -2 19.4106 1.57080   4
   8   7   2 18.5280 2.01820   5
   8   7   2 19.2756 2.26740   4
  -8   7  -2 18.4846 2.50500   3
  -9  -7  -2 139.821 5.97885   2
  -9  -7  -2 146.256 6.46302   5
  -9  -7  -2 145.429 6.29426   5
   9   7   2 141.589 5.72132   4
  -9   7  -2 140.702 5.17179   4
  -9   7  -2 135.530 5.99509   3
  -9   7  -2 140.167 5.30695   4
   9   7   2 136.951 6.22699   5
 -10  -7  -2 22.0260 3.08924   5
 -10  -7  -2 21.1010 2.83697   2
 -10  -7  -2 17.2821 2.06364   3
 -10   7  -2 19.8810 1.52692   4
  10   7   2 22.4857 3.14406   5
 -10   7  -2 18.9492 2.26113   2
  10   7   2 22.7249 2.41313   4
 -10   7  -2 22.0360 2.80673   3
 -11  -7  -2 61.3614 4.13836   3
 -11  -7  -2 59.5947 4.92165   5
 -11  -7  -2 61.8027 4.09463   2
 -11   7  -2 66.7488 3.94599   3
 -11   7  -2 65.1468 4.29446   2
  11   7   2 56.4394 4.38910   5
  11   7   2 66.2623 3.58152   4
 -12  -7  -2 -2.5446 1.63186   3
 -12  -7  -2 -0.4805 1.71437   2
 -12  -7  -2 3.26167 2.15442   5
 -12   7  -2 -1.4952 1.50429   3
 -12   7  -2 -2.8789 1.73584   2
  12   7   2 0.55594 2.13370   5
  12   7   2 0.07910 1.31762   4
 -13  -7  -2 101.524 5.76593   2
 -13  -7  -2 102.847 6.33019   5
 -13  -7  -2 110.720 5.83481   3
 -13   7  -2 100.035 5.44260   3
  13   7   2 110.085 7.90962   5
  13   7   2 112.893 5.88384   4
 -13   7  -2 104.279 5.98994   2
 -13  -8   2 66.1330 5.15590   2
 -13  -8   2 65.9657 5.60004   5
 -13  -8   2 67.5893 4.94640   3
  13   8  -2 70.7603 4.20295   4
 -13   8   2 73.9886 5.16073   2
 -13   8   2 67.9002 4.54907   3
 -12  -8   2 -0.4687 2.14786   5
 -12  -8   2 -0.9410 1.86499   3
 -12  -8   2 0.15669 1.79803   2
 -12   8   2 -1.8897 1.61686   3
 -12   8   2 -0.7373 1.88925   2
  12   8  -2 -0.4161 1.50419   4
 -11  -8   2 34.8176 3.96012   5
 -11  -8   2 41.9403 3.78612   2
 -11  -8   2 37.4506 3.62367   3
  11   8  -2 42.3322 4.20957   5
  11   8  -2 34.3444 3.14892   4
 -11   8   2 35.6144 2.29844   4
 -11   8   2 39.5251 3.31468   3
 -11   8   2 33.9240 3.62662   2
 -10  -8   2 57.7647 4.27544   5
 -10  -8   2 52.4252 3.81023   3
 -10  -8   2 56.1589 3.91481   2
 -10   8   2 49.9588 2.82971   4
  10   8  -2 57.3737 4.44988   5
  10   8  -2 59.3525 3.54785   4
 -10   8   2 53.6367 3.83270   2
 -10   8   2 53.9022 5.24580   3
  -9  -8   2 5.61668 1.58828   3
  -9  -8   2 5.39247 1.64499   2
  -9   8   2 4.38998 1.46409   3
  -9   8   2 6.49362 1.76976   4
   9   8  -2 4.39263 1.66843   4
  -9   8   2 5.97513 1.61056   2
  -9   8   2 3.04585 1.04051   4
   9   8  -2 4.43636 1.83149   5
  -8  -8   2 31.7840 3.07208   5
  -8  -8   2 35.9157 4.54930   3
  -8  -8   2 28.6421 3.08091   2
  -8  -8   2 32.5068 3.38206   5
  -8   8   2 33.4133 2.93701   3
   8   8  -2 34.1800 2.89543   4
   8   8  -2 30.7196 3.25918   5
  -8   8   2 32.3108 2.27275   4
  -8   8   2 31.9984 3.10135   2
  -8   8   2 30.4112 2.71004   4
  -7  -8   2 13.3193 1.77807   2
  -7  -8   2 15.2905 1.92154   5
  -7  -8   2 12.1980 1.68723   3
  -7  -8   2 13.9627 1.84798   5
  -7   8   2 9.38094 1.23432   4
   7   8  -2 9.61678 1.49379   4
   7   8  -2 11.6053 1.83607   5
  -7   8   2 11.7258 1.58900   3
  -7   8   2 13.6229 1.55221   4
  -6  -8   2 20.5374 2.38804   5
  -6  -8   2 19.3261 2.38535   5
  -6  -8   2 18.7024 2.46310   3
  -6  -8   2 20.6236 2.44525   2
  -6   8   2 15.7499 2.87468   2
   6   8  -2 17.2013 2.28049   4
  -6   8   2 19.7572 2.34245   3
  -6   8   2 19.3566 2.26008   4
   6   8  -2 19.6657 2.34309   5
  -6   8   2 17.2285 1.93195   4
  -6   8   2 12.4111 2.74133   3
  -5  -8   2 -2.4738 5.62016   1
  -5  -8   2 2.21040 1.21044   3
  -5  -8   2 2.85211 1.13960   2
  -5  -8   2 4.73057 1.24051   5
  -5   8   2 3.16606 1.44747   3
  -5   8   2 2.45123 1.06151   4
  -5   8   2 1.28945 1.23562   2
  -5   8   2 3.65938 1.20332   4
   5   8  -2 3.21812 1.23260   2
   5   8  -2 1.75755 1.14438   4
   5   8  -2 5.16886 1.26274   5
  -4  -8   2 25.6843 2.39163   2
  -4  -8   2 17.0322 4.77188   1
  -4  -8   2 30.4429 2.62925   3
  -4  -8   2 23.8698 5.07777   1
  -4  -8   2 29.3050 2.31675   5
  -4  -8   2 32.9885 2.19703   5
  -4   8   2 23.4768 2.40542   4
  -4   8   2 24.4455 2.53395   2
  -4   8   2 30.3068 2.25144   4
   4   8  -2 26.1987 2.61827   2
  -4   8   2 22.3588 2.63099   3
   4   8  -2 30.1838 2.43356   4
   4   8  -2 27.6111 2.27834   5
  -3  -8   2 287.188 10.0757   2
  -3  -8   2 271.579 14.2243   1
  -3  -8   2 278.603 9.89366   5
  -3  -8   2 270.353 13.8023   1
  -3  -8   2 283.682 9.94676   5
  -3   8   2 281.509 9.95620   4
  -3   8   2 276.751 9.97971   2
   3   8  -2 280.831 10.0598   4
   3   8  -2 278.676 10.3399   3
   3   8  -2 270.841 10.0192   5
   3   8  -2 281.583 10.0761   2
  -3   8   2 279.931 10.1700   3
  -3   8   2 270.389 10.0029   4
   3   8  -2 278.382 9.91070   5
  -2  -8   2 1.40365 1.00834   2
  -2  -8   2 2.15460 3.27728   1
  -2  -8   2 -2.6561 2.96697   1
  -2  -8   2 1.31629 0.82161   5
   2  -8  -2 0.25428 1.06713   1
   2  -8  -2 0.64068 0.96088   1
  -2  -8   2 -0.2635 0.99445   5
   2   8  -2 -0.1132 0.88608   5
   2   8  -2 -0.3571 1.00215   4
  -2   8   2 -0.4198 1.20646   4
   2   8  -2 1.33643 1.09822   2
   2   8  -2 0.72947 0.77150   5
  -2   8   2 0.29980 0.93934   4
  -2   8   2 0.48611 0.94306   2
  -2   8   2 0.59393 1.18434   3
   2   8  -2 -1.6109 1.14607   3
   1  -8  -2 7.08140 0.92789   5
  -1  -8   2 5.08962 1.18074   2
  -1  -8   2 7.00141 0.93849   5
  -1  -8   2 8.49215 2.96508   1
   1  -8  -2 6.60091 0.65359   5
   1  -8  -2 4.74738 0.98787   2
   1  -8  -2 6.61373 1.99000   1
  -1  -8   2 6.86475 0.95143   5
   1  -8  -2 6.26186 2.05764   1
  -1  -8   2 5.11998 2.89178   1
  -1   8   2 7.11335 0.95228   5
   1   8  -2 5.42818 1.33161   3
  -1   8   2 6.62112 1.41918   4
   1   8  -2 6.28923 1.00623   5
  -1   8   2 4.63982 1.29429   3
   1   8  -2 5.25955 1.23124   4
   1   8  -2 4.23913 1.20121   2
  -1   8   2 6.60873 1.21469   4
   1   8  -2 6.91245 0.96813   5
  -1   8   2 4.87728 1.05146   2
  -1   8   2 7.18554 0.71458   5
   0  -8   2 69.6885 2.85398   5
   0  -8  -2 65.8965 5.49383   1
   0  -8   2 59.4724 5.83531   1
   0  -8  -2 62.3313 5.38905   1
   0  -8   2 64.2449 2.84316   5
   0  -8   2 60.5786 5.88122   1
   0  -8  -2 66.9613 2.75551   5
   0  -8   2 64.1870 3.30141   2
   0  -8  -2 71.5688 3.16211   2
   0  -8  -2 68.4087 2.74329   5
   0   8   2 68.0693 3.32134   4
   0   8  -2 68.0193 2.90375   5
   0   8   2 68.4794 3.20243   2
   0   8  -2 67.9597 2.88770   5
   0   8   2 64.9378 3.47122   4
   0   8   2 67.6997 2.77040   5
   0   8   2 66.3179 3.49706   3
   0   8   2 68.3349 2.79676   5
   0   8  -2 66.5353 3.38531   2
   0   8  -2 63.4783 3.26264   4
   0   8  -2 65.2957 3.56978   3
  -1  -8  -2 54.1368 3.08242   3
  -1  -8  -2 45.2627 5.69582   1
   1  -8   2 46.1072 4.92391   1
   1  -8   2 43.8153 4.97674   1
  -1  -8  -2 46.8023 5.62597   1
  -1  -8  -2 49.4451 2.64312   2
   1  -8   2 50.3795 2.89345   2
   1  -8   2 49.5887 2.23283   5
  -1  -8  -2 51.8015 2.39545   5
  -1  -8  -2 50.3458 2.38308   5
   1  -8   2 51.1611 2.20773   5
   1   8   2 48.7964 3.10945   3
   1   8   2 51.3781 2.42257   5
  -1   8  -2 45.8732 3.07043   3
  -1   8  -2 50.7817 2.96947   2
   1   8   2 48.3439 2.43915   5
   1   8   2 49.1898 2.68652   2
  -1   8  -2 52.1565 2.28953   5
  -1   8  -2 47.5611 2.78575   4
   1   8   2 50.8524 2.85666   4
   2  -8   2 17.9310 2.05853   2
  -2  -8  -2 17.0294 1.60494   5
  -2  -8  -2 14.8566 1.79106   2
  -2  -8  -2 19.7878 1.63158   5
  -2  -8  -2 15.2161 3.67798   1
   2  -8   2 11.8607 2.42123   1
   2  -8   2 17.3436 1.11232   5
   2  -8   2 16.0283 1.16276   5
  -2  -8  -2 19.4885 3.81980   1
   2  -8   2 12.6428 2.37775   1
  -2  -8  -2 11.9968 1.54579   3
  -2   8  -2 16.0044 1.89916   4
   2   8   2 16.7856 1.64898   5
  -2   8  -2 17.6762 1.23310   5
   2   8   2 9.74280 1.55386   3
  -2   8  -2 16.5535 2.23683   2
   2   8   2 20.7720 2.03472   4
  -2   8  -2 16.1459 1.82935   3
   2   8   2 13.6932 1.87700   2
   2   8   2 11.6580 1.26024   5
  -2   8  -2 14.3596 1.22939   5
  -3  -8  -2 47.8523 6.86245   1
   3  -8   2 44.9193 3.39513   1
  -3  -8  -2 44.5951 2.56706   5
  -3  -8  -2 45.2222 2.52383   5
  -3  -8  -2 38.1530 6.69589   1
  -3  -8  -2 44.3986 3.01082   3
   3  -8   2 45.3888 1.75632   5
  -3  -8  -2 41.8718 2.51853   2
   3  -8   2 46.4651 1.75281   5
   3  -8   2 43.6004 3.41043   1
  -3   8  -2 39.1785 2.93830   2
  -3   8  -2 43.2846 3.32684   3
  -3   8  -2 42.7554 2.58493   4
   3   8   2 45.6740 2.63234   2
   3   8   2 49.3596 2.83720   4
  -3   8  -2 45.6898 1.80116   5
   3   8   2 43.8158 3.82950   5
   3   8   2 46.5046 2.54912   5
  -3   8  -2 43.6209 1.79384   5
  -4  -8  -2 6.37772 4.88427   1
  -4  -8  -2 5.90139 1.05928   2
  -4  -8  -2 4.31154 1.31221   3
  -4  -8  -2 4.51471 0.97229   5
  -4  -8  -2 6.63811 4.57069   1
  -4  -8  -2 7.08541 1.18479   5
   4   8   2 4.22523 1.22107   4
   4   8   2 7.40502 1.14331   2
  -4   8  -2 3.56554 1.40070   2
   4   8   2 7.04127 1.19024   5
  -4   8  -2 4.62547 1.01199   4
  -5  -8  -2 360.069 12.8007   3
  -5  -8  -2 352.799 12.5886   5
  -5  -8  -2 348.098 12.4196   2
   5   8   2 352.304 12.5533   4
  -5   8  -2 352.925 12.3249   4
   5   8   2 357.589 12.4177   2
  -5   8  -2 350.304 12.3871   4
  -5   8  -2 357.849 12.6891   3
   5   8   2 353.063 12.5449   5
  -6  -8  -2 10.5767 1.43779   2
  -6  -8  -2 7.38857 1.59864   3
  -6  -8  -2 7.83782 1.42063   5
  -6  -8  -2 9.00606 1.43381   5
  -6   8  -2 10.6343 1.25543   4
   6   8   2 10.7405 1.51154   2
  -6   8  -2 8.57278 1.56046   3
   6   8   2 8.79657 1.48215   4
  -6   8  -2 7.55201 1.33392   4
   6   8   2 8.78858 1.41985   5
  -7  -8  -2 19.3451 2.58216   5
  -7  -8  -2 20.7979 2.71593   5
  -7  -8  -2 18.8337 2.33036   2
   7   8   2 20.3544 2.50105   4
   7   8   2 20.1740 2.69281   5
  -7   8  -2 17.7738 1.82227   4
  -7   8  -2 14.9416 1.55944   4
   7   8   2 18.5637 2.59171   2
  -7   8  -2 14.6584 1.83727   3
  -8  -8  -2 8.76362 1.57218   2
  -8  -8  -2 11.9038 1.90980   5
  -8  -8  -2 9.25297 1.79540   3
  -8  -8  -2 7.50264 1.80036   5
   8   8   2 7.31707 1.48883   4
  -8   8  -2 9.09884 1.38371   4
   8   8   2 11.1869 1.92251   5
  -8   8  -2 7.60409 2.46698   3
  -8   8  -2 9.48989 1.16785   4
  -9  -8  -2 1.37150 1.53783   5
  -9  -8  -2 1.54453 1.61868   3
  -9  -8  -2 0.54819 1.36422   2
   9   8   2 4.41834 1.71128   5
  -9   8  -2 0.67985 1.35596   3
  -9   8  -2 1.95044 0.92013   4
 -10  -8  -2 80.8704 4.46278   2
 -10  -8  -2 76.4892 4.86384   5
 -10  -8  -2 80.3440 4.75202   3
  10   8   2 85.1254 5.01903   5
 -10   8  -2 76.6306 3.35999   4
 -10   8  -2 76.4770 4.67984   2
 -10   8  -2 73.0572 4.40318   3
  10   8   2 80.3153 4.15175   4
 -11  -8  -2 0.67574 2.05474   5
 -11  -8  -2 0.75818 1.65195   3
 -11  -8  -2 1.59595 1.64812   2
 -11   8  -2 0.42105 1.54565   3
 -11   8  -2 1.03117 1.87680   2
  11   8   2 0.74767 1.48941   4
 -12  -8  -2 18.0256 2.57142   3
 -12  -8  -2 22.0261 2.53059   2
 -12  -8  -2 21.9302 3.04063   5
 -12   8  -2 18.5313 2.42350   3
 -12   8  -2 22.3404 2.79770   2
  12   8   2 19.7841 2.11288   4
 -12  -9   2 7.34380 2.70374   5
 -12  -9   2 0.46946 2.14329   2
 -12  -9   2 4.71766 2.29953   3
 -12   9   2 7.85065 2.40278   2
 -12   9   2 3.29514 1.89681   3
  12   9  -2 3.53336 1.92898   4
 -11  -9   2 -0.4915 1.93134   2
 -11  -9   2 4.90826 2.14911   5
 -11  -9   2 4.41433 2.06355   3
 -11   9   2 3.51855 1.96706   2
 -11   9   2 2.07640 1.75128   3
  11   9  -2 1.14872 1.69846   4
 -10  -9   2 14.2895 2.25651   3
 -10  -9   2 10.9857 2.12408   2
 -10  -9   2 15.0296 2.34110   5
 -10   9   2 14.1489 1.59088   4
 -10   9   2 13.7005 2.17078   2
 -10   9   2 14.9730 2.07618   3
  10   9  -2 15.9770 2.13430   4
  -9  -9   2 2.47948 1.66709   2
  -9  -9   2 2.06469 1.61036   5
  -9  -9   2 3.75515 1.71302   3
   9   9  -2 3.91703 1.54619   4
  -9   9   2 5.26268 1.73706   3
  -9   9   2 3.30935 1.24847   4
  -9   9   2 2.30209 1.48198   2
  -8  -9   2 28.6912 3.11558   3
  -8  -9   2 17.3876 2.09937   2
  -8  -9   2 25.2744 3.10687   5
  -8   9   2 24.7252 3.01776   3
   8   9  -2 27.5176 2.94585   4
   8   9  -2 21.1301 2.53285   5
  -8   9   2 28.0598 2.42117   4
  -7  -9   2 3.44231 1.45333   5
  -7  -9   2 3.81183 1.58694   3
   7   9  -2 4.50537 1.56998   4
  -7   9   2 6.29781 1.33114   4
   7   9  -2 5.91396 1.62775   5
  -6  -9   2 6.14695 1.63726   3
  -6  -9   2 3.70220 1.45442   2
  -6  -9   2 4.04936 1.59732   5
  -6  -9   2 7.40048 1.59121   5
  -6   9   2 6.70816 1.59939   3
   6   9  -2 5.39850 1.48591   4
  -6   9   2 5.63846 1.33644   4
   6   9  -2 6.78274 1.61002   5
  -5  -9   2 37.7233 2.78471   5
  -5  -9   2 43.8537 3.13576   2
  -5   9   2 38.3735 2.76976   4
   5   9  -2 39.6179 2.98082   5
   5   9  -2 39.6761 3.45714   4
  -4  -9   2 0.20645 1.04596   5
  -4  -9   2 -0.6059 1.09946   5
  -4  -9   2 -0.4236 1.13260   2
  -4   9   2 -3.6847 1.53988   2
  -4   9   2 1.36015 1.17139   4
   4   9  -2 1.49575 1.54009   4
   4   9  -2 -0.3440 1.08986   5
  -3  -9   2 12.4265 1.63695   2
  -3  -9   2 9.38352 1.31061   5
  -3  -9   2 11.3655 1.43408   5
   3   9  -2 14.6667 2.07360   5
   3   9  -2 13.3023 1.72872   4
  -3   9   2 11.3003 1.48963   4
  -3   9   2 11.5375 1.62446   2
  -2  -9   2 6.21016 1.41412   2
  -2  -9   2 5.99634 1.10297   5
  -2  -9   2 5.59094 1.09563   5
   2   9  -2 6.86462 1.47833   4
   2   9  -2 3.66690 1.61145   2
  -2   9   2 7.02854 1.36978   4
  -2   9   2 3.91180 1.29717   2
   2   9  -2 6.39491 1.09870   5
   1  -9  -2 75.3165 5.30337   1
  -1  -9   2 82.4354 3.94108   2
  -1  -9   2 79.0109 3.41480   5
   1  -9  -2 77.7894 2.98099   5
   1  -9  -2 76.6788 3.69629   2
   1  -9  -2 80.3089 2.96400   5
  -1  -9   2 77.6243 3.45965   5
  -1   9   2 75.8477 3.80812   2
  -1   9   2 79.3942 3.02496   5
   1   9  -2 73.8260 4.08346   2
   1   9  -2 77.1298 3.95611   4
   1   9  -2 80.1797 3.51209   5
  -1   9   2 77.6801 3.89385   4
   0  -9   2 0.59968 0.70972   5
   0  -9  -2 3.05634 2.73634   1
   0  -9  -2 0.74277 0.96516   2
   0  -9   2 0.91600 0.74682   5
   0  -9   2 -0.0397 1.12759   2
   0  -9  -2 0.05614 0.59813   5
   0  -9  -2 0.42095 0.67176   5
   0   9   2 0.29447 0.74385   5
   0   9   2 -0.7692 1.06302   2
   0   9  -2 0.96613 1.14420   4
   0   9   2 2.87520 1.26582   4
   0   9  -2 0.54221 0.92366   5
   0   9  -2 -1.3025 1.34047   2
  -1  -9  -2 1.94044 0.79482   5
  -1  -9  -2 0.47143 0.70485   5
  -1  -9  -2 0.35024 0.90923   2
   1  -9   2 1.60885 2.65325   1
  -1  -9  -2 0.36243 3.24101   1
   1  -9   2 1.42739 0.67002   5
   1  -9   2 0.25558 1.05978   2
   1  -9   2 1.60787 0.68189   5
  -1   9  -2 1.16018 1.21135   4
   1   9   2 3.33930 1.33782   4
   1   9   2 0.64537 1.11160   2
  -1   9  -2 0.65627 0.72348   5
  -1   9  -2 0.57344 1.61523   2
  -2  -9  -2 2.74809 0.88248   5
   2  -9   2 2.35287 1.24629   2
  -2  -9  -2 1.69750 0.87557   5
   2  -9   2 2.28881 0.59199   5
   2  -9   2 2.77714 0.55372   5
   2  -9   2 2.94709 2.25968   1
  -2  -9  -2 2.90172 1.01457   2
  -2  -9  -2 2.13610 1.25814   3
   2   9   2 3.35772 1.01622   5
  -2   9  -2 2.61178 0.66980   5
   2   9   2 2.07384 1.21068   2
  -2   9  -2 3.19292 1.21032   4
   2   9   2 2.33230 1.20081   4
   3  -9   2 -0.1227 1.22736   1
  -3  -9  -2 1.75096 1.28798   3
  -3  -9  -2 -1.3871 0.92093   2
  -3  -9  -2 0.41370 0.87609   5
  -3  -9  -2 0.24072 0.91168   5
   3   9   2 -1.8916 0.87524   5
   3   9   2 -0.1168 1.16499   2
   3   9   2 0.31448 1.21723   4
  -3   9  -2 -0.2662 0.98329   4
  -4  -9  -2 -0.2797 1.48173   5
  -4  -9  -2 -0.1311 1.53806   5
  -4  -9  -2 -0.5047 0.96746   2
   4   9   2 -1.2860 1.06368   5
   4   9   2 1.50111 1.19782   2
   4   9   2 0.53959 1.42779   4
  -4   9  -2 0.05977 0.98739   4
  -5  -9  -2 49.3144 3.48060   5
  -5  -9  -2 53.8031 3.04980   2
  -5  -9  -2 48.8160 3.14870   5
  -5  -9  -2 48.0117 3.56857   3
   5   9   2 53.1640 3.26540   5
   5   9   2 39.7858 4.53508   4
  -5   9  -2 47.8261 2.93287   4
   5   9   2 45.3511 3.17245   2
  -6  -9  -2 39.8769 3.54447   3
  -6  -9  -2 48.2926 3.23919   5
  -6  -9  -2 46.2261 3.06183   2
  -6   9  -2 44.5226 2.79618   4
   6   9   2 48.0360 3.29743   4
   6   9   2 44.7976 3.30724   5
  -6   9  -2 44.9075 3.45199   3
  -7  -9  -2 200.244 7.78369   2
  -7  -9  -2 195.761 8.17237   3
  -7  -9  -2 203.610 8.03936   5
   7   9   2 202.626 7.87227   4
   7   9   2 181.473 7.94486   5
  -7   9  -2 192.437 7.40852   4
  -7   9  -2 207.872 8.07928   3
  -8  -9  -2 51.5446 3.55161   2
  -8  -9  -2 51.2245 3.94004   3
  -8  -9  -2 49.4964 3.74894   5
   8   9   2 47.0314 3.48452   4
  -8   9  -2 55.3575 3.01015   4
  -8   9  -2 55.5425 3.80296   3
  -9  -9  -2 34.6227 3.47787   2
  -9  -9  -2 47.9896 3.84241   3
  -9  -9  -2 37.7974 3.66639   5
   9   9   2 39.2376 3.29433   4
  -9   9  -2 36.9083 2.60930   4
  -9   9  -2 39.4935 3.57887   3
 -10  -9  -2 16.0151 2.11686   2
 -10  -9  -2 18.0393 2.62062   5
 -10  -9  -2 10.7215 2.19632   3
 -10   9  -2 12.0005 2.21794   2
 -10   9  -2 20.0153 2.33583   4
  10   9   2 20.0958 2.20998   4
 -10   9  -2 19.8545 2.36920   3
 -11  -9  -2 2.80150 2.00267   5
 -11  -9  -2 1.42073 2.00695   3
 -11  -9  -2 -2.4607 1.80657   2
  11   9   2 -1.6399 1.70868   4
 -11   9  -2 -0.8503 1.83632   2
 -11   9  -2 0.77190 1.85068   3
 -10 -10   2 12.1709 2.46026   5
 -10 -10   2 10.9349 2.23988   2
 -10 -10   2 11.2358 2.30596   3
 -10  10   2 13.7195 2.36935   3
 -10  10   2 9.62102 2.19040   2
  10  10  -2 10.2729 2.13265   4
  -9 -10   2 60.3997 4.49718   5
  -9 -10   2 55.6333 4.43191   2
  -9 -10   2 51.5584 4.30566   3
  -9  10   2 50.7810 4.10537   2
  -9  10   2 52.3766 3.41835   4
  -9  10   2 58.6549 4.25356   3
   9  10  -2 49.8843 4.00206   4
  -8 -10   2 26.7153 3.36223   5
  -8 -10   2 27.9139 3.48150   2
  -8  10   2 20.8009 2.35745   3
  -8  10   2 26.7719 2.76261   4
   8  10  -2 33.7897 3.33211   4
  -7 -10   2 9.89462 1.90976   5
  -7 -10   2 11.6565 1.93284   2
  -7  10   2 10.3361 1.87614   3
  -7  10   2 11.8784 1.64262   4
   7  10  -2 10.0319 1.88479   4
  -6 -10   2 77.2954 4.45112   2
  -6 -10   2 79.5028 4.32562   5
  -6  10   2 78.7827 4.12076   4
  -6  10   2 74.7202 4.44432   3
   6  10  -2 79.4686 4.37991   4
  -5 -10   2 0.95462 1.69927   5
  -5 -10   2 0.69029 1.20819   5
  -5 -10   2 -0.3448 1.61584   2
   5  10  -2 3.93956 1.62940   4
  -5  10   2 3.55988 1.38552   4
  -4 -10   2 8.08660 1.41134   5
  -4 -10   2 12.4367 1.65432   5
  -4 -10   2 6.85670 1.86499   2
  -4  10   2 6.16633 1.48793   4
   4  10  -2 3.25892 1.57117   5
   4  10  -2 6.45489 1.57226   4
  -3 -10   2 82.7171 4.00403   5
  -3 -10   2 82.9456 3.99345   5
  -3 -10   2 79.7850 4.37942   2
   3  10  -2 81.0208 4.09567   5
   3  10  -2 81.1433 4.37255   4
  -3  10   2 79.6391 4.24695   4
  -2 -10   2 391.212 13.6222   5
  -2 -10   2 384.054 13.6522   5
  -2 -10   2 404.841 14.0472   2
   2  10  -2 397.338 13.7449   5
  -2  10   2 387.693 13.9661   4
   2  10  -2 380.735 14.0130   4
   1 -10  -2 43.7275 4.87419   1
   1 -10  -2 54.6867 2.18428   5
  -1 -10   2 57.6152 2.85547   5
  -1 -10   2 56.3549 2.84129   5
  -1 -10   2 54.3462 3.52423   2
   1  10  -2 55.6319 3.03093   5
  -1  10   2 51.7748 2.33281   5
   1  10  -2 53.7599 3.53919   4
  -1  10   2 55.5847 3.52130   4
   0 -10   2 8.78632 1.09637   5
   0 -10   2 9.52764 1.07443   5
   0 -10   2 7.37187 1.48618   2
   0 -10  -2 9.64393 1.42327   2
   0 -10  -2 11.0700 1.36061   5
   0 -10  -2 10.3042 1.32319   5
   0  10   2 5.32956 1.69948   2
   0  10  -2 9.70440 1.58335   4
   0  10   2 10.4350 1.63499   4
   0  10  -2 9.62050 1.21770   5
   0  10   2 9.72220 1.16288   5
  -1 -10  -2 0.94896 0.83426   5
  -1 -10  -2 -0.5553 0.75046   5
   1 -10   2 -0.0216 0.63088   5
   1 -10   2 0.60087 0.67741   5
  -1 -10  -2 -0.2174 1.07554   2
   1 -10   2 1.47951 1.33094   2
  -1  10  -2 1.87816 1.32105   4
   1  10   2 0.94885 1.49214   2
   1  10   2 0.69297 1.42953   4
  -1  10  -2 -1.4152 0.84223   5
   1  10   2 0.47182 0.98283   5
  -2 -10  -2 -0.6622 0.86651   5
   2 -10   2 -0.7340 2.43909   1
  -2 -10  -2 -0.0986 0.84857   5
   2 -10   2 0.60558 0.48102   5
   2 -10   2 -0.1518 0.80318   5
  -2 -10  -2 -1.9765 1.03252   2
   2  10   2 0.37292 1.07882   5
   2  10   2 -2.4725 1.45285   2
  -2  10  -2 -1.7239 0.93762   5
   2  10   2 1.72375 1.38740   4
  -2  10  -2 -1.3727 1.19584   4
  -3 -10  -2 42.9013 2.72032   5
  -3 -10  -2 45.6872 2.77481   5
  -3 -10  -2 43.0026 2.98055   2
  -3  10  -2 39.6273 3.40187   4
   3  10   2 40.7261 2.98932   5
   3  10   2 45.2181 3.34091   4
  -4 -10  -2 25.3217 2.43380   5
  -4 -10  -2 24.7992 2.51119   5
  -4 -10  -2 25.3492 3.13316   3
  -4 -10  -2 24.8988 2.57876   2
  -4  10  -2 22.9503 2.94485   4
   4  10   2 21.7700 2.87486   4
  -5 -10  -2 5.85511 1.88999   3
  -5 -10  -2 9.57243 1.53948   5
  -5 -10  -2 5.61492 1.46451   2
  -5  10  -2 4.81658 1.72881   3
   5  10   2 10.5939 1.84713   4
  -5  10  -2 6.96252 1.98742   4
  -6 -10  -2 0.84200 1.29211   5
  -6 -10  -2 -1.2185 1.58190   3
  -6 -10  -2 0.39470 1.33814   2
   6  10   2 1.43441 1.48725   4
  -6  10  -2 0.81288 1.69465   3
  -6  10  -2 1.08011 2.03437   4
  -7 -10  -2 2.03561 1.47086   5
  -7 -10  -2 0.70114 2.27360   2
  -7 -10  -2 3.54980 1.99536   3
  -7  10  -2 1.71998 1.75964   3
   7  10   2 3.50324 1.69272   4
  -8 -10  -2 25.1633 3.25053   2
  -8 -10  -2 25.6332 2.89335   3
  -8 -10  -2 31.0205 3.45199   5
  -8  10  -2 25.4575 3.41328   3
   8  10   2 32.3810 3.32959   4
  -9 -10  -2 2.17220 1.90373   5
  -9 -10  -2 0.44439 1.88054   3
  -9 -10  -2 -0.3417 1.72297   2
  -9  10  -2 -2.0324 1.76101   3
  -9  10  -2 -0.2694 1.61148   4
   9  10   2 1.91146 1.72011   4
 -10 -10  -2 -0.1665 1.87674   2
 -10 -10  -2 -1.1124 2.17636   5
 -10 -10  -2 3.43366 2.39359   3
 -10  10  -2 0.86056 2.01262   3
  10  10   2 -1.4175 1.95895   4
 -10  10  -2 -0.8991 2.00642   2
  -8 -11   2 13.6971 2.36190   2
  -8 -11   2 20.8904 2.72786   5
   8  11  -2 13.5014 2.47235   4
  -8  11   2 11.2488 2.15814   2
  -8  11   2 17.2718 2.14016   4
  -8  11   2 18.9629 2.57565   3
  -7 -11   2 11.1252 2.19308   2
  -7 -11   2 10.5258 1.98951   5
  -7  11   2 13.7569 2.36599   3
   7  11  -2 8.40690 2.00645   4
  -7  11   2 12.6608 1.93646   4
  -6 -11   2 4.35929 1.70577   5
  -6 -11   2 5.51468 1.91572   2
  -6  11   2 5.30728 1.72627   4
  -6  11   2 1.56558 1.75321   3
   6  11  -2 3.32655 1.68499   4
  -5 -11   2 8.12529 1.90325   2
  -5 -11   2 7.26763 1.61825   5
  -5  11   2 7.27812 1.67575   4
   5  11  -2 7.02143 1.89070   4
  -4 -11   2 -1.2781 1.51230   2
  -4 -11   2 -0.6636 1.27023   5
  -4  11   2 0.53213 1.48133   4
   4  11  -2 0.00570 1.57986   4
  -3 -11   2 41.4596 2.92743   5
  -3 -11   2 42.4983 3.56718   2
  -3 -11   2 37.6601 2.99225   5
   3  11  -2 36.8835 3.45583   4
  -3  11   2 37.6682 3.36165   4
  -2 -11   2 39.8329 2.77566   5
  -2 -11   2 48.2315 3.64025   2
  -2 -11   2 46.4508 2.91170   5
   2  11  -2 41.3693 3.58598   4
  -2  11   2 48.7490 3.61820   4
  -1 -11   2 4.73626 1.12846   5
  -1 -11   2 4.00664 1.56087   2
  -1 -11   2 3.49390 1.07729   5
   1  11  -2 1.99377 1.63255   4
  -1  11   2 5.76722 1.81226   4
   0 -11   2 292.756 10.9987   2
   0 -11   2 291.678 10.1556   5
   0 -11  -2 286.178 9.97297   5
   0 -11   2 296.930 10.1612   5
   0 -11  -2 292.251 9.97543   5
   0  11  -2 289.248 10.9720   4
   0  11   2 288.654 11.0438   4
   1 -11   2 0.33063 0.68053   5
   1 -11   2 0.98228 1.53244   2
   1 -11   2 1.39396 0.72929   5
  -1 -11  -2 -0.2931 1.34315   2
  -1 -11  -2 0.48097 0.87529   5
  -1 -11  -2 1.10333 0.92691   5
   1  11   2 2.94766 1.68443   4
  -1  11  -2 0.84573 1.43944   4
  -2 -11  -2 102.230 4.81949   2
  -2 -11  -2 94.6675 4.27200   5
  -2 -11  -2 96.4165 4.30154   5
   2  11   2 102.796 5.18658   4
  -2  11  -2 98.7134 4.93050   4
  -3 -11  -2 -0.1545 1.14802   5
  -3 -11  -2 0.17639 1.41769   2
  -3 -11  -2 -0.6214 1.08873   5
   3  11   2 0.22693 1.57592   4
  -3  11  -2 0.03288 1.43633   4
  -4 -11  -2 2.50046 1.30049   5
   4  11   2 4.51491 1.84592   4
  -4  11  -2 0.13134 1.46217   4
  -5 -11  -2 7.01298 1.58510   5
  -5 -11  -2 3.81049 1.62710   2
  -5  11  -2 5.18792 1.54950   4
  -5  11  -2 4.17750 1.87252   3
   5  11   2 5.93335 1.88903   4
  -6 -11  -2 -1.5049 1.72303   3
  -6 -11  -2 -1.6083 1.44649   5
  -6 -11  -2 -2.0555 1.50646   2
  -6  11  -2 1.75936 1.48550   4
   6  11   2 0.07142 1.70664   4
  -6  11  -2 0.24387 1.79084   3
  -7 -11  -2 3.35525 2.03446   3
  -7 -11  -2 7.11098 1.87570   2
  -7 -11  -2 2.73536 1.64507   5
   7  11   2 5.76569 2.09306   4
  -7  11  -2 6.78887 2.11718   3
  -7  11  -2 5.55373 1.67867   4
  -8 -11  -2 8.19418 2.14432   5
  -8 -11  -2 0.68398 2.06109   3
  -8 -11  -2 4.12626 1.93489   2
  -8  11  -2 4.30747 2.25429   3
  -8  11  -2 4.09710 1.68628   4
   8  11   2 -0.9313 1.79199   4
  -6 -12   2 15.6642 2.45546   2
  -6 -12   2 24.5964 2.63367   5
   6  12  -2 15.0550 2.49239   4
  -6  12   2 15.6828 2.67643   3
  -6  12   2 15.9333 2.19508   4
  -5 -12   2 2.91323 1.53883   5
  -5 -12   2 0.97992 1.95829   2
  -5  12   2 -0.8430 1.74800   4
   5  12  -2 3.40219 2.02237   4
  -4 -12   2 14.6576 1.95058   5
  -4 -12   2 15.2453 2.29739   2
  -4  12   2 15.3276 2.25568   4
   4  12  -2 13.7979 2.28187   4
  -3 -12   2 22.1332 2.57659   5
  -3 -12   2 30.3888 3.54177   2
   3  12  -2 25.1741 2.72731   4
  -3  12   2 19.8730 2.33894   4
  -2 -12   2 7.55557 1.41631   5
  -2 -12   2 7.75313 1.89681   2
   2  12  -2 7.54138 2.05524   4
  -2  12   2 11.1310 2.03490   4
  -1 -12   2 5.11218 1.90665   2
  -1 -12   2 8.20590 1.30631   5
  -1 -12   2 9.61734 1.31072   5
  -1  12   2 6.69957 1.99939   4
   1  12  -2 6.26351 1.90523   4
   0 -12  -2 69.6144 2.67810   5
   0 -12  -2 67.2448 2.67412   5
   0 -12   2 73.7025 4.66092   2
   0 -12   2 64.1026 3.05218   5
   0  12   2 73.2495 4.62461   4
   0  12  -2 63.1157 4.43928   4
  -1 -12  -2 36.2781 3.53716   2
  -1 -12  -2 36.6457 2.34025   5
   1  12   2 32.7394 3.77951   4
  -1  12  -2 41.4525 3.73586   4
  -2 -12  -2 113.998 4.80031   5
  -2 -12  -2 112.647 5.02105   5
  -2 -12  -2 111.177 5.51762   2
   2  12   2 112.652 5.89116   4
  -2  12  -2 113.119 5.76466   4
  -3 -12  -2 41.3401 2.98798   5
  -3 -12  -2 41.4627 3.60982   2
  -3  12  -2 39.8628 3.66658   4
   3  12   2 40.1100 4.03968   4
  -4 -12  -2 18.9669 2.68318   5
  -4 -12  -2 18.1233 2.15525   2
   4  12   2 9.99566 2.28914   4
  -4  12  -2 12.1105 2.00666   4
  -4  12  -2 16.2255 2.59727   3
  -5 -12  -2 0.84086 1.54810   5
  -5 -12  -2 -1.2871 1.71784   2
   5  12   2 0.89877 2.10173   4
  -5  12  -2 0.56395 1.74595   4
  -5  12  -2 3.73979 2.28626   3
  -6 -12  -2 24.0327 3.42185   5
   6  12   2 22.4467 2.87919   4
  -6  12  -2 13.7383 2.18456   4
  -6  12  -2 19.6436 2.78511   3
  16   0  -3 -0.4672 1.64814   5
 -16   0   3 1.07084 1.98045   2
  15   0  -3 14.1760 2.04901   5
 -15   0   3 12.8893 2.11682   2
 -15   0   3 16.0701 2.12731   3
 -14   0   3 -0.1977 0.91438   3
  14   0  -3 -1.3065 1.29084   5
 -14   0   3 -0.6061 1.37924   2
 -13   0   3 46.6598 3.24632   5
 -13   0   3 45.3469 2.54521   3
 -13   0   3 48.4220 3.48275   2
  13   0  -3 46.4379 2.74554   3
  13   0  -3 44.2282 3.41738   5
 -12   0   3 0.37557 1.28255   2
  12   0  -3 -0.8064 0.87132   3
  12   0  -3 0.66670 1.07736   5
 -12   0   3 -0.3120 1.08043   5
 -12   0   3 -0.4485 0.73788   3
  11   0  -3 122.016 4.74823   3
 -11   0   3 123.658 5.33243   2
 -11   0   3 125.767 10.4647   1
 -11   0   3 121.800 10.3210   1
  11   0  -3 125.224 4.23335   4
 -11   0   3 123.589 5.16421   5
 -11   0   3 130.248 4.76461   3
  11   0  -3 127.079 5.22153   5
 -11   0   3 122.598 5.21482   5
 -10   0   3 -0.4919 0.62281   3
  10   0  -3 0.00461 0.82723   5
 -10   0   3 0.18472 0.97913   5
 -10   0   3 -1.4207 3.50457   1
 -10   0   3 -0.2376 1.07894   2
 -10   0   3 -0.1224 0.78998   5
  10   0  -3 2.07199 1.12021   2
  10   0  -3 -0.6778 0.61805   3
 -10   0   3 4.33758 3.55418   1
  -9   0   3 132.209 5.36628   2
  -9   0   3 135.321 4.90474   3
   9   0  -3 133.453 5.25190   5
  -9   0   3 131.099 5.21327   5
  -9   0   3 138.431 4.64927   4
   9   0  -3 133.470 6.31440   5
   9   0  -3 133.953 4.78701   4
   9   0  -3 135.385 5.37771   2
  -9   0   3 133.158 8.68937   1
  -9   0   3 130.813 8.95557   1
   9   0  -3 140.195 4.91735   3
  -9   0   3 141.122 5.26569   5
  -8   0   3 -1.1864 0.70912   2
   8   0  -3 -0.4625 0.36510   4
  -8   0   3 -0.5128 0.62861   5
   8   0  -3 -0.3092 0.99588   5
   8   0  -3 -0.2991 0.45873   3
  -8   0   3 0.37399 0.36645   4
  -8   0   3 -0.3725 0.47204   3
  -8   0   3 0.90808 0.62510   5
   8   0  -3 0.54232 0.67791   5
  -8   0   3 1.15773 2.56759   1
  -8   0   3 -1.6049 2.37678   1
   8   0  -3 -0.9641 0.77637   2
  -7   0   3 1172.79 39.2129   1
  -7   0   3 1085.50 36.4038   2
   7   0  -3 1156.51 36.4289   2
   7   0  -3 1062.75 36.0817   3
  -7   0   3 1102.35 36.3391   5
  -7   0   3 1127.92 36.3395   5
  -7   0   3 1072.77 36.0925   3
   7   0  -3 977.577 36.0908   4
  -7   0   3 1087.61 36.0022   4
   7   0  -3 1100.01 36.3518   5
  -7   0   3 1172.63 39.2673   1
  -6   0   3 -0.5628 1.68322   1
  -6   0   3 0.05708 0.28026   4
   6   0  -3 -0.3306 0.51565   2
  -6   0   3 -1.2382 0.50082   2
  -6   0   3 -0.1923 1.59374   1
   6   0  -3 0.00399 0.49098   5
  -6   0   3 -0.1187 0.47212   5
  -6   0   3 -0.2374 0.41895   5
   6   0  -3 -0.4749 0.29644   3
  -5   0   3 680.625 22.5899   3
   5   0  -3 606.331 22.6162   4
  -5   0   3 747.120 24.9044   1
   5   0  -3 675.055 22.5882   3
   5   0  -3 674.671 22.7933   5
  -5   0   3 711.932 22.7972   5
  -5   0   3 693.625 22.8448   2
  -5   0   3 691.335 22.5980   4
   5   0  -3 704.970 22.8419   2
  -5   0   3 675.610 22.7879   5
  -5   0   3 726.192 24.7748   1
   4   0  -3 0.02473 0.38471   2
  -4   0   3 0.15756 0.33417   5
  -4   0   3 0.38762 1.07518   1
  -4   0   3 -0.0681 0.19584   3
  -4   0   3 0.10613 0.39388   2
  -4   0   3 0.05663 0.24493   4
   4   0  -3 0.01655 0.19134   3
   4   0  -3 0.56291 0.37967   5
  -3   0   3 696.132 23.1437   5
  -3   0   3 730.757 23.1503   5
  -3   0   3 707.037 23.0607   4
   3   0  -3 687.187 23.0618   4
   3   0  -3 726.018 23.1629   2
   3   0  -3 651.255 23.1824   5
  -3   0   3 751.084 24.4362   1
  -3   0   3 686.924 23.1658   2
   2   0  -3 0.58459 0.25317   5
  -2   0   3 0.53684 0.26626   5
  -2   0   3 0.40854 0.24516   5
  -2   0   3 0.77241 0.26481   2
  -2   0   3 0.34049 0.23146   4
   2   0  -3 0.15241 0.22964   4
   2   0  -3 0.03360 0.25108   2
  -2   0   3 -0.2382 0.69074   1
   1   0  -3 230.930 7.27100   2
   1   0  -3 181.148 7.18807   3
  -1   0   3 225.953 7.30906   5
  -1   0   3 227.906 7.28756   4
  -1   0   3 222.320 7.26735   2
   1   0  -3 228.027 7.29154   4
  -1   0   3 239.253 8.12381   1
  -1   0   3 234.184 7.31558   5
  -1   0   3 227.783 7.19820   3
   1   0  -3 227.156 7.31062   5
   1   0  -3 175.041 7.38979   5
   0   0   3 1.44172 0.60676   1
   0   0  -3 1.21542 0.64030   1
   0   0   3 0.28702 0.17135   3
   0   0   3 0.36875 0.22057   5
   2   0   3 -0.0439 0.28691   5
  -2   0  -3 -0.4004 0.47395   3
   2   0   3 0.45209 0.28857   5
   2   0   3 0.03563 0.79162   1
  -2   0  -3 0.27867 0.18038   4
  -2   0  -3 0.30641 0.81077   1
  -2   0  -3 0.01107 0.27944   5
  -2   0  -3 -0.3112 0.28262   5
  -3   0  -3 804.467 27.1409   5
   3   0   3 803.397 26.9230   4
   3   0   3 832.175 27.1287   3
  -3   0  -3 770.674 27.1241   2
   3   0   3 818.421 27.1440   5
   3   0   3 870.833 28.6538   1
  -3   0  -3 833.183 27.1340   3
  -3   0  -3 838.178 27.1424   5
  -3   0  -3 803.314 26.9252   4
  -3   0  -3 886.102 28.7030   1
  -4   0  -3 0.27168 0.39016   5
  -4   0  -3 0.79380 0.47406   3
   4   0   3 0.46874 0.43190   5
  -4   0  -3 0.31234 0.41356   5
   4   0   3 -1.0916 1.12379   1
  -4   0  -3 -0.1057 0.40612   2
   4   0   3 0.07283 0.42453   5
   4   0   3 0.00778 0.39580   3
  -4   0  -3 -1.3765 1.19519   1
   4   0   3 -0.1203 0.15140   4
   5   0   3 1383.59 47.0163   5
  -5   0  -3 1553.78 49.3963   1
  -5   0  -3 1368.92 47.0087   5
  -5   0  -3 1428.89 47.0168   5
   5   0   3 1377.06 47.0120   5
  -5   0  -3 1386.31 46.9835   3
   5   0   3 1465.05 46.9961   3
   5   0   3 1532.04 49.3556   1
  -5   0  -3 1406.15 47.0025   2
  -6   0  -3 -0.5392 0.49527   3
  -6   0  -3 -0.4088 0.49211   5
   6   0   3 -0.2723 0.54179   3
   6   0   3 -0.0864 0.51184   5
   6   0   3 0.06341 0.52522   5
  -6   0  -3 -1.8999 1.76918   1
  -6   0  -3 0.26000 0.49150   5
  -6   0  -3 -0.4914 0.54047   2
   6   0   3 0.08325 1.80711   1
  -7   0  -3 208.472 7.71951   5
  -7   0  -3 222.354 7.78462   2
   7   0   3 207.438 7.87903   3
   7   0   3 218.439 7.74671   5
  -7   0  -3 223.349 7.69811   3
  -7   0  -3 222.360 7.74370   5
  -7   0  -3 229.271 10.8245   1
   7   0   3 214.126 7.74015   5
   8   0   3 0.38981 0.74126   3
   8   0   3 0.31764 0.79500   5
  -8   0  -3 -0.1620 0.72674   3
  -8   0  -3 0.29630 0.79835   2
   8   0   3 -3.4484 2.46221   1
   8   0   3 -0.1581 0.69586   5
  -8   0  -3 1.11350 0.71845   5
  -8   0  -3 -1.0827 2.73939   1
  -8   0  -3 -0.5305 0.78031   5
  -9   0  -3 22.2753 1.97356   5
  -9   0  -3 25.1641 1.94698   3
   9   0   3 25.0641 2.04904   5
   9   0   3 24.6151 1.92880   3
  -9   0  -3 25.3878 2.08691   5
  -9   0  -3 23.3693 2.03944   2
   9   0   3 26.2347 2.08363   5
   9   0   3 22.5544 4.28983   1
  -9   0  -3 18.1356 4.29948   1
 -10   0  -3 -0.0491 0.83771   5
 -10   0  -3 -0.3714 1.03947   5
 -10   0  -3 0.03307 0.86160   3
 -10   0  -3 0.85533 4.12709   1
  10   0   3 -1.3821 3.68745   1
  10   0   3 0.16908 0.95795   3
  10   0   3 -0.3599 0.91061   5
 -10   0  -3 -0.0875 1.01955   2
  10   0   3 0.45329 0.90187   5
  11   0   3 405.051 19.6078   1
  11   0   3 419.232 14.5889   5
  11   0   3 420.383 14.5801   5
 -11   0  -3 409.677 14.5515   5
 -11   0  -3 405.106 19.9656   1
 -11   0  -3 425.814 14.6424   2
  11   0   3 410.396 14.4224   3
 -11   0  -3 425.940 14.4352   3
 -11   0  -3 405.568 14.5707   5
  12   0   3 -0.2828 1.31633   3
  12   0   3 0.69121 1.14474   5
 -12   0  -3 -0.2354 1.27203   2
 -12   0  -3 -0.1164 1.02103   3
 -12   0  -3 1.90671 1.07300   5
 -13   0  -3 19.3643 2.78551   5
 -13   0  -3 24.0122 2.87265   2
 -13   0  -3 26.2370 2.52351   3
  13   0   3 23.5825 2.92638   5
  14   0   3 0.09780 1.39320   5
 -14   0  -3 0.06015 1.51195   3
 -14   0  -3 -0.3377 1.59479   2
 -15   0  -3 18.4624 2.30874   2
 -15   0  -3 25.0997 2.95075   3
  15   0   3 25.0880 3.22484   5
  16   0   3 -0.3037 1.82066   5
 -16   0  -3 3.40650 2.19527   2
 -16   0  -3 -0.7811 1.71491   3
  16  -1  -3 4.60231 1.60961   5
 -16  -1   3 0.96739 2.02712   2
 -16   1   3 5.73961 2.03703   2
  16   1  -3 1.97271 1.69176   5
 -15  -1   3 31.2272 3.71998   2
 -15  -1   3 32.9385 2.67828   3
  15  -1  -3 28.0711 3.06236   5
 -15   1   3 28.9856 2.52931   3
  15   1  -3 30.1968 3.44802   5
 -15   1   3 32.0902 3.52529   2
  14  -1  -3 0.04638 1.22468   5
 -14  -1   3 0.85497 1.01640   3
 -14  -1   3 1.11013 1.60618   5
 -14  -1   3 2.11467 1.68445   2
  14   1  -3 -0.2677 1.33291   5
 -14   1   3 0.23677 0.92735   3
 -14   1   3 -0.1769 1.52205   2
 -13  -1   3 2.37989 1.33736   5
  13  -1  -3 4.70210 1.30542   5
 -13  -1   3 4.50982 1.03003   3
  13  -1  -3 5.30448 1.35899   5
 -13  -1   3 5.20129 1.52254   2
 -13   1   3 5.03533 1.00341   3
 -13   1   3 5.33209 1.44418   5
 -13   1   3 2.43727 1.53065   2
  13   1  -3 4.30923 1.62875   5
  13   1  -3 4.98926 2.10846   5
  13   1  -3 3.82970 1.15275   3
 -12  -1   3 17.0304 6.18361   1
 -12  -1   3 12.0313 1.62099   5
  12  -1  -3 11.0143 1.37671   5
  12  -1  -3 9.80879 1.34728   5
 -12  -1   3 10.9580 1.59964   2
 -12  -1   3 12.7214 1.60993   3
  12  -1  -3 11.9716 1.24781   3
 -12   1   3 11.1587 1.73912   2
  12   1  -3 12.4544 1.30073   3
 -12   1   3 13.0260 1.55384   3
  12   1  -3 11.9551 1.65046   5
  12   1  -3 12.6484 1.73450   5
 -12   1   3 12.0473 1.47724   5
 -11  -1   3 225.922 8.50392   2
 -11  -1   3 228.036 13.3868   1
 -11  -1   3 218.538 13.7863   1
 -11  -1   3 222.518 8.37910   5
  11  -1  -3 223.036 7.88914   3
  11  -1  -3 225.992 8.20469   5
 -11  -1   3 225.398 7.92295   3
 -11  -1   3 219.629 8.40045   5
  11  -1  -3 224.142 8.23814   5
  11   1  -3 218.775 8.36945   5
  11   1  -3 216.629 8.37909   5
 -11   1   3 220.675 7.85540   3
  11   1  -3 228.459 7.53808   4
 -11   1   3 221.919 8.21043   5
  11   1  -3 224.357 7.91997   3
 -11   1   3 203.929 12.7287   1
 -11   1   3 230.690 13.0101   1
 -11   1   3 225.512 8.50958   2
 -10  -1   3 146.738 10.3399   1
  10  -1  -3 149.740 5.58709   5
 -10  -1   3 145.479 5.77329   5
 -10  -1   3 142.519 5.74858   5
 -10  -1   3 144.316 5.84462   2
 -10  -1   3 148.971 10.5716   1
  10  -1  -3 142.027 5.60042   5
 -10  -1   3 151.738 5.35427   3
  10  -1  -3 150.822 5.31199   3
 -10   1   3 140.745 5.85120   2
 -10   1   3 133.957 9.31798   1
  10   1  -3 141.606 5.74823   5
 -10   1   3 141.621 9.29692   1
 -10   1   3 145.589 5.27926   3
  10   1  -3 144.162 5.03217   4
 -10   1   3 147.092 4.84559   4
 -10   1   3 142.602 5.57794   5
  10   1  -3 143.159 5.78123   5
 -10   1   3 141.342 5.57594   5
  10   1  -3 142.717 5.83445   2
   9  -1  -3 157.000 5.43479   4
   9  -1  -3 160.324 5.70099   3
  -9  -1   3 158.136 6.16690   2
   9  -1  -3 154.722 5.91588   5
  -9  -1   3 162.417 6.11237   5
  -9  -1   3 161.177 5.52660   4
  -9  -1   3 162.894 5.75686   3
  -9  -1   3 162.892 6.12757   5
  -9  -1   3 158.372 9.67994   1
   9  -1  -3 160.380 5.97124   5
  -9  -1   3 152.833 9.78787   1
   9   1  -3 161.343 5.53889   4
   9   1  -3 163.035 5.74282   3
  -9   1   3 158.068 9.28338   1
   9   1  -3 157.381 6.12666   5
  -9   1   3 158.093 5.69297   3
  -9   1   3 161.118 5.39932   4
  -9   1   3 159.313 5.94524   5
  -9   1   3 160.972 9.38154   1
  -9   1   3 161.439 6.18728   2
   9   1  -3 162.521 6.18405   2
  -9   1   3 159.394 5.94995   5
   9   1  -3 162.508 6.11156   5
  -8  -1   3 5.96538 3.57189   1
  -8  -1   3 7.74912 1.01987   3
   8  -1  -3 6.59511 0.81517   5
   8  -1  -3 6.94458 0.86568   5
   8  -1  -3 5.60474 0.78548   4
  -8  -1   3 3.90706 0.90792   2
  -8  -1   3 7.15830 0.80960   4
   8  -1  -3 6.87447 0.69970   3
  -8  -1   3 7.10884 1.03742   5
  -8  -1   3 4.60637 0.83454   5
  -8  -1   3 8.28144 2.97686   1
  -8   1   3 6.76490 0.93566   3
   8   1  -3 4.93238 0.90090   5
   8   1  -3 7.92000 0.81974   4
  -8   1   3 6.25104 2.40466   1
  -8   1   3 7.09848 2.58480   1
   8   1  -3 4.74565 0.89918   2
  -8   1   3 6.76452 1.00256   2
   8   1  -3 6.12382 1.00115   5
  -8   1   3 5.68710 0.80350   5
  -8   1   3 7.36543 0.65423   4
   8   1  -3 6.77368 0.71410   3
  -8   1   3 5.03624 0.77705   5
  -7  -1   3 310.011 10.0567   4
   7  -1  -3 303.192 10.0915   3
   7  -1  -3 310.374 10.2961   5
   7  -1  -3 246.670 10.2247   4
  -7  -1   3 311.060 13.3863   1
  -7  -1   3 309.683 10.1460   3
  -7  -1   3 294.040 10.3998   5
  -7  -1   3 295.648 10.4256   2
   7  -1  -3 301.131 10.2721   5
  -7  -1   3 257.265 10.7181   5
  -7  -1   3 315.398 13.4824   1
   7   1  -3 304.830 10.1256   3
   7   1  -3 304.048 10.4333   5
  -7   1   3 307.678 9.97771   4
  -7   1   3 312.603 10.2727   5
  -7   1   3 316.377 10.1085   3
  -7   1   3 292.402 12.5184   1
  -7   1   3 303.314 12.6765   1
   7   1  -3 301.238 10.4172   5
   7   1  -3 308.387 10.0637   4
   7   1  -3 313.462 10.4424   2
  -7   1   3 300.241 10.2716   5
  -7   1   3 294.122 10.4139   2
   6  -1  -3 33.1968 1.61937   4
  -6  -1   3 39.0946 1.91623   5
  -6  -1   3 37.3446 1.94538   2
   6  -1  -3 36.7243 1.72605   5
  -6  -1   3 38.6509 1.57563   4
   6  -1  -3 37.1420 1.74881   5
  -6  -1   3 40.5679 1.63913   3
  -6  -1   3 40.4501 4.30876   1
  -6  -1   3 39.0824 1.92121   5
   6  -1  -3 38.7091 1.57529   3
   6  -1  -3 39.2593 1.90901   2
  -6  -1   3 35.5973 4.01597   1
  -6   1   3 40.1686 3.66303   1
  -6   1   3 38.7952 1.75245   5
  -6   1   3 40.6095 1.50634   4
  -6   1   3 37.5729 1.90251   2
   6   1  -3 39.4652 1.58816   4
  -6   1   3 33.1833 1.68484   3
  -6   1   3 35.6927 1.77845   5
   6   1  -3 40.3957 1.61858   3
   6   1  -3 37.6829 1.93146   5
   6   1  -3 39.7274 1.93126   5
  -6   1   3 39.1459 3.59583   1
   5  -1  -3 7.82861 0.77404   5
  -5  -1   3 7.77179 0.92245   5
   5  -1  -3 8.41112 0.78136   5
  -5  -1   3 7.30200 0.68315   4
  -5  -1   3 7.02540 0.90765   5
  -5  -1   3 7.67881 1.00987   2
   5  -1  -3 7.13799 0.96800   2
  -5  -1   3 5.51415 1.84758   1
   5  -1  -3 8.11591 0.62429   3
   5  -1  -3 6.93512 0.62154   4
  -5  -1   3 6.46828 1.87893   1
   5   1  -3 8.01420 0.95008   5
  -5   1   3 7.31375 1.51092   1
  -5   1   3 7.46370 0.61024   4
  -5   1   3 9.16586 0.63043   3
  -5   1   3 7.25972 0.75770   5
  -5   1   3 8.34785 0.96777   2
  -5   1   3 8.09179 1.66140   1
   5   1  -3 8.10994 0.66822   3
   5   1  -3 7.91594 0.69917   4
   5   1  -3 7.71212 0.92781   5
  -5   1   3 8.42598 0.78088   5
   5   1  -3 7.24911 0.98702   2
  -4  -1   3 612.275 21.1571   1
   4  -1  -3 597.535 19.1974   2
  -4  -1   3 575.273 19.2227   5
  -4  -1   3 557.058 19.0234   3
  -4  -1   3 574.145 19.0594   4
   4  -1  -3 560.329 19.0866   5
  -4  -1   3 576.985 19.2110   2
   4  -1  -3 571.767 19.0329   4
   4  -1  -3 585.308 19.0987   5
  -4   1   3 585.254 19.1936   2
   4   1  -3 565.347 19.0206   3
  -4   1   3 583.474 19.0938   5
   4   1  -3 596.416 19.2131   2
   4   1  -3 593.953 19.2353   5
  -4   1   3 599.292 20.3575   1
  -4   1   3 572.263 19.0215   4
  -4   1   3 598.404 20.3309   1
   4   1  -3 592.694 19.2256   5
  -4   1   3 567.846 18.9829   3
   4   1  -3 534.073 19.1586   4
  -4   1   3 574.861 19.0843   5
   3  -1  -3 2.17598 0.29537   5
  -3  -1   3 1.64531 0.37519   5
  -3  -1   3 1.94821 0.31015   4
   3  -1  -3 1.33439 0.70960   1
   3  -1  -3 1.86873 0.27878   5
  -3  -1   3 2.69365 0.46111   5
  -3  -1   3 2.12995 0.27350   3
  -3  -1   3 3.98546 1.18337   1
  -3  -1   3 2.47136 0.42910   2
   3  -1  -3 2.07200 0.36949   2
   3  -1  -3 1.51114 0.27976   4
   3   1  -3 1.20707 0.34527   2
  -3   1   3 1.45903 0.75165   1
   3   1  -3 2.92450 0.46483   5
  -3   1   3 2.00550 0.29537   5
  -3   1   3 1.51474 0.35505   2
  -3   1   3 1.73260 0.27962   4
  -3   1   3 1.74626 0.27546   5
   3   1  -3 2.41665 1.15776   1
   3   1  -3 1.68748 0.36962   5
   3   1  -3 1.78017 0.36123   4
  -3   1   3 1.90415 0.21465   3
   3   1  -3 1.94601 0.25550   3
  -2  -1   3 285.203 10.6032   2
  -2  -1   3 312.649 10.6034   5
  -2  -1   3 323.090 10.5387   4
   2  -1  -3 308.626 10.4856   5
   2  -1  -3 326.975 10.5347   2
  -2  -1   3 336.033 11.8705   1
  -2  -1   3 312.725 10.4784   3
   2  -1  -3 264.707 10.5441   5
  -2  -1   3 333.527 10.6173   5
   2  -1  -3 327.230 10.5336   4
  -2   1   3 320.289 10.4903   5
   2   1  -3 321.755 10.4809   3
   2   1  -3 328.168 11.8471   1
  -2   1   3 317.219 10.4864   5
   2   1  -3 326.195 10.5910   2
   2   1  -3 319.016 10.5405   4
   2   1  -3 325.816 10.6114   5
  -2   1   3 312.789 10.4357   3
   2   1  -3 315.617 10.6062   5
  -2   1   3 343.062 11.2165   1
  -2   1   3 328.257 10.5241   4
  -2   1   3 319.052 10.5306   2
  -1  -1   3 8.99891 0.64897   2
  -1  -1   3 8.84482 1.37627   1
   1  -1  -3 8.73859 0.48372   3
   1  -1  -3 11.4569 1.07278   1
  -1  -1   3 9.56553 0.59310   4
  -1  -1   3 9.35745 0.63327   5
   1  -1  -3 8.47722 0.58178   4
   1  -1  -3 9.33344 0.51121   5
  -1  -1   3 8.08311 0.63284   5
   1  -1  -3 9.55213 0.49076   5
  -1   1   3 8.44872 0.46040   2
   1   1  -3 6.78582 1.13898   1
   1   1  -3 8.85724 0.63618   2
  -1   1   3 9.67421 1.07237   1
  -1   1   3 9.38678 0.50334   5
   1   1  -3 7.95889 0.61726   5
  -1   1   3 10.4216 0.60382   4
  -1   1   3 8.62665 0.49627   5
  -1   1   3 8.38850 0.47656   3
   1   1  -3 9.22196 0.63919   5
   1   1  -3 9.14192 0.59818   4
   0  -1   3 1894.12 67.2986   2
   0  -1   3 2212.48 68.2767   1
   0  -1  -3 1858.21 67.2876   4
   0   1   3 2149.57 68.0207   1
   0   1  -3 2215.65 68.2717   1
   1  -1   3 549.496 18.3474   2
  -1  -1  -3 550.031 18.3535   5
   1  -1   3 626.090 19.3621   1
  -1  -1  -3 556.268 18.3533   3
   1  -1   3 529.378 18.2763   4
   1  -1   3 536.035 18.3356   5
  -1  -1  -3 544.212 18.3549   5
   1  -1   3 564.120 18.3577   3
  -1  -1  -3 543.317 18.2222   2
  -1  -1  -3 547.345 18.3119   4
  -1  -1  -3 574.137 19.5413   1
  -1   1  -3 557.473 18.3419   5
   1   1   3 607.160 19.4070   1
   1   1   3 555.414 18.3122   4
  -1   1  -3 539.765 18.2791   4
  -1   1  -3 557.751 18.3457   2
  -1   1  -3 597.137 19.3077   1
   1   1   3 549.843 18.3556   5
   1   1   3 551.169 18.3525   5
   1   1   3 553.435 18.2236   2
  -1   1  -3 563.729 18.3576   3
   1   1   3 556.762 18.3475   3
  -1   1  -3 541.449 18.3390   5
  -2  -1  -3 264.486 8.93892   5
  -2  -1  -3 263.738 8.83331   4
   2  -1   3 256.015 8.77543   4
  -2  -1  -3 242.050 9.04997   3
   2  -1   3 278.116 8.93475   3
   2  -1   3 278.385 9.99151   1
  -2  -1  -3 272.481 8.95656   5
  -2  -1  -3 282.844 10.2869   1
  -2  -1  -3 266.040 8.82473   2
   2   1   3 264.859 8.92006   3
   2   1   3 268.922 8.82517   2
  -2   1  -3 276.870 9.99223   1
  -2   1  -3 270.173 8.90126   5
   2   1   3 276.037 10.2322   1
   2   1   3 272.417 8.94720   5
  -2   1  -3 260.454 8.77796   4
  -2   1  -3 236.208 9.02608   3
  -2   1  -3 273.688 8.89794   5
   2   1   3 267.183 8.94567   5
   2   1   3 270.477 8.83275   4
  -2   1  -3 263.061 8.90977   2
  -3  -1  -3 355.324 13.0210   1
  -3  -1  -3 337.416 11.3424   5
   3  -1   3 354.132 11.3269   3
  -3  -1  -3 273.155 11.3183   2
   3  -1   3 331.021 11.0905   4
   3  -1   3 339.638 11.2828   5
  -3  -1  -3 337.829 11.3513   5
  -3  -1  -3 344.633 11.3302   3
   3  -1   3 343.771 12.5763   1
   3   1   3 342.573 11.1679   4
   3   1   3 338.674 11.3478   5
   3   1   3 348.188 11.3230   3
   3   1   3 341.074 11.2434   2
   3   1   3 335.579 12.9115   1
  -3   1  -3 343.087 11.2807   5
   3   1   3 351.305 11.3671   5
  -3   1  -3 347.333 11.3257   3
  -3   1  -3 338.079 12.5717   1
  -3   1  -3 330.294 11.0904   4
  -3   1  -3 339.313 11.2852   5
   4  -1   3 1.66867 0.49208   3
  -4  -1  -3 1.99330 0.43465   2
   4  -1   3 2.14866 0.24602   4
  -4  -1  -3 2.09957 0.54342   3
  -4  -1  -3 1.84370 0.49315   5
  -4  -1  -3 2.89894 1.60093   1
  -4  -1  -3 2.10001 0.52471   5
   4  -1   3 0.53268 1.20841   1
   4  -1   3 1.61939 0.41461   5
   4   1   3 1.18411 0.48389   5
   4   1   3 1.58050 0.40751   2
   4   1   3 -0.9665 1.26932   1
   4   1   3 1.79223 0.46215   3
  -4   1  -3 2.67689 0.51650   3
  -4   1  -3 1.59812 0.40986   5
   4   1   3 3.13007 0.58479   5
  -4   1  -3 1.93423 0.24361   4
   4   1   3 1.93790 0.30265   4
  -4   1  -3 1.98603 0.42659   5
  -4   1  -3 2.72124 1.32833   1
  -5  -1  -3 426.150 14.3004   3
   5  -1   3 444.903 16.2965   1
  -5  -1  -3 415.110 14.2568   2
   5  -1   3 434.838 14.2786   3
  -5  -1  -3 425.265 14.3545   5
  -5  -1  -3 439.237 16.7974   1
  -5  -1  -3 424.716 14.3391   5
   5  -1   3 414.148 14.2508   5
  -5   1  -3 423.559 16.1951   1
   5   1   3 422.075 14.3524   5
   5   1   3 437.391 14.2688   2
   5   1   3 437.011 16.7155   1
   5   1   3 420.542 14.0015   4
  -5   1  -3 427.421 14.2563   5
  -5   1  -3 421.891 14.3220   2
   5   1   3 437.557 14.2904   3
   5   1   3 425.438 14.3521   5
  -5   1  -3 424.886 14.2837   3
   5   1   3 411.320 13.9999   4
  -5   1  -3 407.177 14.2397   5
  -6  -1  -3 483.219 16.2740   5
  -6  -1  -3 479.251 16.2481   5
   6  -1   3 501.547 18.5932   1
  -6  -1  -3 476.909 16.1904   3
   6  -1   3 479.352 16.1601   3
   6  -1   3 476.245 16.1653   5
  -6  -1  -3 491.689 19.0940   1
  -6  -1  -3 486.116 16.1949   2
  -6   1  -3 488.372 16.1833   3
   6   1   3 473.458 15.8273   4
   6   1   3 475.886 16.2648   5
   6   1   3 471.079 16.1712   3
   6   1   3 515.544 19.2403   1
  -6   1  -3 474.297 16.1552   5
   6   1   3 479.620 16.2671   5
  -6   1  -3 468.055 18.4413   1
  -6   1  -3 473.203 16.2303   2
   6   1   3 473.441 15.8236   4
   6   1   3 496.915 16.1920   2
   7  -1   3 675.744 24.8822   1
  -7  -1  -3 650.790 22.1570   5
  -7  -1  -3 648.282 22.0601   3
   7  -1   3 657.564 22.0548   5
   7  -1   3 661.680 22.0744   3
  -7  -1  -3 670.542 22.2162   5
  -7  -1  -3 661.845 22.0895   2
  -7  -1  -3 674.236 25.4446   1
   7   1   3 642.543 21.6122   4
   7   1   3 673.238 22.0643   3
   7   1   3 674.553 22.1847   5
   7   1   3 653.641 22.1530   5
  -7   1  -3 687.472 22.0794   5
  -7   1  -3 640.061 22.1189   2
  -7   1  -3 666.519 22.0443   5
   7   1   3 663.690 25.4123   1
  -7   1  -3 661.414 22.0496   3
   7   1   3 653.861 21.6198   4
  -7   1  -3 632.491 25.9791   1
  -8  -1  -3 116.666 8.73685   1
   8  -1   3 123.211 4.85455   3
  -8  -1  -3 115.946 5.11050   5
   8  -1   3 126.227 7.90193   1
  -8  -1  -3 131.119 5.04290   5
   8  -1   3 127.020 4.88777   5
  -8  -1  -3 124.950 4.94572   2
  -8  -1  -3 127.937 4.90321   3
   8   1   3 127.823 4.24356   4
  -8   1  -3 127.624 4.86567   5
   8   1   3 129.864 5.02976   5
  -8   1  -3 125.343 4.99164   2
   8   1   3 126.998 8.75004   1
  -8   1  -3 128.299 8.09444   1
   8   1   3 125.883 4.23698   4
   8   1   3 130.847 4.89356   3
  -8   1  -3 124.520 4.85473   5
   8   1   3 130.411 5.06303   5
  -8   1  -3 127.873 4.88677   3
  -9  -1  -3 50.3762 2.83273   5
  -9  -1  -3 48.8729 2.65348   3
  -9  -1  -3 54.2168 2.83549   2
   9  -1   3 50.3830 2.64570   3
   9  -1   3 48.0379 2.62581   5
   9  -1   3 48.9912 6.15721   1
  -9  -1  -3 50.0408 7.39385   1
  -9   1  -3 49.5254 2.67460   5
   9   1   3 53.9981 7.05012   1
  -9   1  -3 49.8668 2.65074   3
   9   1   3 51.4630 2.67516   3
  -9   1  -3 49.5867 6.55648   1
   9   1   3 47.0287 2.77337   5
   9   1   3 48.2273 2.82322   5
  -9   1  -3 47.1565 2.60279   5
  -9   1  -3 51.8337 2.89232   2
  10  -1   3 34.8372 2.39469   5
 -10  -1  -3 28.6455 3.66348   5
 -10  -1  -3 36.6378 2.64753   2
  10  -1   3 37.6834 6.46355   1
 -10  -1  -3 35.1407 2.40697   3
  10  -1   3 35.6887 2.43929   3
 -10  -1  -3 34.0787 2.63004   5
 -10  -1  -3 41.1772 6.14033   1
 -10   1  -3 28.2845 4.91726   1
  10   1   3 32.0363 5.57638   1
  10   1   3 34.8273 2.45532   3
 -10   1  -3 34.9896 2.40295   3
 -10   1  -3 36.0078 2.37794   5
 -10   1  -3 36.2979 2.69074   2
 -10   1  -3 37.1183 2.52626   5
  10   1   3 36.9931 2.59815   5
  10   1   3 35.5675 2.61785   5
 -11  -1  -3 64.5641 3.17327   3
  11  -1   3 48.4313 7.53830   1
  11  -1   3 62.9887 3.29812   3
 -11  -1  -3 56.6390 3.56360   5
  11  -1   3 63.4422 3.27493   5
 -11  -1  -3 60.8261 3.58554   5
 -11  -1  -3 55.0643 7.75703   1
 -11  -1  -3 61.7551 3.42438   2
 -11   1  -3 61.5277 3.50723   2
  11   1   3 60.7662 3.48067   5
 -11   1  -3 61.0863 3.24108   5
 -11   1  -3 59.2803 3.16734   3
  11   1   3 63.8978 3.44674   5
  11   1   3 55.2113 9.25803   1
 -11   1  -3 47.0256 6.66200   1
  11   1   3 62.2724 3.36259   3
 -12  -1  -3 9.59359 1.60291   2
 -12  -1  -3 9.66911 1.60551   5
  12  -1   3 11.1294 1.63379   3
 -12  -1  -3 5.75387 1.26060   3
 -12  -1  -3 8.21000 6.82324   1
 -12   1  -3 8.16467 1.37577   5
 -12   1  -3 7.04461 1.27960   3
 -12   1  -3 9.48708 1.83376   2
  12   1   3 6.80572 1.51567   3
  12   1   3 8.55533 1.73056   5
 -13  -1  -3 0.47840 1.24858   3
  13  -1   3 -2.3154 1.09329   5
 -13  -1  -3 0.84306 1.40771   2
 -13  -1  -3 1.49182 1.56351   5
 -13   1  -3 -0.1133 1.18305   3
 -13   1  -3 -1.4295 1.30159   2
 -13   1  -3 -0.0203 1.29528   5
 -14  -1  -3 0.83232 1.63584   2
 -14  -1  -3 3.82510 2.23332   5
  14  -1   3 1.24992 1.42340   5
  14   1   3 0.77066 1.43533   5
 -14   1  -3 -0.0721 1.47401   2
 -14   1  -3 -0.1646 1.57534   3
 -15  -1  -3 10.8069 1.87716   3
 -15  -1  -3 11.3264 2.16773   2
  15  -1   3 14.3374 2.02901   5
 -15   1  -3 10.3578 2.21953   2
 -15   1  -3 11.1090 1.85736   3
  15   1   3 9.20774 2.05624   5
 -16  -1  -3 9.63061 2.28951   2
 -16  -1  -3 10.8060 2.12698   3
  16  -1   3 4.87338 1.77571   5
 -16   1  -3 12.4013 2.46115   2
  16   1   3 11.9888 2.34187   5
 -16   1  -3 12.6447 2.16490   3
 -16  -2   3 1.88255 2.19120   2
  16  -2  -3 3.43380 1.59698   5
  16   2  -3 1.50645 2.00044   5
 -16   2   3 2.41790 2.12103   2
 -15  -2   3 115.112 6.10506   2
  15  -2  -3 122.091 5.42837   5
 -15  -2   3 123.968 5.19396   3
 -15   2   3 111.307 6.00373   2
  15   2  -3 109.849 5.96611   5
 -15   2   3 123.516 5.00129   3
  14  -2  -3 0.65327 1.30056   5
 -14  -2   3 -0.3072 1.08699   3
 -14  -2   3 -1.3671 1.61875   5
  14  -2  -3 -0.5969 1.03255   5
 -14  -2   3 -0.1217 1.70135   2
 -14   2   3 0.86631 0.97063   3
 -14   2   3 -0.1580 1.50969   2
  14   2  -3 -0.4446 1.42327   5
 -13  -2   3 3.13499 1.66936   2
  13  -2  -3 3.24069 1.13053   5
 -13  -2   3 2.28355 1.43968   5
 -13  -2   3 7.11525 1.14957   3
  13  -2  -3 3.73510 1.27096   5
 -13   2   3 5.93853 1.39363   5
 -13   2   3 5.46943 1.03276   3
 -13   2   3 4.48913 1.69751   2
  13   2  -3 4.02531 1.29515   3
  13   2  -3 7.64780 1.97171   5
  13   2  -3 4.17130 1.50280   5
  13   2  -3 4.57846 0.64579   4
 -12  -2   3 48.2039 2.68048   3
 -12  -2   3 49.1720 3.44277   5
 -12  -2   3 52.6104 3.56482   2
 -12  -2   3 31.2256 7.55172   1
  12  -2  -3 51.0323 2.90440   5
  12  -2  -3 46.2477 3.11242   5
  12   2  -3 49.2229 2.11128   4
  12   2  -3 48.4809 3.54821   5
  12   2  -3 50.8857 3.42613   5
 -12   2   3 46.8873 3.73170   2
 -12   2   3 48.1725 2.94481   5
  12   2  -3 46.5454 2.81068   3
 -12   2   3 48.0349 2.52982   3
  11  -2  -3 2.48692 0.99612   5
 -11  -2   3 -0.1534 4.81255   1
 -11  -2   3 1.64263 1.22168   2
  11  -2  -3 2.01834 0.96118   5
 -11  -2   3 2.02149 1.44760   5
 -11  -2   3 -0.8429 5.11611   1
 -11  -2   3 1.91608 1.29368   5
 -11  -2   3 2.32625 0.88796   3
  11   2  -3 1.78073 1.24642   5
  11   2  -3 3.42226 0.96854   3
 -11   2   3 4.33445 4.16434   1
  11   2  -3 0.51649 1.26170   5
 -11   2   3 3.06073 0.97649   5
 -11   2   3 1.42939 1.21161   2
 -11   2   3 2.15840 0.79767   3
  11   2  -3 1.19578 0.59606   4
 -11   2   3 -1.0910 3.79713   1
  10  -2  -3 0.36706 0.88796   5
 -10  -2   3 -0.0282 1.09025   2
 -10  -2   3 -6.9495 4.01073   1
 -10  -2   3 0.74810 1.04500   5
 -10  -2   3 -2.0096 4.10334   1
  10  -2  -3 0.46066 0.76810   5
 -10  -2   3 0.89763 1.12673   5
 -10  -2   3 1.18065 0.76069   3
 -10   2   3 2.44353 3.18125   1
  10   2  -3 0.83467 0.76318   3
 -10   2   3 0.59077 0.30148   4
  10   2  -3 -1.3167 1.12259   2
  10   2  -3 -0.3766 0.51564   4
 -10   2   3 1.40664 3.04232   1
 -10   2   3 -0.1437 0.65454   3
 -10   2   3 1.10175 0.76830   5
  10   2  -3 -0.1915 1.02403   5
 -10   2   3 0.75970 1.07850   2
 -10   2   3 -0.2125 0.78971   5
  10   2  -3 -0.2063 0.97651   5
  -9  -2   3 1.59931 0.71177   3
  -9  -2   3 0.71879 3.71986   1
  -9  -2   3 1.04109 3.30187   1
  -9  -2   3 1.18159 1.01092   5
   9  -2  -3 2.22652 0.71909   5
  -9  -2   3 -0.7932 0.87729   5
  -9  -2   3 -0.0852 0.93644   2
   9   2  -3 0.10139 0.86741   5
  -9   2   3 0.33159 0.36560   4
  -9   2   3 1.55880 0.73716   5
  -9   2   3 0.41749 0.58495   3
  -9   2   3 3.12173 2.64513   1
  -9   2   3 1.94922 0.71047   5
   9   2  -3 0.68479 0.97425   5
   9   2  -3 0.71387 0.92013   2
  -9   2   3 6.33092 2.88850   1
   9   2  -3 0.28297 1.19581   3
  -9   2   3 1.01529 0.90966   2
   9   2  -3 0.45169 0.53025   4
  -8  -2   3 60.7115 3.00768   2
  -8  -2   3 63.8546 3.01949   5
  -8  -2   3 63.5417 3.00272   5
  -8  -2   3 61.5191 2.49726   4
  -8  -2   3 64.8727 6.93490   1
   8  -2  -3 57.8792 3.24838   5
  -8  -2   3 62.5563 2.65087   3
   8  -2  -3 63.0636 2.66323   5
  -8  -2   3 63.7894 6.34220   1
  -8   2   3 62.8055 5.21387   1
   8   2  -3 63.0390 3.00892   5
  -8   2   3 65.7366 2.57136   3
   8   2  -3 61.9110 2.63043   3
  -8   2   3 61.2675 2.63450   5
   8   2  -3 63.3555 3.02243   2
  -8   2   3 63.2234 2.31026   4
  -8   2   3 62.7834 2.99341   2
   8   2  -3 63.4883 2.50394   4
  -8   2   3 55.2752 5.02330   1
   8   2  -3 64.3248 3.01940   5
  -8   2   3 60.9172 2.66044   5
  -7  -2   3 209.130 8.03386   5
  -7  -2   3 230.875 7.98245   5
   7  -2  -3 223.574 7.51176   4
  -7  -2   3 222.070 11.1731   1
  -7  -2   3 218.254 11.0684   1
   7  -2  -3 214.858 7.70758   5
  -7  -2   3 224.425 7.60418   4
  -7  -2   3 223.436 7.68684   3
   7  -2  -3 220.807 7.67397   5
  -7  -2   3 217.349 7.93624   2
  -7   2   3 229.515 7.67056   5
  -7   2   3 222.255 7.67138   5
  -7   2   3 226.648 7.61061   3
  -7   2   3 219.384 9.67005   1
   7   2  -3 223.111 7.96386   5
   7   2  -3 224.388 7.97922   5
  -7   2   3 226.614 7.47495   4
   7   2  -3 224.447 7.60742   4
  -7   2   3 221.027 7.93946   2
   7   2  -3 220.531 7.91301   2
   7   2  -3 229.139 7.67883   3
  -7   2   3 221.754 9.70298   1
   6  -2  -3 172.997 5.83024   5
   6  -2  -3 166.945 5.82421   5
  -6  -2   3 173.770 8.99970   1
   6  -2  -3 174.482 5.74296   4
  -6  -2   3 168.948 6.09901   5
  -6  -2   3 163.459 8.80498   1
  -6  -2   3 161.351 5.84752   3
  -6  -2   3 170.043 5.81529   4
  -6  -2   3 169.094 6.09583   2
  -6  -2   3 136.676 6.85477   5
   6   2  -3 171.594 6.13614   5
  -6   2   3 171.833 5.79070   3
  -6   2   3 171.414 5.71084   4
  -6   2   3 164.563 7.43801   1
   6   2  -3 166.391 5.84004   3
  -6   2   3 170.482 5.80828   5
   6   2  -3 166.686 5.81365   4
   6   2  -3 176.460 6.10365   2
   6   2  -3 167.990 6.10081   5
  -6   2   3 164.437 6.04975   2
  -6   2   3 168.551 5.81870   5
  -6   2   3 171.690 7.46513   1
   5  -2  -3 499.890 16.7504   4
   5  -2  -3 507.954 16.7594   5
  -5  -2   3 514.248 16.8320   3
  -5  -2   3 515.276 19.5370   1
  -5  -2   3 509.806 19.5484   1
  -5  -2   3 514.067 17.0221   5
  -5  -2   3 505.981 16.9984   2
   5  -2  -3 504.181 16.7596   5
  -5  -2   3 505.345 16.8103   4
   5   2  -3 509.993 16.8147   3
  -5   2   3 470.025 16.7810   3
  -5   2   3 502.461 17.9802   1
  -5   2   3 503.414 16.7279   4
   5   2  -3 513.909 17.0241   5
   5   2  -3 526.109 16.9972   2
  -5   2   3 506.282 16.7449   5
  -5   2   3 524.249 18.0228   1
   5   2  -3 508.136 17.0333   5
  -5   2   3 504.648 16.9619   2
   5   2  -3 506.093 16.8137   4
  -5   2   3 506.250 16.7531   5
  -4  -2   3 1045.11 34.4390   2
  -4  -2   3 905.587 34.6634   5
  -4  -2   3 1064.71 34.3157   4
  -4  -2   3 1072.12 34.3146   3
  -4  -2   3 1151.24 36.8816   1
   4  -2  -3 1027.61 34.2707   4
   4  -2  -3 1033.13 34.2065   5
[truncated: 2,183,133 more chars]
