# Supplementary material for: 2,3-Dimethyl-1H-imidazol-3-ium benzene­sulfonate–1,2-dimethyl-1H-imidazole co-crystal
Source: IUCrdata. 2020 May 27;5(Pt 5):x200689. doi: 10.1107/S2414314620006896 (PMC9462227; doi:10.1107/S2414314620006896)
Supplement: Supplementary file 2 [file x-05-x200689-Isup2.hkl]

data_I                                                                          
_shelx_title ' DMim_BSF_NCyr_12420_0m in P2(1)/n'                               
_shelx_refln_list_code          4                                               
_shelx_F_calc_maximum      177.67                                               
_exptl_crystal_F_000       744.00                                               
_reflns_d_resolution_high  0.6483                                               
                                                                                
loop_                                                                           
 _space_group_symop_operation_xyz                                               
 'x, y, z'                                                                      
 '-x+1/2, y+1/2, -z+1/2'                                                        
 '-x, -y, -z'                                                                   
 'x-1/2, -y-1/2, z-1/2'                                                         
                                                                                
_cell_length_a    10.8820                                                       
_cell_length_b     8.4029                                                       
_cell_length_c    18.9678                                                       
_cell_angle_alpha  90.000                                                       
_cell_angle_beta   95.440                                                       
_cell_angle_gamma  90.000                                                       
                                                                                
_shelx_F_squared_multiplier     1.000                                           
                                                                                
loop_                                                                           
 _refln_index_h                                                                 
 _refln_index_k                                                                 
 _refln_index_l                                                                 
 _refln_F_squared_calc                                                          
 _refln_F_squared_meas                                                          
 _refln_F_squared_sigma                                                         
 _refln_observed_status                                                         
   2   0   0      16523.23      15867.57       518.47 o                         
   4   0   0        362.22        339.18         4.14 o                         
   6   0   0        111.14         93.09         1.63 o                         
   8   0   0        209.60        220.13         3.60 o                         
  10   0   0         27.12         28.97         2.36 o                         
  12   0   0          0.20         -0.05         1.22 o                         
  14   0   0         11.50          9.59         2.01 o                         
  16   0   0        194.02        222.10         7.95 o                         
   1   1   0       1261.67        997.18        52.58 o                         
   2   1   0       1813.93       1820.57        16.92 o                         
   3   1   0          1.83          5.80         0.32 o                         
   4   1   0        109.85        156.63         1.37 o                         
   5   1   0         71.43         73.77         0.83 o                         
   6   1   0        245.24        221.58         2.03 o                         
   7   1   0        168.43        167.47         1.76 o                         
   8   1   0       1088.54       1007.47         8.78 o                         
   9   1   0       1875.22       1833.46        15.22 o                         
  10   1   0        398.23        390.01         3.46 o                         
  11   1   0        253.99        249.32         2.97 o                         
  12   1   0         36.26         26.02         1.14 o                         
  13   1   0         10.62         11.40         1.04 o                         
  14   1   0          0.11          0.49         1.25 o                         
  15   1   0          2.30          2.36         1.57 o                         
  16   1   0          6.66          7.21         1.81 o                         
   0   2   0         10.49         31.40         2.26 o                         
   1   2   0        589.78        646.62         5.25 o                         
   2   2   0       7816.07       7787.83       171.95 o                         
   3   2   0        157.04        134.37         1.29 o                         
   4   2   0        588.23        530.67         4.49 o                         
   5   2   0        223.31        229.35         2.10 o                         
   6   2   0       1216.57       1255.50        10.01 o                         
   7   2   0       1371.38       1503.89        12.06 o                         
   8   2   0         49.62         47.00         1.22 o                         
   9   2   0         20.45         16.36         0.72 o                         
  10   2   0        119.96        114.24         1.61 o                         
  11   2   0          5.18          5.32         0.71 o                         
  12   2   0        317.47        309.13         3.79 o                         
  13   2   0         11.76          6.00         1.03 o                         
  14   2   0        159.92        159.13         3.75 o                         
  15   2   0          2.99          2.43         1.76 o                         
  16   2   0         43.94         38.25         2.31 o                         
   1   3   0        145.70        111.21         1.43 o                         
   2   3   0         59.29         55.71         0.68 o                         
   3   3   0       1192.98       1222.53         9.68 o                         
   4   3   0         37.34         39.11         0.60 o                         
   5   3   0         25.62         22.17         0.59 o                         
   6   3   0         33.07         37.88         0.80 o                         
   7   3   0        159.82        138.87         1.50 o                         
   8   3   0        191.79        186.69         1.95 o                         
   9   3   0        129.05        121.47         1.66 o                         
  10   3   0        529.24        516.75         4.71 o                         
  11   3   0        142.48        132.79         2.95 o                         
  12   3   0         56.05         51.56         1.42 o                         
  13   3   0        260.36        273.22         4.09 o                         
  14   3   0         35.06         34.68         1.71 o                         
  15   3   0        394.12        423.87         7.59 o                         
  16   3   0        174.03        173.08         5.10 o                         
   0   4   0       2630.32       2760.30        27.45 o                         
   1   4   0          5.57          6.51         0.32 o                         
   2   4   0       1506.79       1503.74        12.53 o                         
   3   4   0        178.88        182.02         1.96 o                         
   4   4   0        137.13        132.78         1.32 o                         
   5   4   0       1252.90       1254.47         9.55 o                         
   6   4   0        468.72        440.39         3.76 o                         
   7   4   0          5.18          2.22         0.39 o                         
   8   4   0         29.68         21.33         0.67 o                         
   9   4   0        367.32        392.86         3.44 o                         
  10   4   0        470.47        448.22         4.41 o                         
  11   4   0        411.09        436.27         4.59 o                         
  12   4   0          4.36          3.03         0.88 o                         
  13   4   0         83.80         83.68         2.28 o                         
  14   4   0         60.25         56.10         2.48 o                         
  15   4   0         16.50         15.12         2.03 o                         
   1   5   0         26.63         25.05         0.66 o                         
   2   5   0         49.67         59.46         1.08 o                         
   3   5   0         43.33         32.53         0.98 o                         
   4   5   0          6.26          4.96         0.48 o                         
   5   5   0         76.36         94.14         1.92 o                         
   6   5   0        191.14        198.51         2.20 o                         
   7   5   0        506.87        514.05         4.26 o                         
   8   5   0         63.17         69.55         1.07 o                         
   9   5   0        446.84        446.30         3.84 o                         
  10   5   0         34.02         27.86         1.14 o                         
  11   5   0          5.09          5.45         0.79 o                         
  12   5   0         67.09         66.99         1.89 o                         
  13   5   0        188.88        210.34         3.56 o                         
  14   5   0          0.02         -0.53         1.27 o                         
  15   5   0         23.51         25.28         2.01 o                         
   0   6   0        428.35        570.94         6.50 o                         
   1   6   0         24.37         16.95         0.51 o                         
   2   6   0         13.94         17.93         0.76 o                         
   3   6   0         16.49         19.15         1.45 o                         
   4   6   0         69.57         68.65         1.34 o                         
   5   6   0        670.00        602.97         5.59 o                         
   6   6   0         43.05         47.79         1.28 o                         
   7   6   0        167.84        191.74         2.43 o                         
   8   6   0        149.31        149.20         2.32 o                         
   9   6   0        334.56        340.50         4.20 o                         
  10   6   0        130.40        131.22         2.99 o                         
  11   6   0        673.00        662.10         7.15 o                         
  12   6   0        106.16         94.88         2.34 o                         
  13   6   0        118.27        115.59         2.72 o                         
  14   6   0         27.30         23.00         2.57 o                         
   1   7   0       1264.49       1285.60         9.87 o                         
   2   7   0          0.14          1.14         0.52 o                         
   3   7   0       1232.26       1356.08        12.57 o                         
   4   7   0         36.00         19.24         0.87 o                         
   5   7   0        149.87        166.37         2.28 o                         
   6   7   0        235.17        229.83         2.77 o                         
   7   7   0          0.13          0.81         0.79 o                         
   8   7   0         26.69         23.11         1.10 o                         
   9   7   0          7.72          7.57         1.03 o                         
  10   7   0          3.93          3.15         1.10 o                         
  11   7   0         34.17         30.43         2.01 o                         
  12   7   0          7.72          6.10         1.69 o                         
  13   7   0          3.47          2.50         1.94 o                         
  14   7   0         31.18         30.16         2.87 o                         
   0   8   0        252.14        266.60         3.61 o                         
   1   8   0        172.27        154.05         1.75 o                         
   2   8   0          7.90          7.52         0.46 o                         
   3   8   0          0.09          0.95         0.67 o                         
   4   8   0          4.19          3.83         0.80 o                         
   5   8   0        114.45        116.56         2.44 o                         
   6   8   0         82.07         85.13         2.14 o                         
   7   8   0        260.13        266.23         4.04 o                         
   8   8   0         42.56         41.66         1.67 o                         
   9   8   0         30.84         34.42         2.48 o                         
  10   8   0         10.93          8.56         1.31 o                         
  11   8   0         71.83         75.78         3.26 o                         
  12   8   0         74.90         67.99         3.41 o                         
  13   8   0          7.84         10.14         2.22 o                         
   1   9   0        342.80        342.23         3.72 o                         
   2   9   0        100.14        101.54         1.63 o                         
   3   9   0        249.44        254.32         4.10 o                         
   4   9   0        131.00        133.20         2.92 o                         
   5   9   0        133.58        130.19         4.91 o                         
   6   9   0         57.18         58.37         2.65 o                         
   7   9   0          0.64          0.43         1.27 o                         
   8   9   0        268.89        282.09         5.51 o                         
   9   9   0        249.89        252.04         4.81 o                         
  10   9   0        110.10        123.51         4.02 o                         
  11   9   0         10.61          5.11         1.95 o                         
  12   9   0         78.43         76.81         8.27 o                         
   0  10   0       1451.90       1496.35        22.68 o                         
   1  10   0         15.72         15.34         0.92 o                         
   2  10   0         13.35         16.89         1.55 o                         
   3  10   0         68.59         70.95         2.75 o                         
   4  10   0         35.66         40.33         2.05 o                         
   5  10   0        225.40        229.88         5.37 o                         
   6  10   0         47.48         39.73         3.02 o                         
   7  10   0         55.08         51.69         2.84 o                         
   8  10   0         41.16         34.64         2.14 o                         
   9  10   0         27.23         25.22         2.09 o                         
  10  10   0         13.51          6.69         2.08 o                         
   1  11   0         10.65         10.73         0.97 o                         
   2  11   0        292.93        300.12         6.14 o                         
   3  11   0         17.18         21.52         2.25 o                         
   4  11   0         53.09         52.07         3.13 o                         
   5  11   0         25.85         23.48         2.06 o                         
   6  11   0         75.17         76.83         3.77 o                         
   7  11   0         20.67         18.52         2.18 o                         
   8  11   0        268.45        293.08         6.71 o                         
   0  12   0        163.20        162.99         4.54 o                         
   1  12   0         61.78         58.33         2.73 o                         
   2  12   0         44.37         39.50         2.81 o                         
   3  12   0        142.39        143.84         4.99 o                         
   4  12   0         20.08         17.08         3.09 o                         
   5  12   0         72.79         75.72         3.86 o                         
   6  12   0         24.12         19.67         2.41 o                         
 -15   0   1         92.05         93.12         5.39 o                         
 -13   0   1        109.24        104.03         3.16 o                         
 -11   0   1       1372.43       1364.08        16.17 o                         
  -9   0   1       4320.84       4347.93        51.41 o                         
  -7   0   1        226.43        226.75         2.81 o                         
  -5   0   1        147.97        150.81         1.99 o                         
  -3   0   1          0.83          2.36         0.31 o                         
   1   0   1        169.71        100.21         9.44 o                         
   3   0   1      20820.29      20573.46       475.84 o                         
   5   0   1       2796.25       2793.40        29.33 o                         
   7   0   1       5356.56       5199.73        62.33 o                         
   9   0   1       1038.33       1108.68        13.21 o                         
  11   0   1         43.85         49.20         2.14 o                         
  13   0   1         58.23         52.93         3.21 o                         
  15   0   1          0.04         -1.97         4.40 o                         
 -16   1   1          9.82         10.12         2.10 o                         
 -15   1   1          0.62         -0.19         1.49 o                         
 -14   1   1        112.14        116.44         3.17 o                         
 -13   1   1         43.75         34.33         1.97 o                         
 -12   1   1         22.87         23.16         1.05 o                         
 -11   1   1         78.81         72.29         1.58 o                         
 -10   1   1        186.12        182.24         2.06 o                         
  -9   1   1         10.88         14.38         0.93 o                         
  -8   1   1         68.57         50.59         1.00 o                         
  -7   1   1         49.45         74.03         1.02 o                         
  -6   1   1         28.69         18.09         0.55 o                         
  -5   1   1        505.43        469.90         3.77 o                         
  -4   1   1         45.85         36.94         0.51 o                         
  -3   1   1       2332.89       2025.68        14.57 o                         
  -2   1   1       2340.60       2266.12        20.79 o                         
  -1   1   1       2456.72       2289.91        71.29 o                         
   0   1   1        548.84        439.72        10.86 o                         
   1   1   1       1614.43       1474.50        29.38 o                         
   2   1   1       4461.50       4460.03       109.71 o                         
   3   1   1       1886.26       1728.94        18.15 o                         
   4   1   1       1266.93       1248.05         9.40 o                         
   5   1   1          1.02          2.63         0.32 o                         
   6   1   1        417.19        435.61         3.72 o                         
   7   1   1        133.58        132.93         2.14 o                         
   8   1   1         62.70         70.64         1.93 o                         
   9   1   1        393.28        369.20         3.36 o                         
  10   1   1       1120.05       1077.08        10.21 o                         
  11   1   1        346.79        327.78         3.75 o                         
  12   1   1          9.29         12.08         0.92 o                         
  13   1   1        259.75        255.83         5.79 o                         
  14   1   1          2.89          4.84         1.46 o                         
  15   1   1         30.22         30.25         2.27 o                         
  16   1   1         22.05         21.21         2.26 o                         
 -16   2   1        114.86        113.45         4.58 o                         
 -15   2   1        135.56        135.84         3.93 o                         
 -14   2   1         63.00         61.79         2.47 o                         
 -13   2   1        449.83        458.12         5.56 o                         
 -12   2   1          8.15          6.77         1.16 o                         
 -11   2   1        124.04        114.62         2.25 o                         
 -10   2   1        261.37        250.31         2.69 o                         
  -9   2   1        755.51        735.61         6.05 o                         
  -8   2   1        840.11        896.02         7.34 o                         
  -7   2   1         90.73         65.25         0.97 o                         
  -6   2   1       1623.52       1766.68        14.45 o                         
  -5   2   1        949.37        983.03         7.94 o                         
  -4   2   1        453.96        444.83         3.82 o                         
  -3   2   1          8.91          9.78         0.44 o                         
  -2   2   1       8261.92       7831.56       277.89 o                         
  -1   2   1       1079.98       1067.56         9.16 o                         
   0   2   1        942.20        894.27         6.84 o                         
   2   2   1       2885.80       2697.87        30.96 o                         
   3   2   1         99.53         71.24         0.80 o                         
   4   2   1         40.49         52.43         0.67 o                         
   5   2   1         62.06        100.57         1.04 o                         
   6   2   1        457.40        480.82         3.91 o                         
   7   2   1        577.72        558.53         4.75 o                         
   8   2   1        240.73        244.22         2.46 o                         
   9   2   1        201.42        208.99         2.28 o                         
  10   2   1         42.12         37.47         1.02 o                         
  11   2   1        129.22        120.84         1.97 o                         
  12   2   1         23.79         28.45         1.30 o                         
  13   2   1          6.37          5.20         1.09 o                         
  14   2   1         42.25         37.96         2.38 o                         
  15   2   1        138.07        146.75         4.66 o                         
  16   2   1         49.84         44.94         2.44 o                         
 -16   3   1         12.47         10.55         2.20 o                         
 -15   3   1          8.40          9.22         2.23 o                         
 -14   3   1         13.05         12.83         1.77 o                         
 -13   3   1          9.47          9.03         0.95 o                         
 -12   3   1         44.09         43.99         1.70 o                         
 -11   3   1         72.99         77.64         1.64 o                         
 -10   3   1        356.25        365.53         3.56 o                         
  -9   3   1        389.05        371.82         3.53 o                         
  -8   3   1       1616.12       1662.60        12.43 o                         
  -7   3   1       1704.56       1718.78        13.07 o                         
  -6   3   1         38.00         29.81         0.66 o                         
  -5   3   1        139.87        215.65         2.06 o                         
  -4   3   1       2573.13       2871.96        22.40 o                         
  -3   3   1        650.86        654.65         6.34 o                         
  -2   3   1        701.79        746.61         7.34 o                         
  -1   3   1       4395.43       4251.08        37.20 o                         
   0   3   1          8.95          5.52         0.45 o                         
   1   3   1       4544.15       4243.97        37.14 o                         
   2   3   1       2125.61       2229.06        17.83 o                         
   3   3   1         43.21         46.01         0.63 o                         
   4   3   1        821.46        775.19         5.99 o                         
   5   3   1        125.47        156.38         1.73 o                         
   6   3   1       2728.85       2794.74        21.42 o                         
   7   3   1         69.85         56.58         0.91 o                         
   8   3   1        768.25        817.05         7.11 o                         
   9   3   1        158.93        143.85         1.92 o                         
  10   3   1         36.75         31.38         1.01 o                         
  11   3   1        359.90        365.01         3.81 o                         
  12   3   1        303.75        291.66         3.42 o                         
  13   3   1          1.77         -0.21         1.10 o                         
  14   3   1         28.32         22.91         1.81 o                         
  15   3   1         53.83         59.50         3.06 o                         
  16   3   1         43.18         38.51         2.42 o                         
 -15   4   1          4.26          2.27         1.67 o                         
 -14   4   1         73.88         82.11         2.94 o                         
 -13   4   1         25.52         24.20         1.23 o                         
 -12   4   1          0.12          0.50         0.77 o                         
 -11   4   1        359.97        355.44         3.92 o                         
 -10   4   1        142.03        138.72         1.98 o                         
  -9   4   1         98.93         99.92         1.37 o                         
  -8   4   1        512.72        535.58         4.50 o                         
  -7   4   1       1380.23       1341.55        10.31 o                         
  -6   4   1        357.70        382.60         3.23 o                         
  -5   4   1        190.39        199.63         1.87 o                         
  -4   4   1        454.07        476.36         4.86 o                         
  -3   4   1        219.95        216.17         2.35 o                         
  -2   4   1        586.53        546.99         5.31 o                         
  -1   4   1       3114.81       3159.30        23.26 o                         
   0   4   1       1997.30       2020.79        15.78 o                         
   1   4   1       6270.40       6283.53        60.10 o                         
   2   4   1        391.61        399.84         3.27 o                         
   3   4   1        190.55        219.92         1.98 o                         
   4   4   1         18.76         15.21         0.49 o                         
   5   4   1         74.56         67.60         0.90 o                         
   6   4   1          4.60          8.20         0.45 o                         
   7   4   1         49.66         44.39         0.86 o                         
   8   4   1        312.77        320.58         2.92 o                         
   9   4   1        516.04        488.44         4.49 o                         
  10   4   1        188.49        188.68         2.39 o                         
  11   4   1         56.26         52.71         1.46 o                         
  12   4   1        440.05        447.64         5.06 o                         
  13   4   1          0.23         -0.60         0.95 o                         
  14   4   1         19.97         16.76         1.59 o                         
  15   4   1          0.65          2.26         1.71 o                         
 -15   5   1         13.25         13.07         1.82 o                         
 -14   5   1        153.49        157.90         3.50 o                         
 -13   5   1         17.75         20.84         1.27 o                         
 -12   5   1         19.28         16.04         0.98 o                         
 -11   5   1          0.01         -0.52         0.79 o                         
 -10   5   1        144.22        147.28         1.87 o                         
  -9   5   1          0.04          0.15         0.43 o                         
  -8   5   1        186.56        176.42         1.78 o                         
  -7   5   1         69.29         72.24         1.31 o                         
  -6   5   1        549.43        551.49         5.33 o                         
  -5   5   1         19.59         28.39         1.05 o                         
  -4   5   1         25.29         21.12         0.86 o                         
  -3   5   1         29.50         26.55         0.96 o                         
  -2   5   1       1502.61       1595.27        12.22 o                         
  -1   5   1         34.15         27.75         0.64 o                         
   0   5   1         27.52         26.28         0.72 o                         
   1   5   1        586.22        630.13         5.19 o                         
   2   5   1        687.41        691.28         5.59 o                         
   3   5   1        866.52        927.26         7.48 o                         
   4   5   1       1110.73       1166.72         9.15 o                         
   5   5   1         88.99         92.10         1.12 o                         
   6   5   1         78.36         80.94         1.07 o                         
   7   5   1        210.89        199.44         2.08 o                         
   8   5   1          0.25          1.01         0.64 o                         
   9   5   1         14.25         13.52         0.60 o                         
  10   5   1        140.75        139.45         1.97 o                         
  11   5   1         13.48         16.05         1.05 o                         
  12   5   1          1.02          0.72         0.89 o                         
  13   5   1          2.54          4.06         1.11 o                         
  14   5   1          2.10          2.55         1.29 o                         
  15   5   1          6.75          4.88         1.84 o                         
 -14   6   1        117.56        121.70         4.53 o                         
 -13   6   1         33.32         32.06         2.43 o                         
 -12   6   1         11.56          9.50         1.50 o                         
 -11   6   1        126.78        133.04         2.63 o                         
 -10   6   1          2.34          5.10         0.88 o                         
  -9   6   1        179.59        171.55         2.64 o                         
  -8   6   1         49.85         47.54         1.49 o                         
  -7   6   1       1134.20       1135.82        10.09 o                         
  -6   6   1        186.77        179.29         2.25 o                         
  -5   6   1        438.60        419.01         4.26 o                         
  -4   6   1       2171.43       2184.46        19.11 o                         
  -3   6   1        449.96        439.76         4.57 o                         
  -2   6   1        635.65        612.54         4.75 o                         
  -1   6   1        239.08        222.58         2.06 o                         
   0   6   1        159.78        162.45         1.60 o                         
   1   6   1        608.76        611.11         4.79 o                         
   2   6   1        934.06        976.76         7.56 o                         
   3   6   1        295.54        339.22         3.00 o                         
   4   6   1         33.64         32.20         1.08 o                         
   5   6   1          4.77          9.31         0.70 o                         
   6   6   1        416.35        411.90         4.24 o                         
   7   6   1       1265.62       1315.55        11.95 o                         
   8   6   1        236.45        219.38         3.05 o                         
   9   6   1        139.06        138.21         1.75 o                         
  10   6   1          0.12         -0.52         0.52 o                         
  11   6   1         37.75         34.38         2.22 o                         
  12   6   1        192.38        204.87         3.52 o                         
  13   6   1          3.81          3.30         1.56 o                         
  14   6   1         93.12         93.80         3.40 o                         
 -14   7   1        254.74        269.56         6.84 o                         
 -13   7   1          6.97          6.64         1.85 o                         
 -12   7   1        612.73        644.68        12.75 o                         
 -11   7   1         65.39         69.33         2.42 o                         
 -10   7   1        351.88        355.10         5.35 o                         
  -9   7   1         11.51         14.17         1.08 o                         
  -8   7   1        323.68        320.34         4.08 o                         
  -7   7   1        252.70        253.58         3.10 o                         
  -6   7   1         85.73         79.38         1.64 o                         
  -5   7   1         39.97         34.61         1.18 o                         
  -4   7   1         28.65         32.82         1.28 o                         
  -3   7   1          7.40          2.82         0.70 o                         
  -2   7   1         44.61         41.86         0.78 o                         
  -1   7   1         10.05         21.66         0.79 o                         
   0   7   1        188.93        185.12         1.88 o                         
   1   7   1         11.80         21.61         0.86 o                         
   2   7   1         23.29         33.55         1.11 o                         
   3   7   1         99.48         87.77         1.13 o                         
   4   7   1          1.64          1.59         0.75 o                         
   5   7   1         88.15         70.34         1.49 o                         
   6   7   1        509.29        526.81         5.15 o                         
   7   7   1        189.77        185.51         3.45 o                         
   8   7   1        774.10        798.28         8.57 o                         
   9   7   1        203.31        202.27         3.25 o                         
  10   7   1        242.45        258.46         4.35 o                         
  11   7   1         78.70         86.53         2.62 o                         
  12   7   1          2.81          3.85         1.66 o                         
  13   7   1          0.04          0.59         1.96 o                         
 -13   8   1        103.30         98.05         4.12 o                         
 -12   8   1         40.60         36.05         2.28 o                         
 -11   8   1         26.94         26.41         1.72 o                         
 -10   8   1          0.16         -1.22         1.22 o                         
  -9   8   1         77.75         77.62         2.69 o                         
  -8   8   1        212.39        194.05         3.60 o                         
  -7   8   1         90.18         86.48         2.34 o                         
  -6   8   1          4.83          1.49         0.91 o                         
  -5   8   1          0.13          0.06         0.86 o                         
  -4   8   1        278.70        271.96         3.47 o                         
  -3   8   1         92.58         85.62         1.70 o                         
  -2   8   1        250.26        302.88         2.76 o                         
  -1   8   1          0.05          0.45         0.44 o                         
   0   8   1          0.91          5.94         0.60 o                         
   1   8   1        169.15        160.61         1.82 o                         
   2   8   1        453.33        441.57         3.71 o                         
   3   8   1         43.08         43.65         1.38 o                         
   4   8   1         35.17         29.53         1.81 o                         
   5   8   1        192.28        185.18         3.09 o                         
   6   8   1        992.45       1003.07        11.18 o                         
   7   8   1         29.50         30.92         2.18 o                         
   8   8   1        126.34        132.30         2.81 o                         
   9   8   1        220.66        226.23         4.90 o                         
  10   8   1        176.41        183.37         3.74 o                         
  11   8   1        140.79        141.26         4.06 o                         
  12   8   1         55.69         50.15         4.24 o                         
  13   8   1          0.16         -2.36         3.28 o                         
 -12   9   1        196.15        204.98         5.46 o                         
 -11   9   1         55.77         47.13         2.51 o                         
 -10   9   1          2.29          2.37         1.54 o                         
  -9   9   1          0.05          0.91         1.40 o                         
  -8   9   1        100.68         97.87         3.21 o                         
  -7   9   1         69.07         70.39         2.85 o                         
  -6   9   1        560.88        578.60         8.47 o                         
  -5   9   1        301.11        300.07         8.86 o                         
  -4   9   1        398.69        398.29         6.58 o                         
  -3   9   1         43.07         41.36         2.46 o                         
  -2   9   1        130.18        129.47         2.50 o                         
  -1   9   1        122.44        132.07         1.94 o                         
   0   9   1         37.87         32.62         1.06 o                         
   1   9   1        231.81        248.34         2.95 o                         
   2   9   1        243.00        235.16         2.82 o                         
   3   9   1        184.77        186.76         3.30 o                         
   4   9   1         36.46         34.09         1.78 o                         
   5   9   1          1.37         -0.47         1.12 o                         
   6   9   1         10.64         12.29         1.43 o                         
   7   9   1        240.94        250.66         4.66 o                         
   8   9   1         44.01         46.87         3.10 o                         
   9   9   1         81.69         84.81         3.28 o                         
  10   9   1        133.90        140.53         3.76 o                         
  11   9   1          2.71          2.90         1.91 o                         
 -10  10   1          5.37          2.43         1.97 o                         
  -9  10   1         43.07         40.17         2.14 o                         
  -8  10   1          1.24          1.40         1.60 o                         
  -7  10   1         24.69         20.39         3.12 o                         
  -6  10   1         12.36         14.45         1.80 o                         
  -5  10   1        155.05        161.15         4.98 o                         
  -4  10   1        108.33        114.80         3.35 o                         
  -3  10   1         14.50         16.51         1.44 o                         
  -2  10   1         10.78         12.67         1.46 o                         
  -1  10   1         59.38         62.92         2.28 o                         
   0  10   1         75.15         84.78         1.86 o                         
   1  10   1          8.53         11.32         0.81 o                         
   2  10   1        268.73        278.52         5.24 o                         
   3  10   1        355.90        359.81         6.14 o                         
   4  10   1        113.40        114.59         3.42 o                         
   5  10   1        262.76        264.01         5.40 o                         
   6  10   1         50.00         47.22         3.34 o                         
   7  10   1        267.24        271.66         5.69 o                         
   8  10   1        129.22        122.10         4.44 o                         
   9  10   1        111.39        113.62         4.20 o                         
  10  10   1         47.27         47.58         2.69 o                         
  -8  11   1        163.31        178.80         5.36 o                         
  -7  11   1        154.51        155.65         4.82 o                         
  -6  11   1          2.50          2.18         1.95 o                         
  -5  11   1         88.30         84.95         4.14 o                         
  -4  11   1         89.23         91.60         4.12 o                         
  -3  11   1         89.48         93.63         3.50 o                         
  -2  11   1         12.19         11.91         1.61 o                         
  -1  11   1        307.14        339.23         6.48 o                         
   0  11   1          0.06          0.91         0.89 o                         
   1  11   1        111.03        124.04         2.62 o                         
   2  11   1         45.16         46.67         2.87 o                         
   3  11   1          0.01         -1.62         1.62 o                         
   4  11   1         15.48         16.32         2.07 o                         
   5  11   1         24.71         22.41         2.39 o                         
   6  11   1          7.09          3.38         1.94 o                         
   7  11   1          0.01          0.01         1.76 o                         
   8  11   1         27.28         22.63         2.27 o                         
  -6  12   1          5.22          5.33         2.47 o                         
  -5  12   1          0.02         -0.71         2.04 o                         
  -4  12   1         39.78         35.99         2.67 o                         
  -3  12   1         16.43         12.35         2.22 o                         
  -2  12   1          0.03         -1.80         1.80 o                         
  -1  12   1          0.71          1.62         1.46 o                         
   0  12   1         52.62         53.80         1.91 o                         
   1  12   1        266.00        263.96         5.68 o                         
   2  12   1          0.05          0.75         1.67 o                         
   3  12   1          2.45          3.12         1.99 o                         
   4  12   1          0.10         -0.79         2.06 o                         
   5  12   1         27.12         24.95         3.50 o                         
   6  12   1         16.55         17.14         2.41 o                         
 -16   0   2         18.87         16.52         3.45 o                         
 -14   0   2         46.60         46.25         3.09 o                         
 -12   0   2        118.97        116.68         3.03 o                         
 -10   0   2         31.97         21.79         1.61 o                         
  -8   0   2        111.27        107.12         1.69 o                         
  -6   0   2        562.40        528.26         5.46 o                         
  -4   0   2       4209.23       4305.52        69.08 o                         
   2   0   2      20857.81      20351.09       470.29 o                         
   4   0   2       2984.76       3140.56        34.62 o                         
   6   0   2        629.09        794.00         9.40 o                         
   8   0   2       2864.78       2873.73        32.27 o                         
  10   0   2       1605.02       1648.39        19.24 o                         
  12   0   2        364.87        371.24         6.83 o                         
  14   0   2         19.07         17.49         2.96 o                         
  16   0   2          3.04          3.34         2.65 o                         
 -16   1   2         42.39         40.11         2.68 o                         
 -15   1   2        151.33        157.28         4.07 o                         
 -14   1   2         25.75         24.27         1.54 o                         
 -13   1   2        107.12        103.81         2.17 o                         
 -12   1   2         12.77         14.69         0.88 o                         
 -11   1   2        416.80        416.31         4.27 o                         
 -10   1   2        353.41        355.15         3.32 o                         
  -9   1   2        384.95        398.48         3.42 o                         
  -8   1   2         31.83         29.43         0.62 o                         
  -7   1   2        953.94       1046.90         7.54 o                         
  -6   1   2        627.08        624.39         4.59 o                         
  -5   1   2        217.99        235.58         1.98 o                         
  -4   1   2        193.34        183.96         1.47 o                         
  -3   1   2        102.64        100.61         0.91 o                         
  -2   1   2       3357.60       3107.63        40.24 o                         
  -1   1   2       1488.05       1381.80        10.55 o                         
   0   1   2       3444.65       3409.70       139.38 o                         
   1   1   2        282.73        300.40         2.21 o                         
   2   1   2       3959.00       3679.14        59.16 o                         
   3   1   2       1027.90        989.16         7.89 o                         
   4   1   2       2432.25       2328.19        17.75 o                         
   5   1   2          1.87          0.24         0.23 o                         
   6   1   2        509.64        502.57         4.12 o                         
   7   1   2        997.42       1117.36         8.95 o                         
   8   1   2        690.07        644.92         5.46 o                         
   9   1   2        391.73        433.79         4.28 o                         
  10   1   2        250.74        232.57         2.80 o                         
  11   1   2        116.03        103.71         2.50 o                         
  12   1   2         54.34         49.10         2.14 o                         
  13   1   2          7.58          5.55         1.13 o                         
  14   1   2          0.22         -0.83         1.36 o                         
  15   1   2        125.56        137.60         4.06 o                         
  16   1   2        113.95        128.69         4.33 o                         
 -16   2   2        120.34        122.74         5.37 o                         
 -15   2   2         58.04         47.83         3.69 o                         
 -14   2   2          3.38          4.74         1.26 o                         
 -13   2   2        321.07        331.92         4.07 o                         
 -12   2   2         51.78         52.00         1.63 o                         
 -11   2   2        418.24        415.81         4.25 o                         
 -10   2   2        647.32        660.42         5.92 o                         
  -9   2   2         10.62          9.73         0.51 o                         
  -8   2   2        898.01        928.45         7.36 o                         
  -7   2   2         33.47         31.43         0.70 o                         
  -6   2   2         91.55         75.38         0.93 o                         
  -5   2   2         22.26         26.04         0.65 o                         
  -4   2   2         42.75         15.15         0.59 o                         
  -3   2   2        345.32        356.55         2.94 o                         
  -2   2   2       2110.81       2123.59        23.78 o                         
  -1   2   2      14739.43      14630.70       338.98 o                         
   0   2   2       1681.31       1582.58        19.93 o                         
   1   2   2         63.27         37.37         0.86 o                         
   2   2   2        231.34        229.97         1.96 o                         
   3   2   2       1012.03       1074.57         8.33 o                         
   4   2   2        409.19        402.15         3.26 o                         
   5   2   2       1176.92       1241.57         9.22 o                         
   6   2   2       2061.40       2095.21        15.78 o                         
   7   2   2        109.87        121.35         1.43 o                         
   8   2   2       1890.49       1877.70        14.25 o                         
   9   2   2         26.33         23.96         0.88 o                         
  10   2   2       2116.43       2119.96        16.60 o                         
  11   2   2         24.13         19.66         0.89 o                         
  12   2   2         67.39         59.40         1.96 o                         
  13   2   2         94.17        101.86         2.73 o                         
  14   2   2         35.28         28.18         2.49 o                         
  15   2   2         59.32         61.26         3.08 o                         
  16   2   2          2.16          4.53         1.95 o                         
 -16   3   2          8.23          9.86         2.78 o                         
 -15   3   2          6.91          6.00         1.62 o                         
 -14   3   2         44.99         43.95         2.02 o                         
 -13   3   2        112.87        115.11         2.38 o                         
 -12   3   2        438.11        419.54         4.78 o                         
 -11   3   2        707.92        713.25         6.81 o                         
 -10   3   2        477.76        459.50         4.25 o                         
  -9   3   2          4.31          0.50         0.43 o                         
  -8   3   2         10.34          3.60         0.52 o                         
  -7   3   2         68.07         84.75         1.11 o                         
  -6   3   2        103.21        119.75         1.29 o                         
  -5   3   2       1736.13       1796.92        13.15 o                         
  -4   3   2       1880.46       1947.89        14.88 o                         
  -3   3   2       3005.72       2867.86        24.50 o                         
  -2   3   2       2361.67       2262.83        19.36 o                         
  -1   3   2         45.21         56.29         0.66 o                         
   0   3   2       4634.37       4476.66        37.23 o                         
   1   3   2       2651.72       2558.79        21.27 o                         
   2   3   2       2410.18       2348.66        21.80 o                         
   3   3   2       1033.49       1072.47         8.36 o                         
   4   3   2        831.56        799.87         6.21 o                         
   5   3   2         54.70         79.91         1.05 o                         
   6   3   2        251.32        241.66         2.31 o                         
   7   3   2          1.15          0.02         0.42 o                         
   8   3   2         38.37         55.04         1.13 o                         
   9   3   2        105.05        115.61         2.05 o                         
  10   3   2         56.08         62.85         1.37 o                         
  11   3   2         79.78         93.22         1.76 o                         
  12   3   2         64.97         62.98         2.32 o                         
  13   3   2         97.60         97.21         2.78 o                         
  14   3   2         24.44         20.91         1.84 o                         
  15   3   2          5.04          3.77         1.76 o                         
  16   3   2         14.07         10.21         2.12 o                         
 -15   4   2         24.30         23.28         1.85 o                         
 -14   4   2          0.63          0.09         1.27 o                         
 -13   4   2        132.49        137.15         2.75 o                         
 -12   4   2         19.27         15.79         1.35 o                         
 -11   4   2        222.30        226.69         2.87 o                         
 -10   4   2         25.77         24.23         0.84 o                         
  -9   4   2        117.79        100.17         1.40 o                         
  -8   4   2        674.61        668.74         5.63 o                         
  -7   4   2        220.88        227.57         2.16 o                         
  -6   4   2         11.93         11.42         0.43 o                         
  -5   4   2         56.78         57.91         1.41 o                         
  -4   4   2        308.03        300.94         3.15 o                         
  -3   4   2       1273.05       1321.96        12.01 o                         
  -2   4   2       2273.35       2403.33        22.98 o                         
  -1   4   2       5112.22       5246.89        43.02 o                         
   0   4   2       3103.91       3132.86        25.60 o                         
   1   4   2        856.34        878.22         7.05 o                         
   2   4   2        763.36        853.63         7.23 o                         
   3   4   2       1974.95       1998.03        15.81 o                         
   4   4   2       1083.70       1158.64         9.07 o                         
   5   4   2        239.59        287.31         2.55 o                         
   6   4   2        317.13        304.49         2.72 o                         
   7   4   2         30.71         34.86         0.82 o                         
   8   4   2        420.16        403.10         3.51 o                         
   9   4   2        116.41        123.37         1.64 o                         
  10   4   2        151.26        151.36         2.26 o                         
  11   4   2          2.24          3.19         1.51 o                         
  12   4   2          1.68          2.59         0.86 o                         
  13   4   2        143.56        157.49         3.05 o                         
  14   4   2          0.32          0.44         1.45 o                         
  15   4   2        202.59        220.75         5.21 o                         
 -15   5   2         78.81         78.62         3.09 o                         
 -14   5   2         69.21         68.23         2.41 o                         
 -13   5   2         25.03         26.15         1.33 o                         
 -12   5   2         11.00          7.07         0.86 o                         
 -11   5   2         56.42         65.99         1.62 o                         
 -10   5   2         18.64         19.43         0.86 o                         
  -9   5   2        216.97        234.20         2.24 o                         
  -8   5   2         11.94          8.97         0.56 o                         
  -7   5   2        676.85        684.81         6.32 o                         
  -6   5   2         32.09         27.08         1.29 o                         
  -5   5   2       1512.18       1410.38        13.00 o                         
  -4   5   2         14.47         16.70         0.66 o                         
  -3   5   2        123.07         92.75         1.88 o                         
  -2   5   2        653.39        647.32        10.90 o                         
  -1   5   2        447.67        430.26         3.73 o                         
   0   5   2         70.29         56.08         0.83 o                         
   1   5   2        146.84        142.87         1.45 o                         
   2   5   2         31.64         38.55         0.82 o                         
   3   5   2       1430.53       1553.44        12.30 o                         
   4   5   2          2.87          4.00         0.33 o                         
   5   5   2        385.16        342.33         3.05 o                         
   6   5   2        105.50        112.17         1.32 o                         
   7   5   2       2517.21       2533.12        19.10 o                         
   8   5   2        128.79        115.46         1.46 o                         
   9   5   2        340.99        342.17         3.31 o                         
  10   5   2          0.44          0.73         0.74 o                         
  11   5   2        148.56        154.46         2.40 o                         
  12   5   2         27.60         24.07         1.25 o                         
  13   5   2          1.12          0.23         1.04 o                         
  14   5   2         88.76         88.73         3.02 o                         
  15   5   2          0.07          0.93         1.79 o                         
 -14   6   2         31.03         35.68         2.65 o                         
 -13   6   2        258.51        264.92         5.13 o                         
 -12   6   2          0.88          0.24         1.47 o                         
 -11   6   2        174.33        184.74         2.87 o                         
 -10   6   2         45.55         45.89         1.61 o                         
  -9   6   2         64.97         72.77         1.89 o                         
  -8   6   2        158.33        165.51         2.21 o                         
  -7   6   2        817.67        781.52         7.20 o                         
  -6   6   2        580.00        551.42         5.47 o                         
  -5   6   2        201.86        180.12         2.39 o                         
  -4   6   2        579.89        557.26         5.58 o                         
  -3   6   2       1075.30       1100.14        10.97 o                         
  -2   6   2         43.33         38.34         0.73 o                         
  -1   6   2       2808.85       2837.92        21.64 o                         
   0   6   2         12.76         14.12         1.38 o                         
   1   6   2         40.97         52.15         0.93 o                         
   2   6   2         86.00         94.01         1.18 o                         
   3   6   2        557.65        529.02         4.34 o                         
   4   6   2          6.69          6.62         0.39 o                         
   5   6   2        175.29        193.25         1.90 o                         
   6   6   2          1.87          3.07         0.36 o                         
   7   6   2          9.66          8.36         0.93 o                         
   8   6   2         35.08         38.44         1.26 o                         
   9   6   2          0.79          0.44         0.51 o                         
  10   6   2        392.22        388.31         3.88 o                         
  11   6   2          4.49          1.43         0.81 o                         
  12   6   2          0.16         -0.99         0.99 o                         
  13   6   2         37.73         42.02         2.85 o                         
  14   6   2          9.61          8.68         1.41 o                         
 -14   7   2          1.39         -1.67         2.49 o                         
 -13   7   2          0.05         -1.06         1.72 o                         
 -12   7   2         30.84         28.18         3.29 o                         
 -11   7   2        166.19        173.38         3.51 o                         
 -10   7   2         14.64         12.90         1.16 o                         
  -9   7   2        159.48        174.44         2.83 o                         
  -8   7   2          2.05          2.66         0.84 o                         
  -7   7   2        347.57        370.85         4.00 o                         
  -6   7   2        128.60        135.70         2.03 o                         
  -5   7   2         26.74         28.25         1.11 o                         
  -4   7   2        391.14        409.41         4.46 o                         
  -3   7   2         68.32         59.30         1.36 o                         
  -2   7   2        107.36         97.00         1.17 o                         
  -1   7   2         71.44         57.82         0.95 o                         
   0   7   2         83.11         64.28         1.03 o                         
   1   7   2        778.10        822.75         6.37 o                         
   2   7   2        175.16        152.40         1.62 o                         
   3   7   2        130.63        121.45         1.43 o                         
   4   7   2        301.76        292.84         2.84 o                         
   5   7   2        305.23        294.93         3.35 o                         
   6   7   2        170.12        184.89         2.45 o                         
   7   7   2         62.01         64.61         1.89 o                         
   8   7   2         49.48         42.62         1.61 o                         
   9   7   2        349.19        356.64         5.24 o                         
  10   7   2         62.13         51.79         2.08 o                         
  11   7   2        167.29        159.82         3.97 o                         
  12   7   2          0.27         -1.62         1.62 o                         
  13   7   2        258.06        268.27         5.80 o                         
 -13   8   2        173.07        174.74         5.04 o                         
 -12   8   2          0.10         -1.83         1.83 o                         
 -11   8   2         89.02         94.29         2.98 o                         
 -10   8   2        131.56        138.66         3.42 o                         
  -9   8   2         13.61         12.45         1.35 o                         
  -8   8   2         78.31         81.28         2.40 o                         
  -7   8   2         28.27         30.89         1.38 o                         
  -6   8   2         49.54         47.17         1.81 o                         
  -5   8   2          7.50          7.66         1.08 o                         
  -4   8   2         70.83         70.69         2.60 o                         
  -3   8   2        702.06        706.22         7.05 o                         
  -2   8   2          0.75          0.79         0.66 o                         
  -1   8   2         13.29         16.24         0.60 o                         
   0   8   2        163.89        169.63         1.82 o                         
   1   8   2         92.51        126.68         1.60 o                         
   2   8   2         45.03         40.39         1.29 o                         
   3   8   2        106.80        113.51         1.49 o                         
   4   8   2         18.06         14.61         0.98 o                         
   5   8   2        905.27        897.75        10.59 o                         
   6   8   2         28.93         23.29         1.15 o                         
   7   8   2         46.62         45.24         1.83 o                         
   8   8   2         29.81         23.53         1.37 o                         
   9   8   2          2.52          4.28         1.37 o                         
  10   8   2        183.72        198.85         3.91 o                         
  11   8   2          5.11          2.20         1.74 o                         
  12   8   2         53.46         51.61         2.62 o                         
 -12   9   2         13.43         11.07         2.38 o                         
 -11   9   2          5.40          6.31         1.97 o                         
 -10   9   2         44.64         36.16         1.97 o                         
  -9   9   2         10.79          8.29         1.48 o                         
  -8   9   2         68.80         62.31         3.24 o                         
  -7   9   2         14.03         12.71         1.70 o                         
  -6   9   2         17.54         14.85         1.37 o                         
  -5   9   2        100.01        100.75         3.39 o                         
  -4   9   2          0.39         -0.57         1.17 o                         
  -3   9   2         34.18         29.89         1.50 o                         
  -2   9   2         19.76         15.03         1.14 o                         
  -1   9   2        202.35        198.32         2.51 o                         
   0   9   2          1.72          1.28         0.62 o                         
   1   9   2          2.66          2.81         0.66 o                         
   2   9   2          6.58          6.51         0.63 o                         
   3   9   2          0.74         -0.52         0.86 o                         
   4   9   2          0.08         -0.14         1.13 o                         
   5   9   2        132.28        124.41         2.97 o                         
   6   9   2        113.93        115.16         3.08 o                         
   7   9   2        499.24        501.59         7.56 o                         
   8   9   2        123.18        131.86         3.67 o                         
   9   9   2        111.88         99.29         3.44 o                         
  10   9   2         53.16         43.84         3.24 o                         
  11   9   2          1.15         -0.21         1.92 o                         
 -10  10   2         25.34         28.82         2.35 o                         
  -9  10   2        136.09        137.01         3.92 o                         
  -8  10   2         69.63         68.05         3.62 o                         
  -7  10   2         33.00         27.57         2.08 o                         
  -6  10   2        198.21        197.68         4.92 o                         
  -5  10   2          6.44          4.44         2.01 o                         
  -4  10   2         18.76         20.27         2.60 o                         
  -3  10   2        200.37        205.95         4.32 o                         
  -2  10   2        964.93        992.17        14.33 o                         
  -1  10   2        131.71        137.99         2.49 o                         
   0  10   2         28.54         24.13         1.01 o                         
   1  10   2          0.17          0.76         0.69 o                         
   2  10   2          0.55         -0.80         0.80 o                         
   3  10   2        100.08        109.11         3.10 o                         
   4  10   2         68.39         61.67         2.80 o                         
   5  10   2         17.81         19.80         2.37 o                         
   6  10   2          0.80          1.39         1.57 o                         
   7  10   2          8.20          5.94         2.02 o                         
   8  10   2         66.53         71.12         3.86 o                         
   9  10   2          0.42          0.72         1.82 o                         
  10  10   2          1.40          0.08         2.12 o                         
  -8  11   2         46.71         41.18         3.53 o                         
  -7  11   2         33.23         29.03         2.36 o                         
  -6  11   2         12.45         10.12         1.98 o                         
  -5  11   2         20.24         18.79         2.23 o                         
  -4  11   2          0.86         -0.92         1.83 o                         
  -3  11   2        106.54         99.70         3.66 o                         
  -2  11   2        102.91        113.40         4.42 o                         
  -1  11   2          7.62         10.26         1.53 o                         
   0  11   2        699.01        738.20        10.00 o                         
   1  11   2          1.49          2.25         0.88 o                         
   2  11   2        235.11        249.84         5.28 o                         
   3  11   2          0.02         -0.27         1.46 o                         
   4  11   2          3.88          5.66         2.77 o                         
   5  11   2         11.31         13.68         1.91 o                         
   6  11   2          0.44         -1.34         1.65 o                         
   7  11   2         16.57         13.31         1.94 o                         
   8  11   2         13.35          8.85         2.64 o                         
  -6  12   2         53.68         45.27         4.02 o                         
  -5  12   2          0.28          4.09         2.26 o                         
  -4  12   2         39.17         37.41         2.76 o                         
  -3  12   2         58.28         60.42         4.95 o                         
  -2  12   2         25.31         21.57         2.26 o                         
  -1  12   2         23.47         20.31         1.97 o                         
   0  12   2        163.75        172.46         4.17 o                         
   1  12   2         91.79         93.53         3.98 o                         
   2  12   2        271.06        285.73         6.06 o                         
   3  12   2        101.84        103.35         4.45 o                         
   4  12   2         44.86         39.33         3.97 o                         
   5  12   2          0.57          2.03         2.07 o                         
   6  12   2         55.54         49.64         4.82 o                         
 -15   0   3         31.73         36.68         3.07 o                         
 -13   0   3        112.39        116.90         3.41 o                         
 -11   0   3        332.23        316.68         4.56 o                         
  -9   0   3        326.63        343.35         4.00 o                         
  -7   0   3       2657.65       2815.59        32.91 o                         
  -5   0   3       1837.98       1761.52        20.04 o                         
  -3   0   3       2114.47       1811.92        23.48 o                         
  -1   0   3        540.02        564.53        11.49 o                         
   3   0   3       1905.22       2117.52        22.23 o                         
   5   0   3       3291.82       3682.66        50.65 o                         
   7   0   3        473.30        552.21         7.18 o                         
   9   0   3         53.82         61.84         1.87 o                         
  11   0   3       1093.18       1054.09        12.98 o                         
  13   0   3         67.29         60.06         3.50 o                         
  15   0   3         50.18         56.90         5.52 o                         
 -16   1   3         12.77          8.44         2.71 o                         
 -15   1   3         74.32         77.50         3.17 o                         
 -14   1   3          1.62          1.27         1.19 o                         
 -13   1   3         15.17         11.30         1.01 o                         
 -12   1   3         29.34         30.08         1.09 o                         
 -11   1   3        557.60        565.21         5.24 o                         
 -10   1   3        397.43        367.00         3.37 o                         
  -9   1   3        418.70        405.93         3.28 o                         
  -8   1   3         25.38         16.42         0.49 o                         
  -7   1   3        757.03        764.88         5.67 o                         
  -6   1   3         76.71         96.83         0.99 o                         
  -5   1   3         19.13         19.83         0.44 o                         
  -4   1   3       1411.32       1478.81        10.75 o                         
  -3   1   3          0.71          4.95         0.22 o                         
  -2   1   3        838.82        813.23         5.95 o                         
  -1   1   3         17.18         22.86         0.38 o                         
   0   1   3       5854.17       5580.94       201.47 o                         
   1   1   3       1431.05       1434.16         9.90 o                         
   2   1   3        648.60        679.02         5.05 o                         
   3   1   3        754.32        862.77         6.56 o                         
   4   1   3          4.56          4.96         0.32 o                         
   5   1   3       1141.43       1082.94         8.32 o                         
   6   1   3       1095.62       1224.69         9.69 o                         
   7   1   3       1639.67       1681.83        13.22 o                         
   8   1   3        344.07        321.01         3.03 o                         
   9   1   3        124.30        126.15         1.94 o                         
  10   1   3         87.81         89.69         1.75 o                         
  11   1   3        158.19        154.95         2.39 o                         
  12   1   3         20.88         21.49         1.26 o                         
  13   1   3          0.03         -0.65         1.22 o                         
  14   1   3          3.21          2.34         1.63 o                         
  15   1   3         31.46         28.92         2.09 o                         
  16   1   3         24.60         27.09         2.25 o                         
 -16   2   3          8.63          6.04         2.44 o                         
 -15   2   3        294.71        300.79         6.29 o                         
 -14   2   3          0.79         -0.32         1.12 o                         
 -13   2   3         13.36         12.40         1.02 o                         
 -12   2   3        115.11        123.16         2.14 o                         
 -11   2   3          8.57          4.91         0.68 o                         
 -10   2   3          0.08          0.63         0.63 o                         
  -9   2   3          3.38          2.31         0.57 o                         
  -8   2   3        163.35        158.51         1.65 o                         
  -7   2   3        554.04        565.12         4.37 o                         
  -6   2   3        401.45        426.90         3.36 o                         
  -5   2   3       1325.77       1292.03         9.54 o                         
  -4   2   3       2712.45       2690.54        23.08 o                         
  -3   2   3       1216.89       1149.67         8.84 o                         
  -2   2   3      11312.00      11623.77       190.46 o                         
  -1   2   3      29742.54      30192.14       986.13 o                         
   0   2   3       7565.85       7559.08       124.36 o                         
   1   2   3       3447.84       3212.23        38.07 o                         
   2   2   3       2563.86       2538.76        18.83 o                         
   3   2   3        763.17        810.96         6.06 o                         
   4   2   3         12.40          7.66         0.34 o                         
   5   2   3         59.34         93.01         1.03 o                         
   6   2   3        162.78        191.40         1.87 o                         
   7   2   3        250.64        271.18         2.45 o                         
   8   2   3        320.22        294.03         2.70 o                         
   9   2   3         45.66         50.27         1.27 o                         
  10   2   3         46.79         50.57         1.59 o                         
  11   2   3         24.09         25.15         1.71 o                         
  12   2   3        208.97        207.69         3.53 o                         
  13   2   3        260.25        271.17         4.60 o                         
  14   2   3          4.32         -0.73         1.52 o                         
  15   2   3        292.83        324.08         6.35 o                         
  16   2   3          1.75          0.80         1.96 o                         
 -16   3   3         39.92         38.39         2.94 o                         
 -15   3   3         11.41         14.30         1.67 o                         
 -14   3   3        240.71        261.53         4.47 o                         
 -13   3   3          6.23          5.73         0.95 o                         
 -12   3   3         45.25         44.41         1.44 o                         
 -11   3   3        125.95        122.04         2.19 o                         
 -10   3   3        139.79        135.14         1.72 o                         
  -9   3   3        498.46        521.39         4.46 o                         
  -8   3   3        119.97        117.35         1.42 o                         
  -7   3   3         61.82         84.51         1.06 o                         
  -6   3   3        172.84        248.91         2.17 o                         
  -5   3   3        670.81        732.77         5.71 o                         
  -4   3   3          9.33         19.87         0.73 o                         
  -3   3   3          0.50          0.69         0.32 o                         
  -2   3   3         43.08         61.84         0.81 o                         
  -1   3   3         15.00         19.33         0.40 o                         
   0   3   3        188.48        219.22         1.76 o                         
   1   3   3        381.01        375.36         2.92 o                         
   2   3   3        193.74        163.38         1.73 o                         
   3   3   3       1278.31       1219.25         9.48 o                         
   4   3   3        340.61        341.50         2.96 o                         
   5   3   3        502.88        493.70         4.07 o                         
   6   3   3          0.95          2.57         0.35 o                         
   7   3   3        992.98        904.29         7.16 o                         
   8   3   3        767.49        776.97         6.37 o                         
   9   3   3       3485.50       3488.65        26.78 o                         
  10   3   3          7.53          3.98         0.67 o                         
  11   3   3        242.24        213.53         2.83 o                         
  12   3   3         25.92         19.48         1.04 o                         
  13   3   3         18.78         17.09         1.49 o                         
  14   3   3        100.28        107.19         3.42 o                         
  15   3   3        122.03        122.78         4.12 o                         
 -15   4   3          0.33          1.25         1.88 o                         
 -14   4   3         76.98         84.70         2.70 o                         
 -13   4   3         99.30         98.61         2.37 o                         
 -12   4   3        175.00        177.68         2.88 o                         
 -11   4   3         20.47         19.32         1.10 o                         
 -10   4   3        430.02        452.41         4.32 o                         
  -9   4   3       1485.39       1478.02        11.53 o                         
  -8   4   3         14.61         26.13         0.75 o                         
  -7   4   3         47.98         47.69         0.86 o                         
  -6   4   3         63.34         55.39         0.79 o                         
  -5   4   3        349.31        302.09         3.09 o                         
  -4   4   3         93.68        105.62         1.44 o                         
  -3   4   3        421.57        474.40         4.73 o                         
  -2   4   3         80.93         97.30         1.25 o                         
  -1   4   3         98.90        106.07         1.44 o                         
   0   4   3          6.53         14.49         0.56 o                         
   1   4   3       1996.97       2015.12        14.64 o                         
   2   4   3        651.44        675.68         5.82 o                         
   3   4   3         31.54         31.36         0.72 o                         
   4   4   3        583.92        575.02         4.74 o                         
   5   4   3        152.88        170.33         1.71 o                         
   6   4   3       3263.87       3336.67        24.85 o                         
   7   4   3         34.69         42.76         0.92 o                         
   8   4   3        837.08        822.08         6.19 o                         
   9   4   3       1007.67        995.03         8.16 o                         
  10   4   3        852.93        836.89         7.83 o                         
  11   4   3        245.78        243.71         3.49 o                         
  12   4   3         74.85         66.77         2.55 o                         
  13   4   3         44.90         41.13         1.86 o                         
  14   4   3          0.82          0.36         2.10 o                         
  15   4   3         78.65         70.45         4.20 o                         
 -15   5   3        106.56        109.86         3.48 o                         
 -14   5   3         85.79         77.85         3.25 o                         
 -13   5   3         51.43         45.84         1.75 o                         
 -12   5   3        258.15        256.49         3.51 o                         
 -11   5   3         92.36         99.16         1.90 o                         
 -10   5   3         74.61         72.55         1.27 o                         
  -9   5   3          4.94          4.05         0.43 o                         
  -8   5   3        800.68        777.07         7.15 o                         
  -7   5   3        167.56        160.18         2.11 o                         
  -6   5   3          3.20          7.10         0.64 o                         
  -5   5   3         18.20         22.42         1.30 o                         
  -4   5   3       2185.56       2236.72        20.93 o                         
  -3   5   3          0.37          2.86         0.52 o                         
  -2   5   3       2715.38       2612.80        26.21 o                         
  -1   5   3        113.35        117.81         1.26 o                         
   0   5   3       1477.29       1480.98        11.20 o                         
   1   5   3        188.97        206.84         2.01 o                         
   2   5   3       1803.89       1868.41        14.74 o                         
   3   5   3        275.63        271.78         2.86 o                         
   4   5   3         27.50         28.89         0.79 o                         
   5   5   3        375.97        375.52         3.49 o                         
   6   5   3          8.59          6.62         0.46 o                         
   7   5   3         61.77         64.08         1.14 o                         
   8   5   3          0.05         -0.48         0.48 o                         
   9   5   3         81.34         71.83         1.40 o                         
  10   5   3         20.97         13.92         1.00 o                         
  11   5   3        587.50        583.66         6.36 o                         
  12   5   3          7.34          2.97         1.01 o                         
  13   5   3        141.22        143.13         3.02 o                         
  14   5   3         88.96        102.12         3.55 o                         
  15   5   3          5.95          4.24         1.93 o                         
 -14   6   3         16.17         13.72         2.10 o                         
 -13   6   3         96.52        102.39         3.46 o                         
 -12   6   3        283.03        307.57         5.44 o                         
 -11   6   3         43.02         39.36         1.87 o                         
 -10   6   3        467.50        481.31         5.36 o                         
  -9   6   3        183.13        177.98         2.54 o                         
  -8   6   3          2.47          1.89         0.93 o                         
  -7   6   3        241.56        234.34         2.77 o                         
  -6   6   3        383.22        402.82         4.25 o                         
  -5   6   3        184.45        188.68         2.47 o                         
  -4   6   3        537.31        516.53         5.25 o                         
  -3   6   3         91.92         98.00         1.72 o                         
  -2   6   3        128.73        130.33         1.68 o                         
  -1   6   3         89.29        114.18         1.31 o                         
   0   6   3         74.25         79.60         1.07 o                         
   1   6   3          1.68          3.95         0.38 o                         
   2   6   3          0.73          0.71         0.36 o                         
   3   6   3          3.79          3.70         0.38 o                         
   4   6   3        633.28        602.43         4.99 o                         
   5   6   3          1.94          0.58         0.41 o                         
   6   6   3       1090.40       1073.35         8.22 o                         
   7   6   3         33.53         34.04         0.84 o                         
   8   6   3         40.04         40.10         1.40 o                         
   9   6   3         30.96         27.80         0.98 o                         
  10   6   3        131.94        136.93         2.17 o                         
  11   6   3         27.99         25.84         1.32 o                         
  12   6   3         30.85         28.50         1.40 o                         
  13   6   3          1.29          0.06         1.20 o                         
  14   6   3          4.10          4.88         1.36 o                         
 -14   7   3         46.12         48.96         4.00 o                         
 -13   7   3         97.49         95.14         3.80 o                         
 -12   7   3          1.90          2.34         1.63 o                         
 -11   7   3          2.72          4.12         1.24 o                         
 -10   7   3         25.09         20.99         1.23 o                         
  -9   7   3        302.48        302.46         3.97 o                         
  -8   7   3         19.97         18.62         1.20 o                         
  -7   7   3        409.36        393.78         4.20 o                         
  -6   7   3        381.19        387.78         4.19 o                         
  -5   7   3        218.79        211.35         2.78 o                         
  -4   7   3        635.87        654.79         6.97 o                         
  -3   7   3          0.47          0.55         0.99 o                         
  -2   7   3        433.08        449.34         4.27 o                         
  -1   7   3          6.23          6.31         0.52 o                         
   0   7   3         81.34         72.37         1.08 o                         
   1   7   3         12.23         21.95         0.82 o                         
   2   7   3         29.06         30.78         0.81 o                         
   3   7   3          0.91          4.80         0.54 o                         
   4   7   3        470.68        512.15         6.16 o                         
   5   7   3          0.62          0.76         0.37 o                         
   6   7   3        174.16        183.04         2.30 o                         
   7   7   3         44.37         38.70         1.91 o                         
   8   7   3        173.14        166.19         2.72 o                         
   9   7   3        147.90        163.72         3.23 o                         
  10   7   3        147.46        144.62         3.15 o                         
  11   7   3         47.39         44.04         2.31 o                         
  12   7   3        318.72        342.05         6.13 o                         
  13   7   3          0.01         -1.18         2.19 o                         
 -13   8   3         40.78         40.50         2.58 o                         
 -12   8   3        280.96        293.12         6.11 o                         
 -11   8   3         20.77         19.87         1.61 o                         
 -10   8   3        391.50        411.28         6.16 o                         
  -9   8   3        102.54        105.88         2.78 o                         
  -8   8   3        607.29        627.07         9.11 o                         
  -7   8   3         34.92         33.47         1.73 o                         
  -6   8   3        336.18        329.94         4.44 o                         
  -5   8   3         52.04         47.78         1.68 o                         
  -4   8   3       1078.43       1046.09        27.17 o                         
  -3   8   3         22.14         15.00         0.88 o                         
  -2   8   3         72.07         69.08         1.66 o                         
  -1   8   3        586.08        573.61         4.66 o                         
   0   8   3          3.47          6.16         0.52 o                         
   1   8   3        107.92        101.35         1.37 o                         
   2   8   3        443.77        408.90         3.47 o                         
   3   8   3        141.29        165.91         2.03 o                         
   4   8   3         98.20        109.20         1.53 o                         
   5   8   3         46.20         43.74         1.87 o                         
   6   8   3         10.44          7.97         0.98 o                         
   7   8   3        163.25        163.85         2.95 o                         
   8   8   3         55.84         51.36         2.04 o                         
   9   8   3          7.65          6.24         1.41 o                         
  10   8   3          6.09          4.88         1.31 o                         
  11   8   3         13.57         12.60         1.90 o                         
  12   8   3        121.62        121.66         4.29 o                         
 -12   9   3          1.37         -2.73         2.73 o                         
 -11   9   3        285.76        304.26         6.31 o                         
 -10   9   3         87.33         96.06         3.35 o                         
  -9   9   3        235.73        253.41         4.83 o                         
  -8   9   3         87.61         88.93         2.90 o                         
  -7   9   3        229.48        235.20         4.54 o                         
  -6   9   3         52.39         51.32         3.65 o                         
  -5   9   3          6.33          1.09         2.26 o                         
  -4   9   3        634.17        637.16         9.31 o                         
  -3   9   3          0.50          1.39         1.17 o                         
  -2   9   3        864.86        877.88        11.75 o                         
  -1   9   3          3.29          4.11         0.73 o                         
   0   9   3        569.10        571.13         6.19 o                         
   1   9   3         64.49         63.55         1.50 o                         
   2   9   3        108.90        117.40         1.86 o                         
   3   9   3         23.37         25.17         0.90 o                         
   4   9   3          4.84          5.24         1.32 o                         
   5   9   3         53.91         50.06         1.92 o                         
   6   9   3        202.83        191.61         3.64 o                         
   7   9   3          4.96          5.67         1.38 o                         
   8   9   3          0.02          1.29         1.45 o                         
   9   9   3         43.27         36.47         2.43 o                         
  10   9   3         41.15         28.94         2.23 o                         
  11   9   3         16.82         14.13         2.33 o                         
 -10  10   3         65.48         63.38         4.92 o                         
  -9  10   3          6.87          5.95         1.84 o                         
  -8  10   3         29.48         27.65         2.21 o                         
  -7  10   3          0.21         -0.62         1.63 o                         
  -6  10   3        109.07        116.03         3.90 o                         
  -5  10   3         91.30         88.28         4.07 o                         
  -4  10   3          3.10          3.05         1.48 o                         
  -3  10   3        380.47        403.31         6.86 o                         
  -2  10   3          0.24          1.33         1.24 o                         
  -1  10   3          2.47          2.17         0.81 o                         
   0  10   3         53.13         44.32         2.48 o                         
   1  10   3        189.68        180.84         2.63 o                         
   2  10   3         70.27         65.22         1.65 o                         
   3  10   3         88.51         93.04         2.58 o                         
   4  10   3         21.11         19.74         1.59 o                         
   5  10   3         34.07         38.11         2.61 o                         
   6  10   3        171.30        173.09         4.39 o                         
   7  10   3         85.72         76.76         4.07 o                         
   8  10   3          2.76          4.73         1.90 o                         
   9  10   3         20.14         17.09         2.02 o                         
  10  10   3          8.58         10.08         2.22 o                         
  -8  11   3          1.30         -0.47         1.98 o                         
  -7  11   3         54.10         50.72         3.64 o                         
  -6  11   3         12.13          7.79         1.94 o                         
  -5  11   3          2.38          2.42         2.80 o                         
  -4  11   3         57.54         48.44         3.02 o                         
  -3  11   3         21.81         18.78         2.05 o                         
  -2  11   3          0.72         -0.90         1.46 o                         
  -1  11   3         23.53         21.53         1.73 o                         
   0  11   3         61.73         67.92         2.11 o                         
   1  11   3         64.32         70.65         2.08 o                         
   2  11   3         65.53         65.72         2.15 o                         
   3  11   3        490.32        522.93         9.14 o                         
   4  11   3         14.13         16.42         2.09 o                         
   5  11   3        119.19        107.79         4.13 o                         
   6  11   3         30.66         32.53         2.48 o                         
   7  11   3        166.57        168.68         4.61 o                         
   8  11   3         31.83         22.15         2.29 o                         
  -6  12   3         29.37         22.93         2.61 o                         
  -5  12   3         85.80         92.26         4.79 o                         
  -4  12   3         16.70         19.55         2.47 o                         
  -3  12   3         34.34         29.68         3.46 o                         
  -2  12   3         15.72         14.06         2.21 o                         
  -1  12   3        309.68        314.61         6.44 o                         
   0  12   3          0.62          0.09         0.97 o                         
   1  12   3          8.99          8.28         1.08 o                         
   2  12   3         68.45         67.94         3.16 o                         
   3  12   3          0.51         -1.03         2.10 o                         
   4  12   3          4.25          3.19         1.94 o                         
   5  12   3         34.84         32.40         2.49 o                         
 -16   0   4        117.89        103.70         7.15 o                         
 -14   0   4        116.73        114.95         5.13 o                         
 -12   0   4        152.09        143.15         2.89 o                         
 -10   0   4        409.07        407.40         4.85 o                         
  -8   0   4       2413.35       2522.56        25.54 o                         
  -6   0   4        568.06        606.07         6.48 o                         
  -4   0   4       4036.43       3929.22        58.35 o                         
  -2   0   4       8649.65       7487.88      1304.43 o                         
   0   0   4      31566.61      32462.66      1059.22 o                         
   2   0   4      29012.54      28186.14       651.40 o                         
   4   0   4       3108.76       3546.64        37.48 o                         
   6   0   4        171.56        150.87         2.42 o                         
   8   0   4        327.96        305.49         4.36 o                         
  10   0   4        103.36         82.25         2.25 o                         
  12   0   4         79.09         93.54         3.31 o                         
  14   0   4         62.91         64.56         4.42 o                         
  16   0   4         60.01         54.61         3.80 o                         
 -16   1   4        196.81        208.08         6.46 o                         
 -15   1   4          1.75          2.58         1.39 o                         
 -14   1   4         61.25         59.64         2.42 o                         
 -13   1   4         12.17         11.08         0.99 o                         
 -12   1   4        133.57        129.45         2.08 o                         
 -11   1   4        158.96        159.56         2.02 o                         
 -10   1   4         76.41         70.37         1.34 o                         
  -9   1   4       1330.34       1352.98         9.75 o                         
  -8   1   4        145.60        140.99         1.39 o                         
  -7   1   4        149.12        137.21         1.31 o                         
  -6   1   4         72.52        117.36         1.20 o                         
  -5   1   4       1928.82       2062.57        14.96 o                         
  -4   1   4         66.43         50.88         0.59 o                         
  -3   1   4          9.82          7.79         0.26 o                         
  -2   1   4       2677.11       2353.07        24.08 o                         
  -1   1   4        242.92        234.84         2.30 o                         
   0   1   4       1543.03       1456.36        11.25 o                         
   1   1   4          1.21          7.21         0.55 o                         
   2   1   4        312.60        282.89         2.20 o                         
   3   1   4       2087.60       2071.18        16.47 o                         
   4   1   4       1062.49       1112.78         8.72 o                         
   5   1   4        350.83        375.21         3.37 o                         
   6   1   4        956.82        973.64         8.10 o                         
   7   1   4         67.48         81.77         1.17 o                         
   8   1   4       1313.26       1303.22        10.79 o                         
   9   1   4        372.39        339.42         3.59 o                         
  10   1   4       1125.34       1070.53         9.52 o                         
  11   1   4         36.57         33.67         1.32 o                         
  12   1   4        217.38        208.04         4.84 o                         
  13   1   4          1.81          1.84         1.46 o                         
  14   1   4        132.55        136.32         3.92 o                         
  15   1   4         24.65         23.65         2.02 o                         
  16   1   4          0.05         -0.88         2.15 o                         
 -16   2   4         97.13         97.27         5.00 o                         
 -15   2   4         34.71         30.19         1.87 o                         
 -14   2   4        329.59        333.86         5.20 o                         
 -13   2   4         31.55         31.12         1.17 o                         
 -12   2   4       1125.93       1164.60        12.31 o                         
 -11   2   4        359.23        354.56         3.58 o                         
 -10   2   4        445.26        458.58         4.07 o                         
  -9   2   4        270.79        278.16         2.49 o                         
  -8   2   4        143.62        121.59         1.36 o                         
  -7   2   4         79.95         68.43         0.90 o                         
  -6   2   4        366.77        424.57         3.35 o                         
  -5   2   4       1190.07       1249.22         9.66 o                         
  -4   2   4       1957.01       2017.42        15.00 o                         
  -3   2   4       1426.12       1433.19        10.45 o                         
  -2   2   4         61.26         72.83         0.92 o                         
  -1   2   4      26071.07      25930.19       488.94 o                         
   0   2   4        310.55        366.30         3.07 o                         
   1   2   4          0.12          0.71         0.18 o                         
   2   2   4        565.34        498.08         4.35 o                         
   3   2   4          0.01          1.25         0.21 o                         
   4   2   4       1294.41       1347.12         9.72 o                         
   5   2   4        254.67        265.86         2.37 o                         
   6   2   4        404.80        374.91         3.23 o                         
   7   2   4         33.19         38.70         0.84 o                         
   8   2   4       1818.20       1876.51        14.39 o                         
   9   2   4        130.49        129.19         1.65 o                         
  10   2   4          8.02          5.15         0.69 o                         
  11   2   4          0.24          0.92         0.79 o                         
  12   2   4          2.47          2.70         1.02 o                         
  13   2   4          0.02          0.10         1.41 o                         
  14   2   4          0.57          0.45         1.48 o                         
  15   2   4          3.46          0.03         1.77 o                         
  16   2   4         19.30         16.83         2.19 o                         
 -16   3   4         50.92         39.69         5.08 o                         
 -15   3   4         48.65         45.75         2.62 o                         
 -14   3   4          1.33          1.93         1.15 o                         
 -13   3   4        303.96        293.20         4.27 o                         
 -12   3   4        161.52        158.58         2.70 o                         
 -11   3   4         23.66         22.86         0.82 o                         
 -10   3   4          0.94         -0.05         0.55 o                         
  -9   3   4          0.84          2.25         0.46 o                         
  -8   3   4          0.07         -0.02         0.37 o                         
  -7   3   4         13.82         15.49         0.60 o                         
  -6   3   4        144.60        178.44         1.67 o                         
  -5   3   4         34.62         37.87         0.63 o                         
  -4   3   4         49.16         64.56         0.75 o                         
  -3   3   4       4621.15       4807.25        42.45 o                         
  -2   3   4        384.16        356.10         2.72 o                         
  -1   3   4        168.44        184.78         1.61 o                         
   0   3   4        868.04        842.89         6.42 o                         
   1   3   4         11.16         15.63         0.45 o                         
   2   3   4        316.15        315.45         2.59 o                         
   3   3   4         14.45          7.20         0.32 o                         
   4   3   4        503.65        570.80         4.60 o                         
   5   3   4       1197.12       1243.82         9.83 o                         
   6   3   4       1445.93       1455.71        10.89 o                         
   7   3   4        223.08        219.13         2.03 o                         
   8   3   4         87.10        100.75         1.54 o                         
   9   3   4        129.74        131.75         2.12 o                         
  10   3   4         68.70         70.38         1.70 o                         
  11   3   4         25.17         28.43         1.07 o                         
  12   3   4        802.94        806.04         9.08 o                         
  13   3   4         35.23         37.46         1.99 o                         
  14   3   4        108.27        110.51         3.53 o                         
  15   3   4         74.26         78.27         3.76 o                         
 -15   4   4         12.23         13.26         1.94 o                         
 -14   4   4        154.58        154.02         3.07 o                         
 -13   4   4         18.45         18.54         1.40 o                         
 -12   4   4          0.40          0.91         0.99 o                         
 -11   4   4         43.75         53.82         1.51 o                         
 -10   4   4        109.24        106.70         1.85 o                         
  -9   4   4        296.58        300.79         3.56 o                         
  -8   4   4        212.92        207.97         2.13 o                         
  -7   4   4        266.09        245.51         2.25 o                         
  -6   4   4        115.36        124.98         1.35 o                         
  -5   4   4        537.74        562.73         5.30 o                         
  -4   4   4         20.59          8.73         1.55 o                         
  -3   4   4       6077.46       5873.28        62.21 o                         
  -2   4   4        201.90        214.53         1.82 o                         
  -1   4   4        238.69        225.39         1.97 o                         
   0   4   4       2416.93       2565.41        18.55 o                         
   1   4   4        657.46        654.23         5.13 o                         
   2   4   4        622.76        673.11         5.65 o                         
   3   4   4          2.21          2.08         0.31 o                         
   4   4   4         50.69         37.56         0.75 o                         
   5   4   4         36.19         31.68         0.81 o                         
   6   4   4         21.16         19.26         0.64 o                         
   7   4   4         30.22         32.36         0.96 o                         
   8   4   4         34.87         30.71         1.17 o                         
   9   4   4         16.95         12.30         0.86 o                         
  10   4   4         54.85         44.95         1.34 o                         
  11   4   4        289.59        311.51         3.83 o                         
  12   4   4         44.08         42.05         1.88 o                         
  13   4   4        264.09        272.76         4.72 o                         
  14   4   4         17.44         17.73         1.79 o                         
  15   4   4          1.41         -0.27         1.84 o                         
 -15   5   4         61.31         62.06         2.62 o                         
 -14   5   4          4.48          3.88         1.27 o                         
 -13   5   4         64.75         66.53         2.56 o                         
 -12   5   4         13.81         12.23         0.84 o                         
 -11   5   4        382.62        379.06         3.78 o                         
 -10   5   4         62.09         61.07         1.47 o                         
  -9   5   4        288.43        281.09         2.73 o                         
  -8   5   4         13.65         14.58         0.89 o                         
  -7   5   4       1118.23       1130.47         9.97 o                         
  -6   5   4          2.22          2.83         0.60 o                         
  -5   5   4        295.88        262.42         3.01 o                         
  -4   5   4        453.54        472.96         6.03 o                         
  -3   5   4         20.64         18.39         1.05 o                         
  -2   5   4        924.02        872.96         7.10 o                         
  -1   5   4        515.84        508.00         4.31 o                         
   0   5   4        168.84        180.80         1.72 o                         
   1   5   4        491.68        562.23         4.40 o                         
   2   5   4        416.17        461.44         3.81 o                         
   3   5   4        111.62         97.44         1.19 o                         
   4   5   4        322.65        352.65         3.07 o                         
   5   5   4       1933.13       1906.10        14.10 o                         
   6   5   4          5.00          3.66         0.46 o                         
   7   5   4        752.75        755.43         5.86 o                         
   8   5   4         66.41         58.55         1.11 o                         
   9   5   4          4.73          5.55         0.88 o                         
  10   5   4          4.05          2.25         0.77 o                         
  11   5   4         16.53         15.68         1.06 o                         
  12   5   4         10.14         12.81         1.25 o                         
  13   5   4         15.23         12.01         1.41 o                         
  14   5   4          3.50          2.79         1.63 o                         
  15   5   4         16.86         16.24         2.96 o                         
 -14   6   4         12.07         14.35         2.47 o                         
 -13   6   4          9.31          7.31         1.70 o                         
 -12   6   4         27.80         24.36         1.48 o                         
 -11   6   4         62.77         62.97         2.70 o                         
 -10   6   4          0.06          0.05         0.92 o                         
  -9   6   4         94.34        107.79         2.73 o                         
  -8   6   4        446.21        426.90         4.44 o                         
  -7   6   4         44.99         55.92         1.44 o                         
  -6   6   4        506.80        508.00         5.30 o                         
  -5   6   4        256.91        264.49         3.13 o                         
  -4   6   4       1431.28       1470.74        13.57 o                         
  -3   6   4       2050.06       1947.68        19.82 o                         
  -2   6   4        184.72        204.68         2.14 o                         
  -1   6   4          3.88          2.91         0.35 o                         
   0   6   4         63.32         55.45         1.12 o                         
   1   6   4        264.00        235.94         2.22 o                         
   2   6   4        268.10        301.99         2.74 o                         
   3   6   4        452.08        468.30         4.00 o                         
   4   6   4        268.61        285.63         2.78 o                         
   5   6   4         53.87         45.55         1.00 o                         
   6   6   4         32.45         34.78         1.24 o                         
   7   6   4       1067.95       1057.11         8.35 o                         
   8   6   4        175.87        167.21         2.06 o                         
   9   6   4        382.39        368.49         3.75 o                         
  10   6   4         17.29         16.88         0.96 o                         
  11   6   4        106.75         91.40         2.64 o                         
  12   6   4         64.15         59.55         2.01 o                         
  13   6   4        209.81        221.40         4.75 o                         
  14   6   4         16.08         10.87         1.63 o                         
 -14   7   4          1.84          5.38         3.01 o                         
 -13   7   4        425.48        450.65         7.45 o                         
 -12   7   4          6.33          5.45         1.63 o                         
 -11   7   4        105.87        104.34         3.17 o                         
 -10   7   4         36.95         32.63         1.41 o                         
  -9   7   4         83.72         84.73         2.16 o                         
  -8   7   4         14.05         13.36         1.02 o                         
  -7   7   4         34.93         31.52         1.10 o                         
  -6   7   4         90.50         89.75         2.18 o                         
  -5   7   4          3.16          2.45         0.74 o                         
  -4   7   4         23.77         18.96         1.09 o                         
  -3   7   4        369.97        381.73        10.77 o                         
  -2   7   4          0.87          0.46         0.58 o                         
  -1   7   4         99.65        107.21         1.50 o                         
   0   7   4          7.41          5.26         0.47 o                         
   1   7   4        965.53       1003.53         7.89 o                         
   2   7   4         17.65         14.15         0.67 o                         
   3   7   4        420.76        444.23         3.66 o                         
   4   7   4         10.72         11.74         0.51 o                         
   5   7   4          7.93          5.29         0.48 o                         
   6   7   4         53.05         49.39         1.07 o                         
   7   7   4         71.16         72.61         1.37 o                         
   8   7   4          0.06         -0.63         0.63 o                         
   9   7   4        679.97        701.06         7.75 o                         
  10   7   4         68.21         62.05         1.63 o                         
  11   7   4         58.42         60.30         2.24 o                         
  12   7   4         13.47         18.63         1.16 o                         
  13   7   4          6.14          3.81         2.26 o                         
 -13   8   4         68.33         49.92         3.11 o                         
 -12   8   4        205.24        203.18         5.09 o                         
 -11   8   4          2.37          2.41         1.40 o                         
 -10   8   4         40.15         40.29         1.85 o                         
  -9   8   4         12.67         10.39         1.33 o                         
  -8   8   4         15.54         13.30         1.26 o                         
  -7   8   4          0.87          2.81         0.96 o                         
  -6   8   4          2.86          2.06         1.13 o                         
  -5   8   4        821.31        843.14        10.54 o                         
  -4   8   4         31.57         30.92         1.43 o                         
  -3   8   4        212.80        217.26         3.06 o                         
  -2   8   4        101.03         98.08         2.13 o                         
  -1   8   4        804.23        866.14         7.11 o                         
   0   8   4         32.62         31.01         0.97 o                         
   1   8   4        159.35        160.33         1.77 o                         
   2   8   4          8.09          5.52         0.72 o                         
   3   8   4        355.94        334.21         3.76 o                         
   4   8   4         37.69         32.23         1.52 o                         
   5   8   4        131.13        141.38         2.19 o                         
   6   8   4         19.54         20.73         1.13 o                         
   7   8   4        617.63        618.60         7.42 o                         
   8   8   4        418.78        449.11         6.14 o                         
   9   8   4         21.90         18.52         1.55 o                         
  10   8   4        112.31        110.71         3.22 o                         
  11   8   4          9.95          4.52         1.86 o                         
  12   8   4          2.47          3.81         1.98 o                         
 -12   9   4         46.30         40.23         7.18 o                         
 -11   9   4        226.69        240.00         5.56 o                         
 -10   9   4          0.71          3.80         1.56 o                         
  -9   9   4         88.90         96.99         4.77 o                         
  -8   9   4        138.61        141.86         3.84 o                         
  -7   9   4         81.43         89.56         4.09 o                         
  -6   9   4        425.89        429.13         7.84 o                         
  -5   9   4          1.21          3.16         1.38 o                         
  -4   9   4        303.36        312.06         5.60 o                         
  -3   9   4         15.60         16.12         1.32 o                         
  -2   9   4         64.45         72.06         2.60 o                         
  -1   9   4        172.13        176.96         2.50 o                         
   0   9   4         47.46         53.35         1.42 o                         
   1   9   4         54.80         55.65         1.42 o                         
   2   9   4        122.88        128.01         1.97 o                         
   3   9   4        150.87        148.32         2.60 o                         
   4   9   4          1.88          1.51         0.53 o                         
   5   9   4        241.06        253.60         3.95 o                         
   6   9   4          0.14         -0.54         1.14 o                         
   7   9   4        220.30        223.81         4.35 o                         
   8   9   4        183.02        181.76         4.27 o                         
   9   9   4         20.86         16.40         1.87 o                         
  10   9   4        116.15        132.49         4.28 o                         
  11   9   4          1.66          0.35         2.01 o                         
 -10  10   4         47.00         38.62         2.70 o                         
  -9  10   4          0.29         -0.69         1.73 o                         
  -8  10   4         93.85         91.94         3.56 o                         
  -7  10   4         27.13         22.04         1.98 o                         
  -6  10   4         31.57         31.13         2.29 o                         
  -5  10   4         93.19         88.87         3.97 o                         
  -4  10   4        100.51         96.04         4.74 o                         
  -3  10   4        381.41        381.67         6.61 o                         
  -2  10   4        145.46        148.20         3.59 o                         
  -1  10   4          7.03          7.47         0.90 o                         
   0  10   4        588.24        608.53         7.33 o                         
   1  10   4         16.32         16.68         0.93 o                         
   2  10   4        431.24        434.30         5.02 o                         
   3  10   4          0.87         -0.05         0.94 o                         
   4  10   4          0.55          1.45         1.19 o                         
   5  10   4        178.66        190.74         4.47 o                         
   6  10   4        117.93        123.92         4.28 o                         
   7  10   4        132.83        128.32         4.41 o                         
   8  10   4          7.59          7.80         1.98 o                         
   9  10   4         38.77         33.72         2.27 o                         
  10  10   4         26.58         21.54         2.38 o                         
  -8  11   4        350.13        371.97         7.14 o                         
  -7  11   4         38.55         36.49         2.23 o                         
  -6  11   4        395.40        410.65         8.10 o                         
  -5  11   4         56.42         48.72         4.17 o                         
  -4  11   4        148.92        148.21         4.95 o                         
  -3  11   4         24.53         20.65         2.13 o                         
  -2  11   4        294.42        298.49         6.14 o                         
  -1  11   4         50.90         54.84         2.82 o                         
   0  11   4        388.86        413.98         6.11 o                         
   1  11   4          9.82          7.91         1.01 o                         
   2  11   4          7.25          6.16         0.99 o                         
   3  11   4         35.26         33.62         1.95 o                         
   4  11   4          6.33          8.14         1.66 o                         
   5  11   4          9.18          8.07         1.73 o                         
   6  11   4          1.12          1.81         1.81 o                         
   7  11   4         37.40         32.71         2.57 o                         
   8  11   4          1.49          1.24         2.15 o                         
  -6  12   4          0.34         -1.54         2.26 o                         
  -5  12   4          0.77          1.17         2.36 o                         
  -4  12   4          2.23         -2.11         2.11 o                         
  -3  12   4        161.84        164.89         5.52 o                         
  -2  12   4          2.78          2.57         2.01 o                         
  -1  12   4         10.51         12.51         2.11 o                         
   0  12   4         21.49         23.25         2.00 o                         
   1  12   4         30.12         25.97         1.45 o                         
   2  12   4         30.01         25.07         1.98 o                         
   3  12   4         75.13         74.18         3.43 o                         
   4  12   4        249.86        262.73         6.33 o                         
   5  12   4         17.56         12.23         2.82 o                         
 -15   0   5         18.93         14.23         2.30 o                         
 -13   0   5        125.90        129.00         3.35 o                         
 -11   0   5        226.17        231.51         3.34 o                         
  -9   0   5          1.89          0.83         0.51 o                         
  -7   0   5         13.27         10.33         0.53 o                         
  -5   0   5         78.38        105.22         1.44 o                         
  -3   0   5       1272.10       1216.72        22.64 o                         
  -1   0   5       8846.75       9411.23       219.16 o                         
   1   0   5       1133.20       1157.72        11.71 o                         
   3   0   5      17587.98      17892.31       415.60 o                         
   5   0   5      10720.91      11530.49       192.17 o                         
   7   0   5        204.76        194.40         3.05 o                         
   9   0   5       3249.06       3162.61        35.71 o                         
  11   0   5          0.30         -0.30         1.67 o                         
  13   0   5         45.40         48.24         2.90 o                         
  15   0   5         11.51          5.01         2.55 o                         
 -16   1   5         11.96         11.74         2.51 o                         
 -15   1   5          0.17         -0.34         1.57 o                         
 -14   1   5         16.04         10.35         1.29 o                         
 -13   1   5        262.90        267.48         3.43 o                         
 -12   1   5          8.92          7.38         0.72 o                         
 -11   1   5        949.82        967.58         7.83 o                         
 -10   1   5        275.74        256.56         2.38 o                         
  -9   1   5        636.99        624.23         4.91 o                         
  -8   1   5        359.02        354.32         2.88 o                         
  -7   1   5        119.82        117.10         1.20 o                         
  -6   1   5        932.03       1041.69         7.77 o                         
  -5   1   5       1532.43       1507.99        10.58 o                         
  -4   1   5       1403.48       1444.49         9.89 o                         
  -3   1   5       1644.05       1504.18        10.72 o                         
  -2   1   5         28.80         27.80         0.48 o                         
  -1   1   5       2449.68       2169.43        17.45 o                         
   0   1   5        285.46        275.94         2.22 o                         
   1   1   5        909.04        799.00         7.78 o                         
   2   1   5        695.65        758.45         5.68 o                         
   3   1   5       2536.82       2434.33        19.54 o                         
   4   1   5        990.18       1060.67         8.14 o                         
   5   1   5       2140.96       2189.45        16.87 o                         
   6   1   5          5.19          0.80         0.44 o                         
   7   1   5         31.12         22.51         0.63 o                         
   8   1   5        266.88        219.30         2.25 o                         
   9   1   5        188.60        151.76         2.06 o                         
  10   1   5         65.59         56.17         1.49 o                         
  11   1   5          6.98          3.86         0.85 o                         
  12   1   5         23.24         24.10         1.47 o                         
  13   1   5         82.59         78.42         3.22 o                         
  14   1   5        302.36        328.03         7.64 o                         
  15   1   5        254.86        274.58         5.87 o                         
  16   1   5          1.05          0.11         2.00 o                         
 -16   2   5          5.69          4.91         2.36 o                         
 -15   2   5          3.25          1.17         1.63 o                         
 -14   2   5        157.04        153.11         3.25 o                         
 -13   2   5        195.35        197.49         3.12 o                         
 -12   2   5        134.35        135.52         2.39 o                         
 -11   2   5         82.83         89.19         1.89 o                         
 -10   2   5        786.51        791.53         6.34 o                         
  -9   2   5        250.41        243.35         2.25 o                         
  -8   2   5          8.51         12.81         0.47 o                         
  -7   2   5        286.58        291.85         2.48 o                         
  -6   2   5        855.60        937.82         7.23 o                         
  -5   2   5         32.77         53.91         0.74 o                         
  -4   2   5         23.06         26.64         0.95 o                         
  -3   2   5        304.18        284.82         2.37 o                         
  -2   2   5       3417.17       3398.96        28.05 o                         
  -1   2   5         28.67         26.61         0.77 o                         
   0   2   5        575.61        639.75         8.50 o                         
   1   2   5        873.87        873.13         6.61 o                         
   2   2   5        710.67        708.36         5.10 o                         
   3   2   5       1131.90       1141.14         8.70 o                         
   4   2   5        316.58        325.66         2.71 o                         
   5   2   5        569.61        743.02         7.19 o                         
   6   2   5        429.40        438.91         3.73 o                         
   7   2   5        497.15        480.23         4.12 o                         
   8   2   5        212.32        207.26         2.19 o                         
   9   2   5        203.57        229.20         2.41 o                         
  10   2   5          0.71         -0.33         0.59 o                         
  11   2   5        421.55        406.21         4.66 o                         
  12   2   5          1.41          1.75         1.32 o                         
  13   2   5          3.87          2.82         1.43 o                         
  14   2   5         39.49         40.14         2.33 o                         
  15   2   5          8.68          5.55         1.86 o                         
 -16   3   5         19.30         15.65         2.58 o                         
 -15   3   5        170.97        197.51         5.07 o                         
 -14   3   5         26.09         25.81         1.28 o                         
 -13   3   5        100.21        102.43         2.35 o                         
 -12   3   5         36.12         40.28         1.74 o                         
 -11   3   5         64.30         58.94         1.61 o                         
 -10   3   5        948.68        937.72         8.05 o                         
  -9   3   5        210.41        195.84         2.02 o                         
  -8   3   5        225.88        231.49         2.18 o                         
  -7   3   5        103.94         95.84         1.08 o                         
  -6   3   5        457.92        422.25         3.32 o                         
  -5   3   5         95.70         78.12         0.90 o                         
  -4   3   5          8.20         21.00         0.47 o                         
  -3   3   5          0.51          3.73         0.57 o                         
  -2   3   5         20.06         10.14         0.33 o                         
  -1   3   5        353.61        333.14         2.59 o                         
   0   3   5        966.55       1001.37         7.62 o                         
   1   3   5        730.62        708.65         7.44 o                         
   2   3   5        698.82        774.60         5.81 o                         
   3   3   5        224.16        255.27         2.25 o                         
   4   3   5          5.40          8.48         0.36 o                         
   5   3   5        178.52        171.75         1.73 o                         
   6   3   5       2163.20       2261.29        17.07 o                         
   7   3   5        308.92        288.11         2.48 o                         
   8   3   5       1439.70       1477.63        11.23 o                         
   9   3   5        124.55        126.70         1.69 o                         
  10   3   5        440.48        430.33         4.35 o                         
  11   3   5        123.22        118.85         2.70 o                         
  12   3   5        214.84        221.49         3.41 o                         
  13   3   5        176.18        170.68         4.30 o                         
  14   3   5        109.24        107.66         4.00 o                         
  15   3   5         18.40         13.15         2.02 o                         
 -15   4   5          7.06          4.40         1.84 o                         
 -14   4   5        115.40        114.93         2.64 o                         
 -13   4   5          0.01         -0.77         0.89 o                         
 -12   4   5        284.98        289.67         3.20 o                         
 -11   4   5          3.57          1.38         0.79 o                         
 -10   4   5          0.11          0.14         0.94 o                         
  -9   4   5        344.78        355.51         3.25 o                         
  -8   4   5         93.94         72.19         1.08 o                         
  -7   4   5       1166.09       1098.94         8.34 o                         
  -6   4   5         37.61         39.70         0.71 o                         
  -5   4   5        103.43         91.37         1.43 o                         
  -4   4   5         16.95         13.80         0.66 o                         
  -3   4   5       4374.29       4468.30        43.48 o                         
  -2   4   5          0.14          1.01         0.35 o                         
  -1   4   5         41.11         40.26         0.92 o                         
   0   4   5        837.76        860.84         6.31 o                         
   1   4   5          2.82          2.14         0.28 o                         
   2   4   5         15.94          8.53         0.45 o                         
   3   4   5       1657.24       1719.05        12.39 o                         
   4   4   5         84.44         73.25         1.07 o                         
   5   4   5        398.18        404.93         3.50 o                         
   6   4   5        184.58        211.74         2.14 o                         
   7   4   5        533.43        502.14         4.20 o                         
   8   4   5          2.09          1.30         0.43 o                         
   9   4   5        456.97        438.46         4.16 o                         
  10   4   5          0.01         -0.37         0.67 o                         
  11   4   5          0.64          0.83         0.90 o                         
  12   4   5        106.67        102.94         2.72 o                         
  13   4   5         11.98          8.90         1.60 o                         
  14   4   5        189.07        205.32         4.66 o                         
  15   4   5        117.42        124.50         4.44 o                         
 -15   5   5         44.08         44.95         5.09 o                         
 -14   5   5          4.21          5.45         1.20 o                         
 -13   5   5        245.74        252.98         3.91 o                         
 -12   5   5        678.55        719.97         7.96 o                         
 -11   5   5        208.97        207.85         2.58 o                         
 -10   5   5          5.76          7.27         0.56 o                         
  -9   5   5         21.84         14.90         0.88 o                         
  -8   5   5        289.56        315.98         3.49 o                         
  -7   5   5        416.16        389.61         3.91 o                         
  -6   5   5        659.88        647.32         5.79 o                         
  -5   5   5        842.27        855.30         8.17 o                         
  -4   5   5       2433.43       2411.29        23.28 o                         
  -3   5   5         83.12         94.60         1.52 o                         
  -2   5   5        315.51        282.11         2.61 o                         
  -1   5   5        219.36        199.16         1.83 o                         
   0   5   5        981.93        961.79         7.08 o                         
   1   5   5         24.27         26.62         0.62 o                         
   2   5   5        111.83        127.96         1.40 o                         
   3   5   5        526.81        527.58         4.41 o                         
   4   5   5        653.83        624.05         5.09 o                         
   5   5   5          4.28          4.17         0.46 o                         
   6   5   5         78.11         88.94         1.41 o                         
   7   5   5         13.10         11.72         0.60 o                         
   8   5   5         68.05         60.79         1.19 o                         
   9   5   5         22.63         22.10         1.08 o                         
  10   5   5         25.85         26.04         1.07 o                         
  11   5   5          1.46          0.76         0.85 o                         
  12   5   5          1.13          1.17         1.17 o                         
  13   5   5         40.02         31.98         1.69 o                         
  14   5   5        160.94        152.95         4.25 o                         
 -14   6   5        168.09        162.12         5.53 o                         
 -13   6   5          3.13          4.72         1.60 o                         
 -12   6   5        296.66        295.49         4.75 o                         
 -11   6   5         62.47         62.42         2.06 o                         
 -10   6   5          2.47          4.08         1.13 o                         
  -9   6   5         83.48         73.23         1.85 o                         
  -8   6   5          9.06          5.36         0.78 o                         
  -7   6   5        102.11         84.54         1.62 o                         
  -6   6   5         29.44         27.76         1.65 o                         
  -5   6   5       1033.18       1042.02         9.91 o                         
  -4   6   5        733.14        728.85         7.40 o                         
  -3   6   5          0.14          3.24         0.76 o                         
  -2   6   5       2988.55       3012.44        24.32 o                         
  -1   6   5         46.14         40.97         0.83 o                         
   0   6   5        816.30        837.91         6.75 o                         
   1   6   5          1.06          1.72         0.40 o                         
   2   6   5          1.05          1.82         0.58 o                         
   3   6   5        309.87        314.98         2.77 o                         
   4   6   5        290.58        280.90         2.74 o                         
   5   6   5        673.86        717.78         5.72 o                         
   6   6   5        163.17        171.68         1.97 o                         
   7   6   5         28.60         27.38         0.95 o                         
   8   6   5        133.77        135.93         1.93 o                         
   9   6   5         17.19         16.04         0.81 o                         
  10   6   5         10.33         14.50         1.77 o                         
  11   6   5          3.95          0.94         1.14 o                         
  12   6   5         28.47         31.21         1.64 o                         
  13   6   5         10.21          7.04         1.43 o                         
  14   6   5        180.21        177.28         4.65 o                         
 -14   7   5         65.02         62.34         6.05 o                         
 -13   7   5         98.42        104.54         3.81 o                         
 -12   7   5          1.73          2.77         1.62 o                         
 -11   7   5         50.88         49.97         2.49 o                         
 -10   7   5        288.31        290.34         4.13 o                         
  -9   7   5         25.15         23.31         1.30 o                         
  -8   7   5        152.18        145.44         2.51 o                         
  -7   7   5         60.50         59.99         1.91 o                         
  -6   7   5        381.45        376.01         4.31 o                         
  -5   7   5        383.64        360.29         4.26 o                         
  -4   7   5          3.28          3.40         0.92 o                         
  -3   7   5         74.29         68.78         1.74 o                         
  -2   7   5        210.58        202.92         2.08 o                         
  -1   7   5          5.18          7.35         0.52 o                         
   0   7   5        352.77        359.58         3.11 o                         
   1   7   5         32.01         20.71         0.77 o                         
   2   7   5        368.95        408.87         3.60 o                         
   3   7   5        131.50        112.12         1.45 o                         
   4   7   5        184.10        184.80         1.94 o                         
   5   7   5         16.53         12.50         0.63 o                         
   6   7   5       1931.02       1972.81        16.30 o                         
   7   7   5         21.98         23.07         0.93 o                         
   8   7   5        587.78        601.94         6.33 o                         
   9   7   5        131.58        127.67         2.07 o                         
  10   7   5        112.56        111.06         2.48 o                         
  11   7   5          5.83          3.51         1.10 o                         
  12   7   5         20.99         18.61         1.52 o                         
  13   7   5         47.71         41.27         1.99 o                         
 -13   8   5         37.35         40.73         4.44 o                         
 -12   8   5        134.31        129.53         7.16 o                         
 -11   8   5          4.81          4.03         1.43 o                         
 -10   8   5        300.32        317.65         5.18 o                         
  -9   8   5        156.13        153.90         3.33 o                         
  -8   8   5          7.17          8.36         1.21 o                         
  -7   8   5         26.02         25.59         1.38 o                         
  -6   8   5        124.33        102.82         2.72 o                         
  -5   8   5          5.64          5.77         1.15 o                         
  -4   8   5        373.71        379.70         5.68 o                         
  -3   8   5        373.01        371.72         4.69 o                         
  -2   8   5       1835.74       1870.94        17.90 o                         
  -1   8   5         28.03         20.09         0.78 o                         
   0   8   5         16.03         20.75         0.90 o                         
   1   8   5         45.18         48.50         1.17 o                         
   2   8   5         69.77         77.67         1.64 o                         
   3   8   5          0.18         -0.17         0.58 o                         
   4   8   5        498.97        499.67         5.18 o                         
   5   8   5         54.78         48.84         1.51 o                         
   6   8   5        499.80        504.97         5.63 o                         
   7   8   5          0.09          2.46         1.02 o                         
   8   8   5          2.18          0.62         1.11 o                         
   9   8   5          1.47          1.87         1.28 o                         
  10   8   5         25.40         26.19         1.85 o                         
  11   8   5        264.11        263.44         5.67 o                         
  12   8   5          6.85          4.97         2.04 o                         
 -11   9   5          4.22          0.35         2.10 o                         
 -10   9   5          3.87          5.88         1.71 o                         
  -9   9   5          9.00          9.29         1.68 o                         
  -8   9   5          0.09          0.91         1.39 o                         
  -7   9   5         21.93         20.02         1.54 o                         
  -6   9   5        414.64        431.94         7.27 o                         
  -5   9   5         39.92         37.27         2.54 o                         
  -4   9   5        938.00        962.65        14.05 o                         
  -3   9   5        176.01        174.95         3.66 o                         
  -2   9   5        142.99        144.28         3.13 o                         
  -1   9   5        520.56        533.23         5.93 o                         
   0   9   5         25.51         25.78         1.04 o                         
   1   9   5        245.30        254.91         3.13 o                         
   2   9   5          9.99          7.63         0.72 o                         
   3   9   5         16.43         14.90         0.99 o                         
   4   9   5         93.48         92.17         1.72 o                         
   5   9   5        141.46        138.35         2.82 o                         
   6   9   5         11.36         11.45         1.29 o                         
   7   9   5          3.69          2.74         1.45 o                         
   8   9   5        177.07        177.31         4.24 o                         
   9   9   5         29.88         28.05         1.90 o                         
  10   9   5         15.24         10.32         2.12 o                         
  11   9   5          0.02          2.26         2.80 o                         
 -10  10   5          3.45         -0.02         1.95 o                         
  -9  10   5         49.26         48.62         2.59 o                         
  -8  10   5          0.29         -0.36         1.61 o                         
  -7  10   5         83.05         84.57         3.37 o                         
  -6  10   5         24.29         25.47         2.26 o                         
  -5  10   5        146.35        156.99         6.42 o                         
  -4  10   5         89.40         90.07         3.72 o                         
  -3  10   5        106.12        107.88         4.19 o                         
  -2  10   5        101.63         90.55         2.82 o                         
  -1  10   5        216.76        224.67         4.50 o                         
   0  10   5        211.18        209.55         3.06 o                         
   1  10   5         23.54         22.13         0.98 o                         
   2  10   5        310.53        314.05         3.78 o                         
   3  10   5         40.73         34.98         1.59 o                         
   4  10   5        223.77        219.93         4.25 o                         
   5  10   5        855.40        908.92        13.56 o                         
   6  10   5          0.78          4.36         1.60 o                         
   7  10   5        121.72        139.77         4.95 o                         
   8  10   5         49.38         39.73         2.81 o                         
   9  10   5        166.92        174.35         5.77 o                         
  -8  11   5         32.12         32.38         2.36 o                         
  -7  11   5          0.02         -0.72         2.16 o                         
  -6  11   5          1.96          6.37         2.24 o                         
  -5  11   5         47.04         44.89         2.77 o                         
  -4  11   5         12.01          8.26         2.11 o                         
  -3  11   5         18.26         20.12         4.03 o                         
  -2  11   5         76.05         73.44         3.36 o                         
  -1  11   5         54.02         53.69         2.93 o                         
   0  11   5         19.19         22.21         1.37 o                         
   1  11   5        217.04        227.05         3.97 o                         
   2  11   5          2.53          2.05         0.94 o                         
   3  11   5         14.69         13.86         1.56 o                         
   4  11   5         25.18         17.81         1.77 o                         
   5  11   5          3.38          3.57         1.72 o                         
   6  11   5         10.62         11.59         1.88 o                         
   7  11   5          8.46          6.93         2.15 o                         
   8  11   5          2.64          2.77         2.31 o                         
  -5  12   5         74.57         68.13         5.06 o                         
  -4  12   5          0.04          0.74         2.25 o                         
  -3  12   5         66.75         61.50         5.95 o                         
  -2  12   5          1.13          1.29         2.11 o                         
  -1  12   5         27.54         26.74         4.62 o                         
   0  12   5         33.85         30.68         2.05 o                         
   1  12   5          0.37          0.19         1.02 o                         
   2  12   5        124.11        128.94         4.59 o                         
   3  12   5          1.14         -1.70         2.06 o                         
   4  12   5         39.41         37.43         2.83 o                         
   5  12   5          2.30          4.90         2.51 o                         
 -16   0   6        147.93        136.27         7.90 o                         
 -14   0   6          6.15          6.09         2.38 o                         
 -12   0   6        126.53        112.33         2.24 o                         
 -10   0   6        197.82        190.71         2.96 o                         
  -8   0   6          5.35          6.12         0.70 o                         
  -6   0   6       1278.53       1331.59        15.88 o                         
  -4   0   6         51.87         32.87         1.05 o                         
  -2   0   6       2919.78       3105.47        48.65 o                         
   0   0   6       6093.22       5845.12       140.91 o                         
   2   0   6       2459.42       2529.97        34.05 o                         
   4   0   6       3100.64       3268.77        34.30 o                         
   6   0   6        826.06        919.76        10.30 o                         
   8   0   6         26.01         43.30         1.66 o                         
  10   0   6        315.28        401.65         5.79 o                         
  12   0   6        991.90       1008.54        17.19 o                         
  14   0   6        157.31        172.65        12.58 o                         
  16   0   6         55.96         63.38         5.06 o                         
 -16   1   6        132.25        143.42         5.59 o                         
 -15   1   6          2.43          0.46         1.98 o                         
 -14   1   6        140.93        158.39         3.58 o                         
 -13   1   6         17.08         14.80         0.91 o                         
 -12   1   6         25.13         24.91         0.84 o                         
 -11   1   6        269.39        270.87         2.69 o                         
 -10   1   6        606.98        650.27         5.17 o                         
  -9   1   6         45.68         50.70         0.91 o                         
  -8   1   6       1513.87       1495.43        10.69 o                         
  -7   1   6        526.69        593.35         4.47 o                         
  -6   1   6        707.75        725.19         5.69 o                         
  -5   1   6        134.34        146.68         1.36 o                         
  -4   1   6       1200.64       1284.64         9.50 o                         
  -3   1   6         33.04         31.11         0.50 o                         
  -2   1   6        730.32        794.83         6.02 o                         
  -1   1   6        639.51        646.96         4.84 o                         
   0   1   6        345.04        411.90         3.09 o                         
   1   1   6        559.87        557.53         4.15 o                         
   2   1   6         42.68         20.27         0.51 o                         
   3   1   6          0.19          2.26         0.36 o                         
   4   1   6        663.22        613.41         4.66 o                         
   5   1   6        629.31        669.94         5.54 o                         
   6   1   6       2847.46       2929.78        21.40 o                         
   7   1   6        317.25        377.43         3.50 o                         
   8   1   6       1611.93       1662.44        12.89 o                         
   9   1   6        101.88         74.77         1.53 o                         
  10   1   6         78.81         68.38         1.59 o                         
  11   1   6         12.57          7.92         1.06 o                         
  12   1   6         18.97         10.30         1.20 o                         
  13   1   6          0.14         -1.26         1.26 o                         
  14   1   6          8.38          3.21         2.02 o                         
  15   1   6        163.47        176.22         5.96 o                         
 -16   2   6         60.26         61.09         3.70 o                         
 -15   2   6         35.18         32.84         4.09 o                         
 -14   2   6        371.85        388.59         5.37 o                         
 -13   2   6        321.58        315.14         4.41 o                         
 -12   2   6          0.95          0.60         0.64 o                         
 -11   2   6        156.61        161.83         1.92 o                         
 -10   2   6         24.21         12.41         0.55 o                         
  -9   2   6        437.72        404.77         3.39 o                         
  -8   2   6         55.97         60.70         1.27 o                         
  -7   2   6         32.96         35.94         0.74 o                         
  -6   2   6        249.84        250.09         2.12 o                         
  -5   2   6        139.84        191.91         1.66 o                         
  -4   2   6         17.71         41.69         0.65 o                         
  -3   2   6       3009.90       3092.68        28.57 o                         
  -2   2   6        657.34        845.19         6.16 o                         
  -1   2   6        149.14        149.79         1.38 o                         
   0   2   6        194.35        176.56         1.62 o                         
   1   2   6        121.73         98.60         1.06 o                         
   2   2   6          5.67         10.09         0.47 o                         
   3   2   6        165.97        160.75         1.50 o                         
   4   2   6       3626.29       3830.36        29.94 o                         
   5   2   6        494.70        501.88         4.17 o                         
   6   2   6        200.17        213.87         2.16 o                         
   7   2   6       1391.40       1441.73        11.86 o                         
   8   2   6        125.82        114.69         1.54 o                         
   9   2   6        492.48        475.07         4.26 o                         
  10   2   6        560.55        526.44         5.05 o                         
  11   2   6         29.16         28.20         1.80 o                         
  12   2   6         71.91         70.16         2.47 o                         
  13   2   6          2.72          1.06         1.48 o                         
  14   2   6         48.41         45.43         4.32 o                         
  15   2   6          0.22         -0.14         1.88 o                         
 -16   3   6          0.04         -0.47         2.34 o                         
 -15   3   6          8.76         10.36         2.12 o                         
 -14   3   6         11.44         11.43         1.09 o                         
 -13   3   6         19.30         18.74         1.28 o                         
 -12   3   6        203.62        220.54         2.91 o                         
 -11   3   6        112.33        112.79         1.75 o                         
 -10   3   6        552.44        574.74         5.08 o                         
  -9   3   6         28.49         27.83         0.73 o                         
  -8   3   6        297.58        270.01         2.33 o                         
  -7   3   6        195.39        199.28         1.79 o                         
  -6   3   6         51.38         78.21         0.95 o                         
  -5   3   6       2199.09       2298.27        18.72 o                         
  -4   3   6        143.47        179.69         1.67 o                         
  -3   3   6       1816.10       1639.68        12.00 o                         
  -2   3   6        534.32        536.19         3.94 o                         
  -1   3   6       2670.15       2560.41        18.53 o                         
   0   3   6        116.55         99.10         1.04 o                         
   1   3   6       1505.25       1504.55        11.54 o                         
   2   3   6        324.74        322.63         2.95 o                         
   3   3   6        998.47       1033.22         7.78 o                         
   4   3   6       1388.51       1373.25        10.25 o                         
   5   3   6         27.01         24.25         0.65 o                         
   6   3   6        897.34        946.32         7.53 o                         
   7   3   6        458.14        446.23         3.80 o                         
   8   3   6         54.31         55.42         1.18 o                         
   9   3   6          9.34          4.85         0.59 o                         
  10   3   6        557.93        544.29         5.31 o                         
  11   3   6          1.54         -0.38         0.77 o                         
  12   3   6          1.36          0.70         1.12 o                         
  13   3   6         88.07         94.35         3.47 o                         
  14   3   6         77.69         71.34         3.64 o                         
  15   3   6        223.56        225.10         5.81 o                         
 -15   4   6          6.41          3.29         2.07 o                         
 -14   4   6         13.43         13.45         1.35 o                         
 -13   4   6         49.29         52.64         1.78 o                         
 -12   4   6          2.50          3.27         1.01 o                         
 -11   4   6        122.10        120.45         1.87 o                         
 -10   4   6         17.80         17.41         0.78 o                         
  -9   4   6        347.26        331.07         3.02 o                         
  -8   4   6        150.57        129.22         1.49 o                         
  -7   4   6          0.06          0.98         0.38 o                         
  -6   4   6        217.40        207.83         1.94 o                         
  -5   4   6        248.28        226.88         2.06 o                         
  -4   4   6        698.18        687.64         5.57 o                         
  -3   4   6        795.05        784.28         6.12 o                         
  -2   4   6       7808.94       7771.21        90.49 o                         
  -1   4   6        935.43        950.56        10.56 o                         
   0   4   6          5.10          1.44         0.28 o                         
   1   4   6         77.69         95.35         1.16 o                         
   2   4   6        104.34        114.14         1.28 o                         
   3   4   6        207.82        186.01         1.73 o                         
   4   4   6       1344.73       1391.03        10.67 o                         
   5   4   6        661.64        651.27         5.33 o                         
   6   4   6        110.03        110.52         1.45 o                         
   7   4   6        411.49        381.84         3.36 o                         
   8   4   6         49.66         44.95         0.94 o                         
   9   4   6        288.71        301.27         3.28 o                         
  10   4   6          1.85          1.31         0.71 o                         
  11   4   6         59.66         58.75         1.69 o                         
  12   4   6         36.91         33.03         1.65 o                         
  13   4   6         41.45         42.79         2.30 o                         
  14   4   6          5.57          6.53         2.11 o                         
  15   4   6         79.21         70.99         3.27 o                         
 -15   5   6          3.33          2.35         2.60 o                         
 -14   5   6         23.11         23.11         1.38 o                         
 -13   5   6        221.21        213.95         3.50 o                         
 -12   5   6          0.47          0.64         0.80 o                         
 -11   5   6        114.55        103.51         1.81 o                         
 -10   5   6         48.17         49.92         1.28 o                         
  -9   5   6        132.97        137.78         1.88 o                         
  -8   5   6          6.19          5.22         0.66 o                         
  -7   5   6         97.05         93.31         1.66 o                         
  -6   5   6         94.15         83.97         1.56 o                         
  -5   5   6       1078.97       1046.57        10.11 o                         
  -4   5   6         71.08         47.74         1.24 o                         
  -3   5   6       2915.26       2869.44        24.75 o                         
  -2   5   6        255.34        243.08         2.20 o                         
  -1   5   6        712.71        679.50         5.40 o                         
   0   5   6          2.47          0.72         0.31 o                         
   1   5   6        525.01        506.12         4.06 o                         
   2   5   6         69.35         60.22         0.88 o                         
   3   5   6        997.72       1057.43         8.65 o                         
   4   5   6        558.23        584.86         4.85 o                         
   5   5   6        332.66        336.26         3.06 o                         
   6   5   6        373.49        377.73         3.44 o                         
   7   5   6       1867.66       1863.79        13.99 o                         
   8   5   6        137.76        138.49         1.84 o                         
   9   5   6        272.06        249.98         2.76 o                         
  10   5   6          0.19          0.03         0.75 o                         
  11   5   6          0.06         -0.39         0.93 o                         
  12   5   6          4.02          1.86         1.09 o                         
  13   5   6          2.50         -1.80         1.80 o                         
  14   5   6          8.29          7.92         1.86 o                         
 -14   6   6         11.56          8.99         2.10 o                         
 -13   6   6        103.53        102.27         3.76 o                         
 -12   6   6         17.04         16.64         1.35 o                         
 -11   6   6        603.99        634.95         8.76 o                         
 -10   6   6         68.02         67.69         1.89 o                         
  -9   6   6        586.88        632.96         6.70 o                         
  -8   6   6          5.05          3.02         0.75 o                         
  -7   6   6         39.79         36.33         1.20 o                         
  -6   6   6        327.71        323.94         3.72 o                         
  -5   6   6        906.91        854.44         8.00 o                         
  -4   6   6          2.80          4.26         0.81 o                         
  -3   6   6         26.17         23.74         1.03 o                         
  -2   6   6       5348.84       5310.50        40.36 o                         
  -1   6   6        239.82        208.42         2.09 o                         
   0   6   6         39.11         32.46         0.76 o                         
   1   6   6        269.90        257.87         2.42 o                         
   2   6   6        263.78        272.55         2.48 o                         
   3   6   6        122.34        114.38         1.39 o                         
   4   6   6          3.89          1.77         0.46 o                         
   5   6   6       1368.96       1335.40        10.42 o                         
   6   6   6         39.79         37.91         1.04 o                         
   7   6   6        496.37        500.81         4.77 o                         
   8   6   6         13.77         16.16         1.23 o                         
   9   6   6         11.11         10.00         0.80 o                         
  10   6   6         83.73         86.83         2.28 o                         
  11   6   6        120.72        128.06         2.81 o                         
  12   6   6         22.56         16.02         1.49 o                         
  13   6   6         21.58         19.10         1.64 o                         
  14   6   6        104.36         99.39         4.47 o                         
 -13   7   6          7.17          4.55         2.00 o                         
 -12   7   6         61.75         62.02         3.38 o                         
 -11   7   6        187.86        206.02         3.89 o                         
 -10   7   6         11.71         12.50         1.36 o                         
  -9   7   6          3.30          2.65         1.18 o                         
  -8   7   6          0.26          1.35         0.89 o                         
  -7   7   6          9.85          6.38         1.01 o                         
  -6   7   6         28.98         21.54         1.33 o                         
  -5   7   6        786.53        776.35         8.02 o                         
  -4   7   6        117.97        116.47         2.11 o                         
  -3   7   6        648.87        655.45         7.31 o                         
  -2   7   6         64.54         59.32         1.01 o                         
  -1   7   6        245.94        236.21         2.40 o                         
   0   7   6         85.31         70.89         1.16 o                         
   1   7   6        111.25        107.60         1.44 o                         
   2   7   6          6.86          8.61         0.69 o                         
   3   7   6          0.20          0.04         0.46 o                         
   4   7   6         11.93         10.47         0.80 o                         
   5   7   6         52.91         47.64         1.24 o                         
   6   7   6          0.49          0.66         0.66 o                         
   7   7   6        452.46        452.43         5.17 o                         
   8   7   6        138.12        121.83         2.08 o                         
   9   7   6        113.80        105.26         1.95 o                         
  10   7   6         46.86         43.41         1.77 o                         
  11   7   6        364.63        378.50         6.28 o                         
  12   7   6         48.51         45.74         2.68 o                         
  13   7   6        284.99        303.58         5.48 o                         
 -13   8   6        176.00        209.93        15.57 o                         
 -12   8   6          0.24          0.61         2.19 o                         
 -11   8   6        325.83        342.19         5.96 o                         
 -10   8   6          0.29          1.93         1.42 o                         
  -9   8   6         21.50         24.26         1.77 o                         
  -8   8   6         25.35         22.30         1.59 o                         
  -7   8   6        253.60        280.06         5.43 o                         
  -6   8   6        194.75        186.52         3.51 o                         
  -5   8   6         33.60         33.98         2.14 o                         
  -4   8   6        178.11        182.70         3.69 o                         
  -3   8   6        603.88        590.35         7.60 o                         
  -2   8   6          0.43          1.77         1.60 o                         
  -1   8   6         26.01         24.26         1.21 o                         
   0   8   6        128.12        128.93         1.90 o                         
   1   8   6         12.79          7.28         0.64 o                         
   2   8   6         21.18         16.48         0.76 o                         
   3   8   6        190.35        199.65         2.54 o                         
   4   8   6          7.81          6.01         0.68 o                         
   5   8   6        489.59        496.22         5.57 o                         
   6   8   6         76.67         73.30         1.67 o                         
   7   8   6        233.46        227.19         2.90 o                         
   8   8   6         14.00         12.38         0.87 o                         
   9   8   6         36.37         35.42         1.84 o                         
  10   8   6         48.90         50.25         3.35 o                         
  11   8   6         23.12         22.16         2.10 o                         
  12   8   6        145.04        146.16         4.73 o                         
 -11   9   6         33.51         29.60         2.51 o                         
 -10   9   6         88.01         94.70         4.16 o                         
  -9   9   6          3.96          3.44         1.84 o                         
  -8   9   6        142.05        136.25         3.65 o                         
  -7   9   6         17.62         18.11         2.08 o                         
  -6   9   6          0.02          1.83         1.44 o                         
  -5   9   6         12.56         13.11         1.84 o                         
  -4   9   6         39.45         45.88         3.35 o                         
  -3   9   6        647.22        643.58        23.84 o                         
  -2   9   6          6.37          5.14         1.22 o                         
  -1   9   6        323.20        332.46         4.18 o                         
   0   9   6        109.01        114.92         2.08 o                         
   1   9   6         26.44         27.82         1.38 o                         
   2   9   6        124.55        131.17         2.48 o                         
   3   9   6         12.55          8.96         0.94 o                         
   4   9   6        274.74        274.49         3.60 o                         
   5   9   6          5.19          3.68         0.80 o                         
   6   9   6        189.44        187.90         3.69 o                         
   7   9   6        183.71        181.69         4.18 o                         
   8   9   6        215.16        226.34         4.83 o                         
   9   9   6         29.29         24.57         1.85 o                         
  10   9   6          1.08         -1.78         1.95 o                         
  11   9   6         47.62         42.14         4.02 o                         
 -10  10   6          2.46          3.62         2.01 o                         
  -9  10   6        271.55        278.77         5.86 o                         
  -8  10   6          1.12         -1.14         1.65 o                         
  -7  10   6         17.94         13.74         2.42 o                         
  -6  10   6         47.97         50.06         2.79 o                         
  -5  10   6         30.21         26.12         2.22 o                         
  -4  10   6        363.71        386.77         7.49 o                         
  -3  10   6          5.55          4.19         1.45 o                         
  -2  10   6        573.58        610.87         8.78 o                         
  -1  10   6         18.32         18.65         1.42 o                         
   0  10   6        410.96        421.05         5.14 o                         
   1  10   6        111.55        115.34         2.24 o                         
   2  10   6          1.72          0.99         0.79 o                         
   3  10   6          0.60         -0.09         0.78 o                         
   4  10   6        146.99        152.37         2.75 o                         
   5  10   6        330.38        346.65         6.34 o                         
   6  10   6         41.68         37.29         2.45 o                         
   7  10   6        162.35        161.88         4.35 o                         
   8  10   6          8.05          7.87         2.01 o                         
   9  10   6          4.37          6.10         2.65 o                         
  -8  11   6         65.74         57.39         3.68 o                         
  -7  11   6         16.40         16.34         2.05 o                         
  -6  11   6          1.78          1.98         2.26 o                         
  -5  11   6        140.80        148.38         5.25 o                         
  -4  11   6         51.93         38.84         4.01 o                         
  -3  11   6         49.46         54.48         5.24 o                         
  -2  11   6          0.25         -0.80         1.78 o                         
  -1  11   6        102.38         97.63         3.56 o                         
   0  11   6         57.61         53.43         1.98 o                         
   1  11   6         33.94         40.40         2.03 o                         
   2  11   6        222.99        230.42         4.27 o                         
   3  11   6          1.07          1.33         0.92 o                         
   4  11   6         95.04         96.72         3.53 o                         
   5  11   6          2.78          1.38         1.98 o                         
   6  11   6          1.64          4.22         2.38 o                         
   7  11   6         27.59         28.71         2.70 o                         
  -5  12   6         53.81         49.65         4.02 o                         
  -4  12   6        108.56        118.23         6.50 o                         
  -3  12   6         11.71          3.95         2.26 o                         
  -2  12   6        136.73        131.08         5.11 o                         
  -1  12   6         46.01         45.62         3.19 o                         
   0  12   6        277.54        284.57         6.29 o                         
   1  12   6          0.02         -0.36         1.22 o                         
   2  12   6        405.58        423.37         6.95 o                         
   3  12   6         52.65         49.24         4.10 o                         
   4  12   6         51.44         60.18         3.61 o                         
 -15   0   7         76.13         80.75         6.29 o                         
 -13   0   7        323.80        343.50         5.49 o                         
 -11   0   7         68.80         64.28         2.22 o                         
  -9   0   7        996.11        926.20        10.53 o                         
  -7   0   7         13.12          5.52         0.68 o                         
  -5   0   7        134.57        157.72         2.23 o                         
  -3   0   7        522.64        460.48         4.97 o                         
  -1   0   7        145.51        181.60         2.05 o                         
   1   0   7        704.66        831.82         8.22 o                         
   3   0   7       2607.73       2719.14        27.27 o                         
   5   0   7       1871.91       2169.34        23.17 o                         
   7   0   7       1400.34       1295.75        14.36 o                         
   9   0   7         43.58         48.69         1.93 o                         
  11   0   7          2.90          3.78         1.90 o                         
  13   0   7         46.66         38.55         3.53 o                         
  15   0   7          9.04          5.56         4.15 o                         
 -16   1   7         17.37         11.28         2.53 o                         
 -15   1   7         12.77          9.22         2.89 o                         
 -14   1   7         57.23         53.48         2.45 o                         
 -13   1   7         12.48          9.54         0.69 o                         
 -12   1   7        114.40        109.60         1.64 o                         
 -11   1   7          0.18          0.08         0.56 o                         
 -10   1   7        169.33        171.37         1.82 o                         
  -9   1   7        396.92        431.51         3.59 o                         
  -8   1   7        258.68        281.05         2.41 o                         
  -7   1   7        394.21        404.89         3.55 o                         
  -6   1   7        586.22        641.67         5.05 o                         
  -5   1   7        321.84        283.18         2.42 o                         
  -4   1   7       1325.11       1373.84        10.15 o                         
  -3   1   7       1366.35       1357.37         9.71 o                         
  -2   1   7        150.08        148.01         1.31 o                         
  -1   1   7       4177.59       3884.34        32.68 o                         
   0   1   7        440.57        494.64         3.56 o                         
   1   1   7        167.64        179.25         1.50 o                         
   2   1   7         19.57         17.01         0.58 o                         
   3   1   7        870.37        939.95         7.10 o                         
   4   1   7          7.55          9.88         0.38 o                         
   5   1   7       1647.89       1731.99        12.85 o                         
   6   1   7        100.35        124.88         1.39 o                         
   7   1   7        782.76        909.56         7.68 o                         
   8   1   7        485.92        500.25         4.38 o                         
   9   1   7        241.11        259.91         2.95 o                         
  10   1   7         49.68         40.65         1.85 o                         
  11   1   7        182.18        167.99         2.80 o                         
  12   1   7        109.52        115.62         2.81 o                         
  13   1   7        378.67        386.18         6.41 o                         
  14   1   7         22.50         20.20         2.16 o                         
  15   1   7         74.94         69.86         5.44 o                         
 -16   2   7         12.71          9.36         2.42 o                         
 -15   2   7        273.55        273.53         7.10 o                         
 -14   2   7          6.01          5.63         1.24 o                         
 -13   2   7         54.19         52.93         1.51 o                         
 -12   2   7          0.01          1.70         0.62 o                         
 -11   2   7        201.23        205.87         2.26 o                         
 -10   2   7       1553.14       1591.48        12.09 o                         
  -9   2   7          1.20         -0.37         0.37 o                         
  -8   2   7        962.76        978.45         7.19 o                         
  -7   2   7          0.86          2.83         0.43 o                         
  -6   2   7         60.99         60.75         0.88 o                         
  -5   2   7        496.26        492.75         3.82 o                         
  -4   2   7       1003.64       1051.00         7.87 o                         
  -3   2   7        253.05        298.65         2.40 o                         
  -2   2   7        673.08        723.83         5.50 o                         
  -1   2   7          1.15         -0.47         2.57 o                         
   0   2   7         26.01         24.08         0.55 o                         
   1   2   7        346.57        283.00         2.37 o                         
   2   2   7         65.06         61.52         0.76 o                         
   3   2   7        457.42        552.22         4.24 o                         
   4   2   7       1077.47       1167.22         9.02 o                         
   5   2   7        646.03        649.74         5.28 o                         
   6   2   7          2.01          3.36         0.63 o                         
   7   2   7        468.70        481.46         4.47 o                         
   8   2   7         29.50         24.90         1.04 o                         
   9   2   7        899.58        859.61         7.14 o                         
  10   2   7        143.60        146.88         2.32 o                         
  11   2   7         40.06         55.42         1.91 o                         
  12   2   7         96.24         98.77         4.39 o                         
  13   2   7        134.64        146.94         3.76 o                         
  14   2   7        163.07        176.87         5.02 o                         
  15   2   7        162.89        167.76         7.38 o                         
 -16   3   7        152.56        158.98         5.94 o                         
 -15   3   7          1.69         -1.94         1.94 o                         
 -14   3   7         81.00         79.55         2.53 o                         
 -13   3   7         47.33         35.51         1.51 o                         
 -12   3   7        558.53        554.58         5.46 o                         
 -11   3   7        433.96        418.66         3.92 o                         
 -10   3   7        202.36        187.88         2.08 o                         
  -9   3   7         12.25          9.83         0.48 o                         
  -8   3   7        140.16        143.97         1.49 o                         
  -7   3   7       1128.25       1124.48         8.44 o                         
  -6   3   7          9.93         11.49         0.41 o                         
  -5   3   7        481.90        465.64         3.74 o                         
  -4   3   7        103.26         90.80         1.06 o                         
  -3   3   7        358.45        295.63         2.41 o                         
  -2   3   7        374.70        318.91         2.56 o                         
  -1   3   7        430.98        399.03         3.11 o                         
   0   3   7       1946.85       2226.59        16.22 o                         
   1   3   7        737.67        835.31         6.84 o                         
   2   3   7        296.33        364.95         3.00 o                         
   3   3   7        782.97        753.66         6.14 o                         
   4   3   7       1192.28       1192.31         8.98 o                         
   5   3   7       1064.29       1061.74         8.11 o                         
   6   3   7       1349.25       1384.01        10.75 o                         
   7   3   7       1223.32       1164.80         9.24 o                         
   8   3   7         56.83         42.93         1.10 o                         
   9   3   7        401.74        399.01         3.78 o                         
  10   3   7         38.98         33.56         1.56 o                         
  11   3   7        165.44        157.10         2.73 o                         
  12   3   7          3.83          1.29         1.18 o                         
  13   3   7          0.41          1.01         1.54 o                         
  14   3   7          7.29          5.47         2.60 o                         
  15   3   7          0.10         -2.01         2.32 o                         
 -15   4   7          6.51          1.46         2.05 o                         
 -14   4   7          0.08         -1.13         1.13 o                         
 -13   4   7        236.50        235.81         3.73 o                         
 -12   4   7        142.19        155.10         2.26 o                         
 -11   4   7        291.32        298.20         3.78 o                         
 -10   4   7         11.74         18.07         0.68 o                         
  -9   4   7        456.13        408.62         3.57 o                         
  -8   4   7         18.87         29.90         0.78 o                         
  -7   4   7        615.37        593.20         4.77 o                         
  -6   4   7        301.47        315.21         2.70 o                         
  -5   4   7        306.49        358.18         3.15 o                         
  -4   4   7       1562.35       1592.67        11.75 o                         
  -3   4   7        875.34        968.35         6.95 o                         
  -2   4   7       2862.72       2856.79        26.89 o                         
  -1   4   7       2769.26       2904.32        20.57 o                         
   0   4   7        361.22        359.81         3.17 o                         
   1   4   7        802.87        811.38         8.03 o                         
   2   4   7        268.53        273.63         2.41 o                         
   3   4   7        382.39        392.49         3.29 o                         
   4   4   7       1319.30       1412.69        10.60 o                         
   5   4   7         55.55         65.76         1.09 o                         
   6   4   7        406.88        422.42         3.74 o                         
   7   4   7          6.33          5.46         0.63 o                         
   8   4   7        182.88        173.35         2.08 o                         
   9   4   7         23.19         20.75         1.05 o                         
  10   4   7         90.56         71.82         1.73 o                         
  11   4   7        100.46        103.08         2.11 o                         
  12   4   7        399.90        417.33         5.83 o                         
  13   4   7          0.51          1.04         1.63 o                         
  14   4   7         10.63         11.33         2.34 o                         
 -15   5   7          0.86          1.42         1.85 o                         
 -14   5   7        474.16        490.35         7.01 o                         
 -13   5   7          7.09          1.67         1.24 o                         
 -12   5   7        103.20        113.16         2.33 o                         
 -11   5   7          3.62          4.95         0.70 o                         
 -10   5   7        234.67        239.15         2.59 o                         
  -9   5   7         61.09         59.88         1.45 o                         
  -8   5   7        138.86        135.31         2.07 o                         
  -7   5   7        105.05         88.84         1.61 o                         
  -6   5   7        363.82        330.69         3.71 o                         
  -5   5   7        177.50        176.14         2.24 o                         
  -4   5   7        694.35        707.79         6.63 o                         
  -3   5   7        476.30        450.14         3.75 o                         
  -2   5   7        745.74        713.01         5.55 o                         
  -1   5   7         19.85         13.15         0.52 o                         
   0   5   7       1336.80       1355.62        10.40 o                         
   1   5   7        377.81        394.99         3.28 o                         
   2   5   7        657.80        614.71         4.89 o                         
   3   5   7          1.36          0.72         0.50 o                         
   4   5   7        543.61        547.42         4.62 o                         
   5   5   7          0.03          1.81         0.49 o                         
   6   5   7        209.19        214.14         2.30 o                         
   7   5   7        307.17        313.32         2.99 o                         
   8   5   7       1398.09       1397.90        11.97 o                         
   9   5   7        254.83        260.34         2.88 o                         
  10   5   7         40.13         34.40         1.29 o                         
  11   5   7        102.39        100.79         2.62 o                         
  12   5   7         27.27         28.97         1.55 o                         
  13   5   7         38.48         35.81         2.07 o                         
  14   5   7         98.04        120.89         5.12 o                         
 -14   6   7          4.03          2.79         2.41 o                         
 -13   6   7         14.78         16.93         2.21 o                         
 -12   6   7         46.06         48.54         3.98 o                         
 -11   6   7         69.32         70.99         2.67 o                         
 -10   6   7         39.83         39.62         2.36 o                         
  -9   6   7          0.01          0.33         0.82 o                         
  -8   6   7         79.72         78.30         1.80 o                         
  -7   6   7        109.86        108.19         1.92 o                         
  -6   6   7        307.38        333.50         3.67 o                         
  -5   6   7        249.68        260.52         3.30 o                         
  -4   6   7       2186.99       2252.90        21.39 o                         
  -3   6   7        124.30        118.18         1.91 o                         
  -2   6   7       1951.77       1953.78        15.57 o                         
  -1   6   7        178.83        145.02         1.58 o                         
   0   6   7         31.03         31.75         0.80 o                         
   1   6   7        835.72        821.95         6.41 o                         
   2   6   7          0.03          0.60         0.40 o                         
   3   6   7        131.28        118.18         1.44 o                         
   4   6   7         50.01         39.62         1.01 o                         
   5   6   7        915.10        939.84         7.58 o                         
   6   6   7        261.82        265.13         2.84 o                         
   7   6   7        315.22        311.86         3.37 o                         
   8   6   7        417.86        407.46         4.10 o                         
   9   6   7          5.66          4.75         0.69 o                         
  10   6   7         26.11         24.95         1.29 o                         
  11   6   7          1.37          0.43         1.12 o                         
  12   6   7         24.74         23.63         1.48 o                         
  13   6   7         73.42         70.87         4.64 o                         
 -13   7   7          3.30          1.40         2.37 o                         
 -12   7   7        493.16        520.48         8.51 o                         
 -11   7   7          5.20          4.48         1.58 o                         
 -10   7   7         81.31         87.10         3.42 o                         
  -9   7   7          3.91          5.89         1.57 o                         
  -8   7   7          1.00          0.10         1.01 o                         
  -7   7   7        146.52        149.07         2.46 o                         
  -6   7   7        166.26        169.12         2.68 o                         
  -5   7   7          0.25          0.61         0.93 o                         
  -4   7   7         64.91         63.67         1.84 o                         
  -3   7   7        210.52        203.51         2.96 o                         
  -2   7   7         84.09         86.49         1.20 o                         
  -1   7   7        100.53         97.79         1.41 o                         
   0   7   7          0.92          1.76         0.49 o                         
   1   7   7         92.98         96.54         1.38 o                         
   2   7   7        447.09        438.16         3.77 o                         
   3   7   7         50.71         40.61         0.96 o                         
   4   7   7       1071.36       1115.66        11.32 o                         
   5   7   7          0.42         -0.63         0.63 o                         
   6   7   7        582.07        600.35         6.35 o                         
   7   7   7         54.75         51.85         1.54 o                         
   8   7   7          0.34          1.70         0.71 o                         
   9   7   7         44.11         40.28         1.63 o                         
  10   7   7        132.28        142.34         2.75 o                         
  11   7   7          0.26          0.94         1.18 o                         
  12   7   7         16.54         11.11         1.79 o                         
  13   7   7         12.91         12.20         1.89 o                         
 -12   8   7          8.32          6.01         2.52 o                         
 -11   8   7          0.29          0.16         1.52 o                         
 -10   8   7        298.45        306.45         5.43 o                         
  -9   8   7         12.62         12.38         1.89 o                         
  -8   8   7        361.78        375.65         6.06 o                         
  -7   8   7         14.84         10.93         1.25 o                         
  -6   8   7        214.07        212.98         3.84 o                         
  -5   8   7         56.21         49.93         2.14 o                         
  -4   8   7        704.87        685.63        11.24 o                         
  -3   8   7         18.86         16.89         1.35 o                         
  -2   8   7         64.61         66.81         2.11 o                         
  -1   8   7        557.92        548.46         5.28 o                         
   0   8   7        107.39         99.84         2.71 o                         
   1   8   7        635.76        631.23         6.49 o                         
   2   8   7         70.61         66.02         1.47 o                         
   3   8   7        193.46        213.28         3.09 o                         
   4   8   7        139.51        132.91         2.08 o                         
   5   8   7        126.95        124.31         3.27 o                         
   6   8   7        540.60        544.44         6.13 o                         
   7   8   7          0.18          0.59         0.74 o                         
   8   8   7        302.84        288.21         4.21 o                         
   9   8   7        190.17        201.51         3.35 o                         
  10   8   7         57.72         48.69         2.48 o                         
  11   8   7          8.25          6.16         1.14 o                         
  12   8   7         26.72         19.12         2.73 o                         
 -11   9   7        102.62        119.79         4.38 o                         
 -10   9   7         27.48         26.36         2.09 o                         
  -9   9   7        188.33        192.70         4.73 o                         
  -8   9   7          5.15          6.94         1.71 o                         
  -7   9   7        127.81        131.58         4.45 o                         
  -6   9   7        118.21        129.45         3.95 o                         
  -5   9   7        250.58        255.94         5.14 o                         
  -4   9   7         59.29         43.77         3.45 o                         
  -3   9   7         77.04         74.20         3.42 o                         
  -2   9   7        238.26        243.43         5.88 o                         
  -1   9   7         22.31         21.55         1.44 o                         
   0   9   7        609.97        623.29         7.34 o                         
   1   9   7          5.16          3.67         1.04 o                         
   2   9   7        255.80        265.54         3.50 o                         
   3   9   7        200.10        193.43         2.68 o                         
   4   9   7         45.24         49.90         1.49 o                         
   5   9   7         92.73         83.91         1.81 o                         
   6   9   7        109.62        114.52         2.66 o                         
   7   9   7          4.10          4.10         0.93 o                         
   8   9   7         82.83         87.17         3.29 o                         
   9   9   7          5.20          5.87         1.67 o                         
  10   9   7          8.03          8.94         2.30 o                         
 -10  10   7          1.15         -1.20         2.00 o                         
  -9  10   7         91.82         94.30         3.94 o                         
  -8  10   7          1.35          3.15         1.70 o                         
  -7  10   7         10.56         10.10         1.72 o                         
  -6  10   7        122.33        138.35         5.96 o                         
  -5  10   7          6.95          6.42         1.94 o                         
  -4  10   7        133.31        130.88         4.58 o                         
  -3  10   7          2.80          1.84         1.54 o                         
  -2  10   7        125.49        125.98         3.56 o                         
  -1  10   7        160.75        165.65         3.24 o                         
   0  10   7         72.65         66.24         1.84 o                         
   1  10   7        158.81        159.08         2.80 o                         
   2  10   7          0.13         -0.79         0.85 o                         
   3  10   7        380.07        376.80         5.12 o                         
   4  10   7         16.74         15.46         1.32 o                         
   5  10   7          5.03          3.86         1.42 o                         
   6  10   7         99.75        104.46         3.54 o                         
   7  10   7         69.44         76.52         4.46 o                         
   8  10   7          5.41          2.65         2.05 o                         
   9  10   7         36.37         36.81         3.17 o                         
  -8  11   7          0.10         -0.53         2.00 o                         
  -7  11   7        129.61        124.87         4.53 o                         
  -6  11   7          0.02          3.25         1.91 o                         
  -5  11   7         95.30         96.78         4.25 o                         
  -4  11   7          4.85          1.58         2.03 o                         
  -3  11   7         38.76         32.77         3.19 o                         
  -2  11   7         48.75         48.98         4.08 o                         
  -1  11   7         99.27         94.89         3.62 o                         
   0  11   7          4.20          6.02         1.38 o                         
   1  11   7         34.73         34.02         1.71 o                         
   2  11   7         20.72         26.29         1.42 o                         
   3  11   7         85.94         91.84         2.78 o                         
   4  11   7         38.67         40.16         2.49 o                         
   5  11   7        158.50        154.13         5.24 o                         
   6  11   7         55.47         46.17         3.58 o                         
   7  11   7          8.63          6.30         2.28 o                         
  -5  12   7         82.13         80.58         5.11 o                         
  -4  12   7          8.19          8.13         3.78 o                         
  -3  12   7         43.92         45.02         3.10 o                         
  -2  12   7         66.53         61.83         5.14 o                         
  -1  12   7          7.75         11.72         2.34 o                         
   0  12   7         14.66         10.40         3.01 o                         
   1  12   7         39.55         45.02         1.97 o                         
   2  12   7          0.08         -0.49         1.81 o                         
   3  12   7         12.52         14.36         3.51 o                         
   4  12   7          7.58          2.53         2.37 o                         
 -16   0   8          0.01         -2.51         3.19 o                         
 -14   0   8          6.54          7.38         1.96 o                         
 -12   0   8        153.55        159.65         3.25 o                         
 -10   0   8        170.57        183.72         4.05 o                         
  -8   0   8        501.10        575.35         7.83 o                         
  -6   0   8       3341.63       3164.97        41.37 o                         
  -4   0   8        509.29        395.05         4.66 o                         
  -2   0   8       3102.26       2997.29        30.06 o                         
   0   0   8        461.09        485.53         4.98 o                         
   2   0   8        853.96        920.88        10.10 o                         
   4   0   8        200.23        173.38         2.42 o                         
   6   0   8        520.98        567.81         6.40 o                         
   8   0   8        673.10        622.70         7.94 o                         
  10   0   8        344.39        297.21         7.53 o                         
  12   0   8         26.23         30.88         2.84 o                         
  14   0   8        226.93        232.39         7.44 o                         
 -16   1   8        151.09        157.06         5.93 o                         
 -15   1   8          0.23         -0.81         1.96 o                         
 -14   1   8         91.16         83.88         3.36 o                         
 -13   1   8          3.62          4.19         0.74 o                         
 -12   1   8        172.07        161.77         2.37 o                         
 -11   1   8         35.95         35.14         1.24 o                         
 -10   1   8        650.31        639.18         5.47 o                         
  -9   1   8         72.11         69.25         1.12 o                         
  -8   1   8         20.46         24.59         0.69 o                         
  -7   1   8         38.50         50.04         0.90 o                         
  -6   1   8       1592.57       1553.02        11.86 o                         
  -5   1   8         82.80        101.87         1.15 o                         
  -4   1   8        699.55        683.26         8.14 o                         
  -3   1   8         35.19         34.88         0.56 o                         
  -2   1   8         38.95         28.86         0.52 o                         
  -1   1   8        792.98        803.21         7.85 o                         
   0   1   8        730.44        671.17         4.78 o                         
   1   1   8        142.22        155.18         1.37 o                         
   2   1   8        764.16        783.01         5.70 o                         
   3   1   8       1314.64       1372.85         9.75 o                         
   4   1   8        517.64        536.65         4.19 o                         
   5   1   8       1272.90       1447.88        11.13 o                         
   6   1   8          0.19          1.84         0.61 o                         
   7   1   8          0.19         -0.34         0.41 o                         
   8   1   8        500.34        496.57         4.56 o                         
   9   1   8        109.99         89.83         1.58 o                         
  10   1   8        295.73        331.98         3.97 o                         
  11   1   8         25.77         22.12         1.22 o                         
  12   1   8         96.35        100.96         2.83 o                         
  13   1   8         30.98         29.58         1.84 o                         
  14   1   8         64.12         53.59         2.66 o                         
  15   1   8         80.28         74.31         4.39 o                         
 -16   2   8          1.27         -0.86         2.39 o                         
 -15   2   8          7.21          5.30         2.14 o                         
 -14   2   8        216.33        211.90         4.95 o                         
 -13   2   8         39.87         39.85         1.77 o                         
 -12   2   8        426.11        454.26         4.99 o                         
 -11   2   8          1.65          1.79         0.59 o                         
 -10   2   8        324.35        330.85         3.26 o                         
  -9   2   8        116.09        107.76         1.43 o                         
  -8   2   8        467.57        419.36         3.69 o                         
  -7   2   8          0.56          0.69         0.41 o                         
  -6   2   8        275.34        291.15         2.56 o                         
  -5   2   8        303.30        345.99         2.81 o                         
  -4   2   8         69.92         40.52         0.69 o                         
  -3   2   8       4398.86       4464.69        30.66 o                         
  -2   2   8       2179.30       2287.46        17.07 o                         
  -1   2   8       1606.13       1715.48        12.86 o                         
   0   2   8       1741.06       1836.80        14.13 o                         
   1   2   8        546.90        550.59         4.21 o                         
   2   2   8        376.38        369.61         2.81 o                         
   3   2   8        507.13        580.76         4.59 o                         
   4   2   8       1071.49       1097.57         8.54 o                         
   5   2   8        161.46        152.39         1.59 o                         
   6   2   8          8.51          6.83         0.67 o                         
   7   2   8         75.55         76.96         1.19 o                         
   8   2   8       1170.27       1119.72         9.42 o                         
   9   2   8          2.75          2.84         0.72 o                         
  10   2   8        221.75        233.09         3.00 o                         
  11   2   8         25.68         23.03         2.18 o                         
  12   2   8         12.01          5.41         1.19 o                         
  13   2   8          4.29          1.79         1.56 o                         
  14   2   8         41.06         37.44         2.38 o                         
  15   2   8          0.71         -1.99         2.46 o                         
 -16   3   8        196.30        197.22         6.57 o                         
 -15   3   8         22.38         17.79         2.38 o                         
 -14   3   8         41.99         46.77         2.21 o                         
 -13   3   8        226.04        230.74         3.95 o                         
 -12   3   8        152.07        143.18         2.17 o                         
 -11   3   8         43.69         44.02         1.15 o                         
 -10   3   8        263.64        236.34         2.45 o                         
  -9   3   8          0.22          0.43         0.49 o                         
  -8   3   8        131.70        108.39         1.33 o                         
  -7   3   8         16.24          9.40         0.57 o                         
  -6   3   8          2.35          0.93         0.33 o                         
  -5   3   8         49.33         52.30         1.27 o                         
  -4   3   8          0.12          0.59         0.35 o                         
  -3   3   8          1.18          6.72         0.56 o                         
  -2   3   8          1.41          8.24         0.34 o                         
  -1   3   8         93.33         95.53         0.99 o                         
   0   3   8          2.03          0.28         0.31 o                         
   1   3   8        479.25        493.70         4.13 o                         
   2   3   8        332.41        440.02         3.61 o                         
   3   3   8       1106.79       1131.20         8.96 o                         
   4   3   8          4.78          8.32         0.60 o                         
   5   3   8         33.86         27.65         0.72 o                         
   6   3   8         12.88          4.97         0.62 o                         
   7   3   8        618.25        640.83         5.62 o                         
   8   3   8         30.83         17.89         0.81 o                         
   9   3   8        425.93        419.53         4.22 o                         
  10   3   8          9.81         11.25         0.85 o                         
  11   3   8         81.43         86.82         2.65 o                         
  12   3   8        421.68        432.52         7.31 o                         
  13   3   8          1.15         -0.88         1.54 o                         
  14   3   8        738.24        787.10        13.49 o                         
  15   3   8          0.07         -1.46         2.45 o                         
 -15   4   8        129.43        129.46         5.11 o                         
 -14   4   8         19.82         19.53         1.64 o                         
 -13   4   8         68.37         69.25         2.41 o                         
 -12   4   8         42.13         39.44         1.26 o                         
 -11   4   8         60.40         57.92         1.58 o                         
 -10   4   8        133.78        115.33         1.59 o                         
  -9   4   8         55.12         50.31         1.05 o                         
  -8   4   8        112.14        126.17         1.48 o                         
  -7   4   8        185.62        191.17         1.98 o                         
  -6   4   8         12.99          8.72         0.43 o                         
  -5   4   8        303.46        310.92         2.69 o                         
  -4   4   8       2563.33       2632.88        19.18 o                         
  -3   4   8        414.06        437.16         3.37 o                         
  -2   4   8        114.29        136.49         1.33 o                         
  -1   4   8        337.85        352.02         2.87 o                         
   0   4   8        371.49        310.80         2.68 o                         
   1   4   8          4.16          4.05         0.40 o                         
   2   4   8         51.27         45.50         0.93 o                         
   3   4   8       1313.10       1368.62        10.03 o                         
   4   4   8        261.31        249.60         2.31 o                         
   5   4   8        428.29        422.19         3.62 o                         
   6   4   8        300.02        281.67         2.84 o                         
   7   4   8         35.13         27.85         0.92 o                         
   8   4   8         32.06         30.29         1.69 o                         
   9   4   8          0.01          0.60         0.69 o                         
  10   4   8         21.14         15.68         0.98 o                         
  11   4   8         75.72         79.66         2.06 o                         
  12   4   8          0.47         -1.06         1.06 o                         
  13   4   8        195.53        199.77         4.86 o                         
  14   4   8         12.00          6.57         2.10 o                         
 -15   5   8          0.05         -1.29         1.29 o                         
 -14   5   8         35.50         31.40         1.88 o                         
 -13   5   8        132.76        127.80         3.62 o                         
 -12   5   8        112.45        113.99         2.44 o                         
 -11   5   8        564.04        559.67         5.47 o                         
 -10   5   8         90.39         86.71         1.66 o                         
  -9   5   8        280.64        276.68         2.75 o                         
  -8   5   8          8.63          4.62         0.83 o                         
  -7   5   8        365.80        371.01         3.92 o                         
  -6   5   8         18.91         15.86         0.96 o                         
  -5   5   8        836.43        851.51         8.28 o                         
  -4   5   8          7.89          9.35         0.58 o                         
  -3   5   8        710.09        719.59         5.67 o                         
  -2   5   8       1054.92       1086.96         8.03 o                         
  -1   5   8          0.22          2.06         0.52 o                         
   0   5   8        530.50        519.17         4.32 o                         
   1   5   8        137.15         98.82         1.22 o                         
   2   5   8          4.68          1.54         0.37 o                         
   3   5   8        216.92        210.64         2.08 o                         
   4   5   8         94.15         86.88         1.37 o                         
   5   5   8       4281.90       4255.53        31.72 o                         
   6   5   8         13.34         15.99         0.76 o                         
   7   5   8       1379.60       1372.19        11.53 o                         
   8   5   8          4.68          2.48         0.69 o                         
   9   5   8         11.85         12.29         1.11 o                         
  10   5   8          1.01          0.36         0.81 o                         
  11   5   8         95.32        107.13         2.65 o                         
  12   5   8          9.62          7.33         1.31 o                         
  13   5   8         80.60         86.14         3.75 o                         
  14   5   8         43.78         34.42         3.59 o                         
 -14   6   8         12.53          6.91         3.01 o                         
 -13   6   8        184.13        179.59         6.12 o                         
 -12   6   8          2.34          3.89         1.58 o                         
 -11   6   8         83.01         88.34         3.11 o                         
 -10   6   8          1.48          1.28         0.95 o                         
  -9   6   8        204.14        209.21         3.24 o                         
  -8   6   8          1.05         -0.12         0.78 o                         
  -7   6   8          7.05         10.23         0.79 o                         
  -6   6   8        138.46        124.85         2.19 o                         
  -5   6   8          0.13          1.51         0.78 o                         
  -4   6   8       4832.28       4807.48        41.18 o                         
  -3   6   8        337.17        323.32         2.98 o                         
  -2   6   8          4.51          3.69         0.53 o                         
  -1   6   8       1464.74       1468.99        11.30 o                         
   0   6   8        465.74        455.27         3.81 o                         
   1   6   8         18.88         19.89         0.75 o                         
   2   6   8        177.09        173.93         1.78 o                         
   3   6   8        254.50        229.27         2.26 o                         
   4   6   8        186.66        184.21         2.10 o                         
   5   6   8        377.27        387.75         3.58 o                         
   6   6   8         38.19         37.13         1.40 o                         
   7   6   8          5.82          4.92         0.70 o                         
   8   6   8         21.54         18.66         0.94 o                         
   9   6   8         38.77         31.71         1.16 o                         
  10   6   8          0.87         -0.33         1.03 o                         
  11   6   8         66.83         61.90         3.35 o                         
  12   6   8         36.63         36.17         1.81 o                         
  13   6   8        112.99        124.54         7.31 o                         
 -13   7   8        327.05        359.35         8.03 o                         
 -12   7   8         17.04         11.98         2.44 o                         
 -11   7   8         15.40         13.32         1.64 o                         
 -10   7   8         13.91         11.54         1.67 o                         
  -9   7   8         65.79         59.14         2.36 o                         
  -8   7   8          4.24          1.21         0.94 o                         
  -7   7   8        520.23        524.48         5.74 o                         
  -6   7   8          1.00          2.12         0.88 o                         
  -5   7   8        759.93        812.20         8.96 o                         
  -4   7   8         76.71         77.15         2.15 o                         
  -3   7   8          0.75          1.78         0.78 o                         
  -2   7   8         74.25         73.87         1.35 o                         
  -1   7   8          4.15          2.91         0.51 o                         
   0   7   8          0.28         -0.35         0.54 o                         
   1   7   8         74.53         70.45         1.35 o                         
   2   7   8         11.83         11.13         0.61 o                         
   3   7   8        163.76        159.62         1.82 o                         
   4   7   8         82.70         80.10         1.54 o                         
   5   7   8          3.23          3.93         0.95 o                         
   6   7   8         31.99         31.90         1.57 o                         
   7   7   8        140.35        140.88         2.47 o                         
   8   7   8         13.21         10.97         0.88 o                         
   9   7   8        327.89        337.63         5.22 o                         
  10   7   8          6.11          3.64         1.19 o                         
  11   7   8         50.86         50.59         2.03 o                         
  12   7   8          0.00         -2.13         2.13 o                         
 -12   8   8        131.30        159.11         6.70 o                         
 -11   8   8          7.03          8.43         1.63 o                         
 -10   8   8         98.42         99.17         3.70 o                         
  -9   8   8          4.66          6.48         2.07 o                         
  -8   8   8         57.10         57.78         3.53 o                         
  -7   8   8        135.64        126.38         4.41 o                         
  -6   8   8         11.77         10.93         1.51 o                         
  -5   8   8        218.45        233.24         3.92 o                         
  -4   8   8        268.94        278.05         4.68 o                         
  -3   8   8       1463.86       1475.39        20.61 o                         
  -2   8   8         33.42         30.42         1.05 o                         
  -1   8   8       1022.90       1041.21         9.89 o                         
   0   8   8        145.06        138.65         2.20 o                         
   1   8   8        565.81        591.03         6.46 o                         
   2   8   8          4.08          3.10         0.67 o                         
   3   8   8          6.26          3.10         0.75 o                         
   4   8   8        107.99        107.91         3.90 o                         
   5   8   8        131.40        129.12         3.80 o                         
   6   8   8        142.48        151.24         2.52 o                         
   7   8   8         28.11         26.72         1.24 o                         
   8   8   8        257.00        265.59         4.02 o                         
   9   8   8          0.32         -0.20         0.95 o                         
  10   8   8         44.95         41.06         2.19 o                         
  11   8   8          6.09          0.72         1.40 o                         
 -11   9   8        212.43        238.63         6.17 o                         
 -10   9   8          9.22          7.94         1.96 o                         
  -9   9   8         95.29        105.98         4.13 o                         
  -8   9   8          4.29          4.56         2.04 o                         
  -7   9   8         54.02         52.51         3.86 o                         
  -6   9   8        149.42        145.92         3.87 o                         
  -5   9   8        367.52        372.20         5.98 o                         
  -4   9   8         73.92         86.16         3.37 o                         
  -3   9   8        416.22        427.53         8.01 o                         
  -2   9   8         78.93         84.73         3.62 o                         
  -1   9   8          2.55          3.76         0.79 o                         
   0   9   8        240.69        257.08         4.76 o                         
   1   9   8          6.72          7.42         0.88 o                         
   2   9   8        243.73        249.18         3.18 o                         
   3   9   8        136.66        141.41         2.20 o                         
   4   9   8          0.06          1.40         0.76 o                         
   5   9   8        413.24        437.01         5.20 o                         
   6   9   8          4.53          3.44         0.98 o                         
   7   9   8         79.53         84.99         2.26 o                         
   8   9   8         25.07         26.98         1.68 o                         
   9   9   8         26.07         23.00         2.33 o                         
  10   9   8          6.93          3.51         2.47 o                         
  -9  10   8          6.30          8.87         1.99 o                         
  -8  10   8         93.94         97.80         3.79 o                         
  -7  10   8         70.81         71.62         3.76 o                         
  -6  10   8        150.81        154.14         5.08 o                         
  -5  10   8         38.90         34.03         2.41 o                         
  -4  10   8          8.04          7.72         2.34 o                         
  -3  10   8         48.72         46.90         3.65 o                         
  -2  10   8          0.21          0.74         1.64 o                         
  -1  10   8          1.53          3.39         1.00 o                         
   0  10   8        184.97        185.41         3.23 o                         
   1  10   8         75.16         74.56         2.27 o                         
   2  10   8        180.41        187.30         3.54 o                         
   3  10   8        115.93        114.47         2.74 o                         
   4  10   8        164.33        177.17         3.63 o                         
   5  10   8         26.94         23.25         1.55 o                         
   6  10   8        284.26        305.57         5.25 o                         
   7  10   8         35.20         31.68         2.40 o                         
   8  10   8         18.84         17.38         2.23 o                         
   9  10   8          8.08          1.84         2.70 o                         
  -7  11   8          0.07          0.65         2.36 o                         
  -6  11   8        111.97        115.82         4.42 o                         
  -5  11   8         84.99         87.12         3.99 o                         
  -4  11   8        116.41        121.12         5.34 o                         
  -3  11   8         64.64         60.10         3.35 o                         
  -2  11   8         52.04         44.34         4.67 o                         
  -1  11   8         67.08         66.27         4.91 o                         
   0  11   8        189.12        183.57         3.96 o                         
   1  11   8         14.70         13.63         1.23 o                         
   2  11   8        169.02        172.36         3.28 o                         
   3  11   8         22.28         21.92         1.56 o                         
   4  11   8         33.68         29.74         1.67 o                         
   5  11   8          1.03          4.16         2.02 o                         
   6  11   8         19.82         15.85         2.29 o                         
   7  11   8         49.77         45.72         3.92 o                         
  -4  12   8         18.05         17.38         2.79 o                         
  -3  12   8          0.50          0.22         2.39 o                         
  -2  12   8          5.60          4.92         2.30 o                         
  -1  12   8         13.75         10.93         2.34 o                         
   0  12   8          2.84          4.63         2.16 o                         
   1  12   8         18.28         17.93         1.45 o                         
   2  12   8         76.41         78.54         2.84 o                         
   3  12   8         22.30         19.76         1.32 o                         
 -15   0   9        287.15        307.02        13.78 o                         
 -13   0   9         11.34          6.01         1.43 o                         
 -11   0   9       1372.73       1319.23        19.07 o                         
  -9   0   9        466.22        449.39         6.05 o                         
  -7   0   9          0.76          1.32         0.65 o                         
  -5   0   9       1156.05       1192.85        13.79 o                         
  -3   0   9        172.32        155.13         2.02 o                         
  -1   0   9        159.41        124.86         1.60 o                         
   1   0   9        784.52        773.70        15.35 o                         
   3   0   9       4109.57       4525.54        45.12 o                         
   5   0   9       1906.46       2148.62        20.94 o                         
   7   0   9        657.80        654.33         7.80 o                         
   9   0   9          2.80          2.12         1.17 o                         
  11   0   9         91.60         90.88         3.39 o                         
  13   0   9          7.72          4.46         2.29 o                         
  15   0   9        132.20        148.42         6.77 o                         
 -16   1   9         19.50         20.99         2.77 o                         
 -15   1   9        249.49        266.06         7.06 o                         
 -14   1   9         46.56         43.14         2.28 o                         
 -13   1   9        185.03        192.08         3.52 o                         
 -12   1   9         32.65         29.34         1.10 o                         
 -11   1   9        762.78        793.65         8.00 o                         
 -10   1   9        144.09        139.35         1.87 o                         
  -9   1   9        816.65        807.51         6.65 o                         
  -8   1   9         24.09         17.32         0.69 o                         
  -7   1   9        531.87        502.69         4.28 o                         
  -6   1   9       1706.22       1830.55        13.93 o                         
  -5   1   9         19.71         29.40         0.90 o                         
  -4   1   9        784.55        786.56         6.26 o                         
  -3   1   9        335.25        366.51         2.95 o                         
  -2   1   9        934.20        960.90         7.37 o                         
  -1   1   9         89.81         90.13         0.96 o                         
   0   1   9        679.41        767.43         5.47 o                         
   1   1   9        829.33        815.93         5.93 o                         
   2   1   9        164.95        189.27         1.67 o                         
   3   1   9        746.95        723.23         5.49 o                         
   4   1   9         11.77         18.21         0.66 o                         
   5   1   9       1996.80       2115.51        15.58 o                         
   6   1   9        146.69        137.27         1.56 o                         
   7   1   9       2115.12       2106.06        15.34 o                         
   8   1   9          0.63         -0.51         0.76 o                         
   9   1   9        108.91         96.63         1.60 o                         
  10   1   9        117.99        104.20         2.29 o                         
  11   1   9          0.65         -0.18         1.01 o                         
  12   1   9         15.46         13.39         1.51 o                         
  13   1   9        156.29        167.46         4.11 o                         
  14   1   9          0.25         -1.31         1.86 o                         
  15   1   9         89.21         84.57         4.55 o                         
 -16   2   9         11.40         12.52         3.63 o                         
 -15   2   9          0.17          0.98         2.10 o                         
 -14   2   9         36.82         27.79         1.89 o                         
 -13   2   9         50.84         46.58         1.87 o                         
 -12   2   9        328.93        322.82         3.74 o                         
 -11   2   9        220.99        209.40         2.59 o                         
 -10   2   9         64.62         67.36         1.47 o                         
  -9   2   9         47.96         52.39         1.33 o                         
  -8   2   9         24.70         14.73         0.60 o                         
  -7   2   9        533.00        520.51         4.29 o                         
  -6   2   9         26.99         24.85         0.69 o                         
  -5   2   9        507.25        493.45         4.01 o                         
  -4   2   9       2047.08       2190.42        15.67 o                         
  -3   2   9        404.53        361.16         2.77 o                         
  -2   2   9         35.62         31.27         0.68 o                         
  -1   2   9         20.92          7.24         0.63 o                         
   0   2   9       3119.37       3365.86        25.58 o                         
   1   2   9         28.24         18.31         0.68 o                         
   2   2   9         72.11         67.78         0.83 o                         
   3   2   9        130.71        132.01         1.32 o                         
   4   2   9        878.41        920.36         7.05 o                         
   5   2   9          2.84          2.78         0.40 o                         
   6   2   9         98.37        109.74         1.39 o                         
   7   2   9        474.85        451.66         4.06 o                         
   8   2   9        401.70        390.27         3.71 o                         
   9   2   9         20.07         38.29         1.47 o                         
  10   2   9         79.78         91.10         1.81 o                         
  11   2   9        442.03        462.15         7.84 o                         
  12   2   9          6.43          2.14         1.35 o                         
  13   2   9        370.56        385.38         6.54 o                         
  14   2   9         21.28         22.78         2.21 o                         
  15   2   9         34.64         24.25         2.54 o                         
 -15   3   9         36.00         41.07         2.87 o                         
 -14   3   9         45.87         38.12         2.08 o                         
 -13   3   9         74.68         74.29         2.67 o                         
 -12   3   9         74.42         68.82         1.82 o                         
 -11   3   9          0.32         -0.49         0.73 o                         
 -10   3   9        348.21        334.03         3.46 o                         
  -9   3   9        887.21        865.54         7.09 o                         
  -8   3   9       1211.07       1150.13         8.95 o                         
  -7   3   9        291.52        294.49         2.68 o                         
  -6   3   9        235.64        249.88         2.22 o                         
  -5   3   9         29.70         24.67         0.64 o                         
  -4   3   9        500.60        513.10         4.12 o                         
  -3   3   9        309.44        302.03         2.52 o                         
  -2   3   9        171.30        177.67         1.64 o                         
  -1   3   9       1102.49       1196.86         9.23 o                         
   0   3   9         32.81         20.35         0.60 o                         
   1   3   9         18.20         17.11         0.77 o                         
   2   3   9       1173.24       1274.33         9.88 o                         
   3   3   9       1047.19       1026.66         7.86 o                         
   4   3   9        737.49        766.98         6.23 o                         
   5   3   9        187.27        184.93         1.98 o                         
   6   3   9        673.74        697.07         5.80 o                         
   7   3   9        197.41        172.61         2.03 o                         
   8   3   9        100.21        107.05         1.66 o                         
   9   3   9         26.83         23.87         1.50 o                         
  10   3   9         86.74         76.98         1.72 o                         
  11   3   9         59.05         71.65         1.74 o                         
  12   3   9         38.52         37.65         2.37 o                         
  13   3   9         13.43         11.98         1.72 o                         
  14   3   9        107.64        113.28         4.72 o                         
 -15   4   9         71.12         59.90         4.60 o                         
 -14   4   9        171.99        174.50         4.10 o                         
 -13   4   9          6.40          4.74         1.23 o                         
 -12   4   9        106.27        111.34         4.18 o                         
 -11   4   9         92.31        103.52         2.14 o                         
 -10   4   9         36.21         41.27         1.10 o                         
  -9   4   9          9.57         11.56         0.96 o                         
  -8   4   9         62.37         54.13         1.02 o                         
  -7   4   9        395.06        395.65         3.58 o                         
  -6   4   9        779.58        751.01         6.09 o                         
  -5   4   9        559.40        491.18         4.02 o                         
  -4   4   9         40.19         52.37         0.91 o                         
  -3   4   9        657.59        728.09         5.41 o                         
  -2   4   9        100.10        104.18         1.19 o                         
  -1   4   9        323.17        355.99         2.84 o                         
   0   4   9        282.24        273.39         2.51 o                         
   1   4   9        242.66        230.02         2.20 o                         
   2   4   9        262.89        267.38         2.70 o                         
   3   4   9          7.84         10.13         0.51 o                         
   4   4   9          0.91          0.04         0.42 o                         
   5   4   9         62.50         62.81         1.15 o                         
   6   4   9        407.69        413.57         3.87 o                         
   7   4   9         70.61         70.28         1.37 o                         
   8   4   9         23.51         20.56         0.91 o                         
   9   4   9         52.74         45.16         2.20 o                         
  10   4   9        175.29        191.28         2.85 o                         
  11   4   9         47.76         40.04         1.64 o                         
  12   4   9         10.15          7.19         1.61 o                         
  13   4   9         12.71          8.79         1.78 o                         
  14   4   9         83.04         85.66         4.41 o                         
 -15   5   9         37.50         29.12         6.81 o                         
 -14   5   9         11.46          9.45         1.26 o                         
 -13   5   9          2.24          0.87         1.28 o                         
 -12   5   9        111.01        124.66         2.55 o                         
 -11   5   9        138.22        120.97         2.12 o                         
 -10   5   9         55.41         59.97         1.64 o                         
  -9   5   9        286.23        270.52         2.74 o                         
  -8   5   9         24.29         26.17         0.78 o                         
  -7   5   9         80.84         76.19         1.13 o                         
  -6   5   9       1129.07       1099.20         8.58 o                         
  -5   5   9        138.82        155.70         1.69 o                         
  -4   5   9       2392.25       2344.52        17.65 o                         
  -3   5   9        451.21        463.43         3.81 o                         
  -2   5   9       2289.14       2310.47        16.54 o                         
  -1   5   9        154.13        191.41         1.81 o                         
   0   5   9        193.41        177.40         1.84 o                         
   1   5   9        111.89         93.10         1.29 o                         
   2   5   9        129.58        119.94         1.35 o                         
   3   5   9          0.32          0.84         0.46 o                         
   4   5   9        240.65        244.32         2.36 o                         
   5   5   9        164.56        167.35         2.13 o                         
   6   5   9        625.89        591.92         5.29 o                         
   7   5   9        106.78        114.67         1.98 o                         
   8   5   9        131.54        129.73         2.06 o                         
   9   5   9         19.05         16.01         0.95 o                         
  10   5   9        115.00        114.07         2.25 o                         
  11   5   9         20.28         19.88         1.29 o                         
  12   5   9         83.71         97.93         3.36 o                         
  13   5   9         16.46         12.47         2.07 o                         
  14   5   9         76.18         81.95         3.87 o                         
 -14   6   9         47.57         45.94         3.20 o                         
 -13   6   9         51.95         56.11         4.05 o                         
 -12   6   9        113.07        109.74         4.58 o                         
 -11   6   9         26.39         27.61         2.11 o                         
 -10   6   9        227.37        230.42         3.40 o                         
  -9   6   9         59.04         48.27         2.00 o                         
  -8   6   9         10.01         15.40         0.94 o                         
  -7   6   9         49.76         37.74         1.80 o                         
  -6   6   9         18.55         15.18         1.04 o                         
  -5   6   9         51.18         55.38         1.48 o                         
  -4   6   9          0.07          7.41         0.84 o                         
  -3   6   9        982.98       1004.87         7.53 o                         
  -2   6   9         69.98         90.69         1.25 o                         
  -1   6   9        295.43        288.46         2.72 o                         
   0   6   9        203.67        196.98         2.02 o                         
   1   6   9          9.82         10.03         0.85 o                         
   2   6   9        235.62        221.30         2.14 o                         
   3   6   9          8.21          8.23         0.56 o                         
   4   6   9        247.09        255.41         2.62 o                         
   5   6   9         23.33         23.45         1.35 o                         
   6   6   9       1029.96       1056.97         9.74 o                         
   7   6   9        165.97        159.15         2.33 o                         
   8   6   9        213.16        210.71         3.02 o                         
   9   6   9        166.05        166.01         2.46 o                         
  10   6   9          6.03          5.35         1.14 o                         
  11   6   9          0.30          1.30         1.25 o                         
  12   6   9          1.56          1.23         1.68 o                         
  13   6   9          8.65          4.40         2.02 o                         
 -13   7   9          2.78         -1.18         2.39 o                         
 -12   7   9         66.81         67.70         3.91 o                         
 -11   7   9         39.95         40.29         3.05 o                         
 -10   7   9         63.04         68.64         3.27 o                         
  -9   7   9          0.16          1.25         1.74 o                         
  -8   7   9          7.58          5.97         1.07 o                         
  -7   7   9         14.05         10.21         1.04 o                         
  -6   7   9          1.50          2.52         0.89 o                         
  -5   7   9         79.71         83.48         3.72 o                         
  -4   7   9        624.45        627.07         6.67 o                         
  -3   7   9         68.04         65.53         1.45 o                         
  -2   7   9        167.30        175.74         2.06 o                         
  -1   7   9         56.38         59.76         1.18 o                         
   0   7   9         72.53         70.60         1.20 o                         
   1   7   9         31.64         30.51         1.04 o                         
   2   7   9          0.05          0.10         0.49 o                         
   3   7   9        140.23        126.09         1.82 o                         
   4   7   9          2.91          3.99         0.64 o                         
   5   7   9         23.76         19.30         1.25 o                         
   6   7   9        765.03        788.04         9.46 o                         
   7   7   9         23.22         21.44         1.00 o                         
   8   7   9         10.39          8.82         0.92 o                         
   9   7   9         30.23         31.51         1.48 o                         
  10   7   9         55.68         50.12         2.96 o                         
  11   7   9          2.90          0.26         1.77 o                         
  12   7   9        153.29        154.21         4.54 o                         
 -12   8   9        241.87        243.50         7.21 o                         
 -11   8   9         21.95         19.82         2.24 o                         
 -10   8   9        361.00        378.70         6.91 o                         
  -9   8   9          0.34          0.77         1.53 o                         
  -8   8   9         15.72         11.62         1.51 o                         
  -7   8   9         31.67         33.69         2.64 o                         
  -6   8   9         53.07         58.80         2.40 o                         
  -5   8   9         38.19         38.17         2.49 o                         
  -4   8   9         59.96         54.13         2.16 o                         
  -3   8   9        520.84        534.62         8.09 o                         
  -2   8   9         53.88         52.34         2.18 o                         
  -1   8   9          5.91          4.96         0.87 o                         
   0   8   9        223.45        229.03         3.50 o                         
   1   8   9         27.53         26.55         1.26 o                         
   2   8   9        113.36        122.96         2.20 o                         
   3   8   9         27.40         23.72         1.00 o                         
   4   8   9       2023.02       2071.77        26.28 o                         
   5   8   9         11.62          8.04         0.95 o                         
   6   8   9        994.92       1020.54        11.29 o                         
   7   8   9         74.63         72.45         2.22 o                         
   8   8   9        181.45        180.51         3.34 o                         
   9   8   9         10.73          7.22         1.12 o                         
  10   8   9          1.04         -0.90         1.37 o                         
  11   8   9        172.92        178.49         4.01 o                         
 -11   9   9         34.53         35.04         2.68 o                         
 -10   9   9          0.06         -0.72         1.91 o                         
  -9   9   9          0.03         -1.68         1.80 o                         
  -8   9   9          6.73          7.20         1.77 o                         
  -7   9   9          0.10          0.15         1.65 o                         
  -6   9   9         66.61         67.82         3.30 o                         
  -5   9   9         54.51         50.79         2.22 o                         
  -4   9   9        365.39        387.16         6.52 o                         
  -3   9   9         40.85         38.44         4.11 o                         
  -2   9   9        593.58        620.09        10.37 o                         
  -1   9   9         52.40         47.37         1.55 o                         
   0   9   9         19.41         21.90         1.10 o                         
   1   9   9         47.58         45.92         1.58 o                         
   2   9   9        101.05         99.82         2.18 o                         
   3   9   9        102.26        115.12         2.08 o                         
   4   9   9         35.00         32.92         1.26 o                         
   5   9   9        242.71        241.63         3.80 o                         
   6   9   9          4.13          3.11         0.99 o                         
   7   9   9        154.01        159.77         3.13 o                         
   8   9   9         47.96         46.88         2.27 o                         
   9   9   9          4.13          4.93         1.13 o                         
  10   9   9        149.00        160.86         6.19 o                         
  -9  10   9         33.44         29.05         2.26 o                         
  -8  10   9         36.67         34.05         2.39 o                         
  -7  10   9         22.91         20.76         2.48 o                         
  -6  10   9         66.31         70.65         4.06 o                         
  -5  10   9        206.10        215.94         5.80 o                         
  -4  10   9          0.56         -1.12         1.76 o                         
  -3  10   9        504.17        506.16        11.91 o                         
  -2  10   9         15.25         10.74         1.95 o                         
  -1  10   9        391.69        408.56         6.46 o                         
   0  10   9        123.57        117.40         3.00 o                         
   1  10   9         67.48         64.61         2.43 o                         
   2  10   9        107.52        100.58         2.77 o                         
   3  10   9         95.42        100.45         2.95 o                         
   4  10   9         67.47         67.42         2.52 o                         
   5  10   9          0.74          0.23         1.29 o                         
   6  10   9         80.73         83.43         4.14 o                         
   7  10   9         75.97         73.52         3.81 o                         
   8  10   9          4.70          8.60         2.31 o                         
  -7  11   9        104.79        110.57         4.34 o                         
  -6  11   9          1.24         -1.63         2.34 o                         
  -5  11   9          3.93          4.62         1.89 o                         
  -4  11   9         60.83         61.95         4.07 o                         
  -3  11   9         10.20          8.36         1.81 o                         
  -2  11   9         11.85         10.60         2.22 o                         
  -1  11   9          1.93         -0.42         1.93 o                         
   0  11   9          1.29          0.12         1.27 o                         
   1  11   9         50.72         43.68         1.84 o                         
   2  11   9         60.50         62.77         2.68 o                         
   3  11   9        270.96        278.55         4.98 o                         
   4  11   9          3.08          1.40         1.18 o                         
   5  11   9         68.38         62.78         4.15 o                         
   6  11   9          4.65          3.25         2.20 o                         
  -4  12   9         16.56         17.72         3.33 o                         
  -3  12   9         78.20         73.59         7.72 o                         
  -2  12   9          0.02          0.50         2.33 o                         
  -1  12   9         97.82        104.88         5.00 o                         
   0  12   9          1.65          4.51         2.41 o                         
   1  12   9         80.64         80.91         2.88 o                         
   2  12   9         12.47         10.35         1.81 o                         
   3  12   9         57.12         48.80         3.39 o                         
 -16   0  10        116.83        118.35         7.95 o                         
 -14   0  10         81.15         71.33         3.84 o                         
 -12   0  10         26.12         28.99         2.45 o                         
 -10   0  10        499.60        473.78         6.50 o                         
  -8   0  10        603.65        565.72         7.09 o                         
  -6   0  10        162.58        167.65         2.56 o                         
  -4   0  10          1.93          5.66         0.99 o                         
  -2   0  10         12.14          5.06         0.43 o                         
   0   0  10          1.01          8.29         0.51 o                         
   2   0  10       2062.00       2064.95        20.99 o                         
   4   0  10       2116.26       2138.92        21.82 o                         
   6   0  10         60.93         43.83         1.20 o                         
   8   0  10        599.39        532.98         6.68 o                         
  10   0  10         23.33         34.10         3.34 o                         
  12   0  10        512.74        561.76        11.20 o                         
  14   0  10        240.29        246.07         8.00 o                         
 -16   1  10          2.07          1.43         2.47 o                         
 -15   1  10          6.82          6.55         2.25 o                         
 -14   1  10          8.88         11.04         1.48 o                         
 -13   1  10         69.77         64.42         2.56 o                         
 -12   1  10          2.45          3.13         0.82 o                         
 -11   1  10         47.27         40.35         1.59 o                         
 -10   1  10        258.37        266.95         2.96 o                         
  -9   1  10        361.59        342.64         3.40 o                         
  -8   1  10       3073.37       3166.51        23.82 o                         
  -7   1  10        322.69        315.18         2.94 o                         
  -6   1  10       2267.09       2275.34        17.21 o                         
  -5   1  10        592.91        607.19         7.76 o                         
  -4   1  10       1274.60       1350.16        10.31 o                         
  -3   1  10        433.95        453.38         3.71 o                         
  -2   1  10       2331.12       2421.37        20.16 o                         
  -1   1  10       1517.46       1643.09        11.33 o                         
   0   1  10       1459.73       1591.15        10.99 o                         
   1   1  10        309.01        371.14         2.93 o                         
   2   1  10        128.25        143.40         1.46 o                         
   3   1  10        671.20        684.17         5.26 o                         
   4   1  10       1039.59       1073.73         7.83 o                         
   5   1  10         59.39         40.19         1.04 o                         
   6   1  10        256.84        289.97         2.64 o                         
   7   1  10          3.51          6.17         0.50 o                         
   8   1  10         34.09         55.61         1.64 o                         
   9   1  10         28.54         26.16         0.95 o                         
  10   1  10         31.59         30.05         1.27 o                         
  11   1  10          0.37          0.14         1.09 o                         
  12   1  10         31.34         19.59         1.69 o                         
  13   1  10         69.22         74.88         3.40 o                         
  14   1  10        238.54        260.36         5.85 o                         
  15   1  10         63.50         52.02         2.83 o                         
 -16   2  10         49.67         45.08         5.11 o                         
 -15   2  10         10.26         11.52         2.53 o                         
 -14   2  10        307.85        318.55         6.54 o                         
 -13   2  10          3.98          3.55         1.08 o                         
 -12   2  10         56.72         52.91         1.73 o                         
 -11   2  10         13.18         12.89         0.73 o                         
 -10   2  10        207.80        181.75         2.26 o                         
  -9   2  10         55.70         61.38         1.23 o                         
  -8   2  10         24.95         19.86         0.83 o                         
  -7   2  10          1.53         -0.42         0.42 o                         
  -6   2  10        134.26        137.43         1.53 o                         
  -5   2  10        407.35        451.69         3.64 o                         
  -4   2  10         32.85         18.38         0.61 o                         
  -3   2  10          3.14          8.33         0.52 o                         
  -2   2  10        435.90        543.63         4.20 o                         
  -1   2  10        812.12        834.28         6.50 o                         
   0   2  10          4.62         10.60         0.56 o                         
   1   2  10       1041.66       1090.65         8.06 o                         
   2   2  10        804.82        777.79         5.74 o                         
   3   2  10        729.00        813.82         6.82 o                         
   4   2  10         36.78         22.68         0.92 o                         
   5   2  10        340.53        346.69         2.99 o                         
   6   2  10        963.36        962.18         7.56 o                         
   7   2  10        711.51        735.20         6.00 o                         
   8   2  10        318.67        371.16         3.48 o                         
   9   2  10        283.00        282.83         3.36 o                         
  10   2  10          0.03         -0.65         0.65 o                         
  11   2  10        398.65        416.29         5.59 o                         
  12   2  10         96.04         96.22         3.37 o                         
  13   2  10         33.92         34.48         2.38 o                         
  14   2  10          4.11          0.43         1.89 o                         
 -15   3  10        149.52        151.21         5.96 o                         
 -14   3  10         74.38         81.74         3.53 o                         
 -13   3  10         17.31         19.58         1.71 o                         
 -12   3  10         47.63         58.75         1.80 o                         
 -11   3  10         27.01         26.41         1.31 o                         
 -10   3  10        114.32        121.30         1.83 o                         
  -9   3  10         19.00         20.13         0.96 o                         
  -8   3  10        368.83        336.41         3.25 o                         
  -7   3  10        118.70        136.07         1.48 o                         
  -6   3  10       1189.96       1122.02         8.35 o                         
  -5   3  10        280.12        256.68         2.34 o                         
  -4   3  10        323.16        310.80         2.63 o                         
  -3   3  10        330.99        326.11         2.65 o                         
  -2   3  10        263.55        243.35         2.13 o                         
  -1   3  10        240.23        241.00         2.19 o                         
   0   3  10         36.85         26.87         0.86 o                         
   1   3  10          0.07          0.01         0.39 o                         
   2   3  10         99.44         75.61         1.40 o                         
   3   3  10         27.19         31.32         0.70 o                         
   4   3  10          9.55          2.43         0.50 o                         
   5   3  10        509.48        552.47         4.72 o                         
   6   3  10        575.25        588.69         5.04 o                         
   7   3  10        778.02        744.66         6.26 o                         
   8   3  10        267.28        257.21         3.20 o                         
   9   3  10          0.08          0.11         0.78 o                         
  10   3  10         13.71         13.33         0.97 o                         
  11   3  10        163.41        174.09         3.00 o                         
  12   3  10         44.59         40.83         2.78 o                         
  13   3  10        115.13        127.48         3.98 o                         
  14   3  10        129.35        137.91         4.65 o                         
 -15   4  10         43.78         43.70         3.22 o                         
 -14   4  10         33.62         36.44         2.24 o                         
 -13   4  10         29.01         32.41         1.93 o                         
 -12   4  10         25.63         22.10         1.42 o                         
 -11   4  10        123.04        131.06         2.19 o                         
 -10   4  10        334.89        345.62         3.67 o                         
  -9   4  10        192.22        199.66         2.27 o                         
  -8   4  10         15.77         10.06         0.69 o                         
  -7   4  10        122.05        119.53         1.51 o                         
  -6   4  10        232.33        188.49         1.95 o                         
  -5   4  10          0.16          0.81         0.50 o                         
  -4   4  10        627.01        647.16         5.15 o                         
  -3   4  10       1026.96        989.92         7.39 o                         
  -2   4  10        300.37        298.27         2.44 o                         
  -1   4  10         24.26         14.35         0.55 o                         
   0   4  10         40.49         38.11         0.83 o                         
   1   4  10          6.02          4.86         0.43 o                         
   2   4  10         30.03         29.03         0.91 o                         
   3   4  10        190.53        192.80         2.02 o                         
   4   4  10         86.49         76.42         1.30 o                         
   5   4  10        449.13        456.32         4.04 o                         
   6   4  10        185.61        172.76         2.02 o                         
   7   4  10         85.00         84.85         1.53 o                         
   8   4  10        101.80         99.13         1.84 o                         
   9   4  10         68.30         61.86         1.73 o                         
  10   4  10         40.41         32.99         1.32 o                         
  11   4  10         40.84         38.56         1.67 o                         
  12   4  10         35.55         30.13         2.76 o                         
  13   4  10        210.10        224.17         4.98 o                         
  14   4  10         66.30         63.77         3.63 o                         
 -14   5  10          3.78          2.17         1.33 o                         
 -13   5  10        557.43        567.04         8.45 o                         
 -12   5  10          0.92          1.09         0.95 o                         
 -11   5  10        546.78        569.21         6.70 o                         
 -10   5  10         11.78         11.30         0.65 o                         
  -9   5  10          9.47          9.79         0.61 o                         
  -8   5  10         76.14         67.58         1.18 o                         
  -7   5  10        228.68        235.62         2.29 o                         
  -6   5  10         85.89         79.78         1.48 o                         
  -5   5  10         10.58         13.39         0.51 o                         
  -4   5  10        524.31        553.25         4.40 o                         
  -3   5  10        379.12        360.83         2.97 o                         
  -2   5  10        462.75        438.81         3.50 o                         
  -1   5  10        779.42        772.78         5.77 o                         
   0   5  10         72.33         63.74         1.10 o                         
   1   5  10        670.28        676.22         5.74 o                         
   2   5  10        334.83        326.68         3.10 o                         
   3   5  10       1420.92       1433.52        10.94 o                         
   4   5  10         63.64         51.30         1.22 o                         
   5   5  10        616.29        628.38         5.35 o                         
   6   5  10          5.11          2.93         0.70 o                         
   7   5  10        327.73        321.41         3.73 o                         
   8   5  10        124.91        123.03         2.16 o                         
   9   5  10         34.85         33.04         1.27 o                         
  10   5  10         18.19         16.21         1.20 o                         
  11   5  10          1.39         -1.13         1.13 o                         
  12   5  10         14.39         12.33         1.87 o                         
  13   5  10         15.52         10.73         2.01 o                         
 -14   6  10        178.95        181.98         6.37 o                         
 -13   6  10          0.53          3.71         2.21 o                         
 -12   6  10         66.33         64.02         3.52 o                         
 -11   6  10        112.25        101.09         3.20 o                         
 -10   6  10         16.02         12.91         1.27 o                         
  -9   6  10        237.51        242.13         3.35 o                         
  -8   6  10        211.45        209.62         2.93 o                         
  -7   6  10        276.88        276.22         3.77 o                         
  -6   6  10         56.76         55.05         2.30 o                         
  -5   6  10        400.46        392.65         4.19 o                         
  -4   6  10        706.52        720.75         5.85 o                         
  -3   6  10       1265.53       1319.47         9.78 o                         
  -2   6  10       3422.89       3465.07        24.66 o                         
  -1   6  10        117.88         96.87         1.28 o                         
   0   6  10       1504.56       1492.94        11.58 o                         
   1   6  10        746.40        768.87         6.35 o                         
   2   6  10        353.99        334.31         3.18 o                         
   3   6  10        184.72        182.78         2.61 o                         
   4   6  10         20.08         18.39         0.79 o                         
   5   6  10         62.09         65.86         1.53 o                         
   6   6  10          1.12          1.07         0.73 o                         
   7   6  10        306.54        312.73         4.02 o                         
   8   6  10         30.33         28.26         1.32 o                         
   9   6  10        178.90        178.99         3.02 o                         
  10   6  10          9.84          6.13         1.25 o                         
  11   6  10         49.07         51.22         2.21 o                         
  12   6  10          0.28          0.37         1.74 o                         
  13   6  10         86.85        100.11         4.77 o                         
 -13   7  10         45.99         39.89         2.89 o                         
 -12   7  10          0.04          1.82         2.23 o                         
 -11   7  10          0.84          2.63         1.56 o                         
 -10   7  10         20.26         22.45         2.38 o                         
  -9   7  10         19.63         22.51         1.63 o                         
  -8   7  10         12.76          9.24         1.11 o                         
  -7   7  10          4.08          3.13         1.10 o                         
  -6   7  10          0.71          0.17         0.96 o                         
  -5   7  10        239.25        241.57         3.46 o                         
  -4   7  10          8.32          7.24         0.94 o                         
  -3   7  10        106.02        103.62         1.51 o                         
  -2   7  10          9.67          7.80         0.53 o                         
  -1   7  10         19.07         19.99         0.97 o                         
   0   7  10         30.26         28.96         0.82 o                         
   1   7  10        177.28        170.96         2.01 o                         
   2   7  10        137.32        139.15         2.62 o                         
   3   7  10        878.24        891.83         8.97 o                         
   4   7  10         92.69         84.39         2.27 o                         
   5   7  10        383.74        389.62         4.59 o                         
   6   7  10          1.65          0.21         0.87 o                         
   7   7  10        431.42        431.06         5.19 o                         
   8   7  10          5.83          6.35         1.00 o                         
   9   7  10         12.91         11.54         1.11 o                         
  10   7  10         48.10         45.74         2.23 o                         
  11   7  10        114.01        122.51         3.62 o                         
  12   7  10          0.20          0.48         2.43 o                         
 -12   8  10         29.58         28.09         4.30 o                         
 -11   8  10         13.55         12.44         2.79 o                         
 -10   8  10          2.97          3.04         1.67 o                         
  -9   8  10         51.08         50.02         2.55 o                         
  -8   8  10         22.28         16.76         1.75 o                         
  -7   8  10        209.92        226.32         5.01 o                         
  -6   8  10        187.27        183.84         3.59 o                         
  -5   8  10       1044.27       1038.09        13.88 o                         
  -4   8  10         66.86         62.24         2.35 o                         
  -3   8  10        186.05        175.90         6.76 o                         
  -2   8  10          7.64          8.21         0.62 o                         
  -1   8  10        306.56        298.33         3.98 o                         
   0   8  10         71.26         74.77         1.75 o                         
   1   8  10        199.07        192.42         2.69 o                         
   2   8  10        205.26        198.12         2.81 o                         
   3   8  10          6.93          4.22         0.86 o                         
   4   8  10         11.89          9.30         1.32 o                         
   5   8  10          0.07          0.27         0.76 o                         
   6   8  10        102.59         94.45         2.17 o                         
   7   8  10        224.25        238.44         3.94 o                         
   8   8  10          2.39          2.61         1.08 o                         
   9   8  10         97.88         91.11         2.63 o                         
  10   8  10         10.30          8.96         1.65 o                         
  11   8  10         48.11         46.76         2.98 o                         
 -11   9  10        113.98        106.05         4.73 o                         
 -10   9  10          0.76          2.57         2.17 o                         
  -9   9  10          2.92          1.18         3.19 o                         
  -8   9  10         39.80         42.60         2.36 o                         
  -7   9  10          0.02         -0.96         2.45 o                         
  -6   9  10          6.08          1.11         1.75 o                         
  -5   9  10         46.00         50.70         3.23 o                         
  -4   9  10         11.39         11.08         1.43 o                         
  -3   9  10        270.30        276.71         5.03 o                         
  -2   9  10          1.30          1.37         1.14 o                         
  -1   9  10        176.37        181.37         2.81 o                         
   0   9  10          7.51          5.79         0.83 o                         
   1   9  10        261.25        270.65         3.63 o                         
   2   9  10         48.28         41.40         1.58 o                         
   3   9  10        212.27        220.05         3.24 o                         
   4   9  10        249.08        264.96         4.22 o                         
   5   9  10         52.53         49.80         2.28 o                         
   6   9  10         35.84         30.16         1.57 o                         
   7   9  10         31.94         32.07         1.82 o                         
   8   9  10        158.28        150.52         3.90 o                         
   9   9  10          0.90         -0.56         1.79 o                         
  10   9  10        153.08        162.19         7.63 o                         
  -9  10  10         77.53         77.65         3.72 o                         
  -8  10  10         45.57         42.80         2.78 o                         
  -7  10  10          7.17          9.05         2.25 o                         
  -6  10  10          6.59          7.40         2.40 o                         
  -5  10  10          1.82          0.93         1.84 o                         
  -4  10  10          0.71         -0.73         1.92 o                         
  -3  10  10         81.21         74.95         6.56 o                         
  -2  10  10         86.52         91.61         3.66 o                         
  -1  10  10          3.95          2.21         1.10 o                         
   0  10  10        221.61        236.09         4.26 o                         
   1  10  10         53.99         54.96         2.24 o                         
   2  10  10        263.17        273.13         4.50 o                         
   3  10  10          2.78          1.43         1.14 o                         
   4  10  10        125.08        120.56         3.22 o                         
   5  10  10        231.81        234.82         4.43 o                         
   6  10  10          4.01          2.14         1.36 o                         
   7  10  10        153.42        152.73         3.96 o                         
   8  10  10          3.40          3.34         2.59 o                         
  -7  11  10         12.57         13.23         2.54 o                         
  -6  11  10        151.21        147.03         5.79 o                         
  -5  11  10         16.31         17.97         3.71 o                         
  -4  11  10         48.00         47.18         3.49 o                         
  -3  11  10         39.51         35.75         3.17 o                         
  -2  11  10          9.33          4.94         3.15 o                         
  -1  11  10        177.66        176.36         5.57 o                         
   0  11  10          6.86          8.67         1.21 o                         
   1  11  10          9.22          7.27         1.29 o                         
   2  11  10          0.02          1.28         1.24 o                         
   3  11  10          7.88          2.07         1.36 o                         
   4  11  10         18.71         18.85         1.57 o                         
   5  11  10         18.46         18.45         1.93 o                         
   6  11  10         35.59         32.97         3.91 o                         
  -3  12  10         18.59         22.64         3.36 o                         
  -2  12  10         37.82         38.21         4.67 o                         
  -1  12  10          0.41         -1.03         2.17 o                         
   0  12  10         62.22         63.70         3.52 o                         
   1  12  10         15.38         14.60         1.45 o                         
   2  12  10        139.67        134.53        13.27 o                         
 -15   0  11         45.90         37.84         4.05 o                         
 -13   0  11         70.36         70.75         3.80 o                         
 -11   0  11        479.48        497.67         8.46 o                         
  -9   0  11        794.89        771.31        10.70 o                         
  -7   0  11       2237.34       2260.39        24.40 o                         
  -5   0  11        410.54        364.92         4.88 o                         
  -3   0  11       1418.20       1384.41        14.29 o                         
  -1   0  11        769.43        914.42         9.63 o                         
   1   0  11         14.15         19.26         0.88 o                         
   3   0  11        285.66        290.26         3.57 o                         
   5   0  11        491.97        505.62         6.25 o                         
   7   0  11          0.12          8.38         1.45 o                         
   9   0  11        267.50        312.71         4.94 o                         
  11   0  11         86.09         75.19         3.50 o                         
  13   0  11        137.54        149.28         6.17 o                         
 -16   1  11         47.32         45.45         3.34 o                         
 -15   1  11          8.10          9.43         2.37 o                         
 -14   1  11          0.01          1.31         1.33 o                         
 -13   1  11          0.12         -0.48         1.13 o                         
 -12   1  11         91.80         84.13         1.98 o                         
 -11   1  11         45.64         32.59         2.10 o                         
 -10   1  11         11.76          8.79         0.97 o                         
  -9   1  11         28.10         22.03         0.91 o                         
  -8   1  11         28.46         26.85         1.08 o                         
  -7   1  11        620.37        603.85         5.11 o                         
  -6   1  11        328.77        306.81         2.86 o                         
  -5   1  11       1088.74       1076.32         8.52 o                         
  -4   1  11        134.02        127.09         1.36 o                         
  -3   1  11        193.55        178.80         1.69 o                         
  -2   1  11        230.15        260.95         2.18 o                         
  -1   1  11        221.92        230.23         1.96 o                         
   0   1  11        458.68        570.03         4.22 o                         
   1   1  11         42.24         20.66         0.88 o                         
   2   1  11        330.41        379.88         3.14 o                         
   3   1  11         22.05         11.52         0.46 o                         
   4   1  11        155.14        154.40         1.62 o                         
   5   1  11        458.39        413.71         3.48 o                         
   6   1  11        132.11         94.07         1.60 o                         
   7   1  11        230.67        228.27         2.22 o                         
   8   1  11        474.98        459.66         4.12 o                         
   9   1  11        390.97        422.03         4.33 o                         
  10   1  11         27.59         22.44         1.31 o                         
  11   1  11        265.11        293.65         5.63 o                         
  12   1  11         80.53         80.83         3.03 o                         
  13   1  11        135.37        129.88         4.24 o                         
  14   1  11         17.24         15.76         2.43 o                         
 -15   2  11         19.94         18.54         2.55 o                         
 -14   2  11          1.39          3.11         1.65 o                         
 -13   2  11        160.64        154.80         3.24 o                         
 -12   2  11        175.04        171.33         2.74 o                         
 -11   2  11        121.36        127.61         3.10 o                         
 -10   2  11        114.28         99.22         2.21 o                         
  -9   2  11         87.32         98.58         1.67 o                         
  -8   2  11       1237.79       1273.13        10.05 o                         
  -7   2  11        202.51        210.39         2.06 o                         
  -6   2  11         15.26         11.61         0.57 o                         
  -5   2  11       1966.44       1996.84        14.43 o                         
  -4   2  11         48.13         47.39         0.73 o                         
  -3   2  11        217.16        206.92         1.83 o                         
  -2   2  11       1567.53       1797.68        13.51 o                         
  -1   2  11        605.30        591.53         4.64 o                         
   0   2  11          0.76          2.16         0.37 o                         
   1   2  11          0.42          4.38         0.42 o                         
   2   2  11        423.15        456.01         3.49 o                         
   3   2  11        420.75        387.88         3.18 o                         
   4   2  11        267.38        266.99         2.37 o                         
   5   2  11        101.61         98.88         1.32 o                         
   6   2  11       1089.03       1040.67         8.41 o                         
   7   2  11         15.15         23.15         0.81 o                         
   8   2  11         33.57         37.36         1.02 o                         
   9   2  11        497.74        469.91         5.14 o                         
  10   2  11        128.02        124.40         2.65 o                         
  11   2  11        171.07        156.95         3.32 o                         
  12   2  11         49.97         41.36         2.94 o                         
  13   2  11        141.34        154.19         4.39 o                         
  14   2  11         50.40         48.31         4.91 o                         
 -15   3  11        519.08        539.62        11.39 o                         
 -14   3  11         12.27          8.67         1.89 o                         
 -13   3  11         59.30         54.06         3.21 o                         
 -12   3  11        326.13        320.95         4.43 o                         
 -11   3  11         81.42         67.47         1.67 o                         
 -10   3  11        427.88        418.57         4.24 o                         
  -9   3  11          0.94          0.45         0.77 o                         
  -8   3  11         36.79         32.46         0.94 o                         
  -7   3  11        517.69        553.22         4.75 o                         
  -6   3  11         30.05         16.08         0.63 o                         
  -5   3  11        913.43        895.07         6.95 o                         
  -4   3  11         95.60        115.87         1.28 o                         
  -3   3  11        680.34        683.51         5.13 o                         
  -2   3  11         52.08         59.78         0.89 o                         
  -1   3  11        325.93        317.91         2.85 o                         
   0   3  11         38.63         14.72         0.84 o                         
   1   3  11        801.24        840.12         6.77 o                         
   2   3  11        111.41         93.86         1.25 o                         
   3   3  11        295.43        308.17         2.68 o                         
   4   3  11       2387.56       2447.96        17.69 o                         
   5   3  11        207.39        177.55         1.95 o                         
   6   3  11        206.16        222.70         2.33 o                         
   7   3  11         81.54         69.78         1.35 o                         
   8   3  11         98.03         97.48         1.90 o                         
   9   3  11         22.83         24.02         1.43 o                         
  10   3  11         48.68         49.60         2.39 o                         
  11   3  11          0.75          1.09         1.02 o                         
  12   3  11        177.45        189.29         4.78 o                         
  13   3  11        136.65        130.21         4.08 o                         
  14   3  11         12.62          6.71         2.13 o                         
 -15   4  11          0.30          0.33         4.09 o                         
 -14   4  11         45.16         44.13         2.63 o                         
 -13   4  11         50.71         48.64         2.72 o                         
 -12   4  11         86.99         87.43         2.70 o                         
 -11   4  11          0.06         -0.31         0.81 o                         
 -10   4  11          3.11          4.84         1.09 o                         
  -9   4  11         30.27         21.87         0.86 o                         
  -8   4  11        124.01         95.89         1.37 o                         
  -7   4  11       1037.09       1003.36         7.93 o                         
  -6   4  11        512.20        537.58         4.47 o                         
  -5   4  11         72.89         60.60         1.06 o                         
  -4   4  11       1846.24       1848.42        14.01 o                         
  -3   4  11        450.30        486.37         3.77 o                         
  -2   4  11        449.40        454.38         3.67 o                         
  -1   4  11        171.87        186.78         1.92 o                         
   0   4  11        274.62        272.73         2.51 o                         
   1   4  11         15.72         11.70         0.74 o                         
   2   4  11         18.55         31.56         0.93 o                         
   3   4  11       2253.31       2286.57        17.87 o                         
   4   4  11        586.71        564.79         4.97 o                         
   5   4  11        269.05        259.82         2.71 o                         
   6   4  11         38.61         33.31         1.60 o                         
   7   4  11        175.29        165.40         2.33 o                         
   8   4  11          4.53          1.50         0.69 o                         
   9   4  11         44.67         34.05         1.53 o                         
  10   4  11         25.60         21.96         1.15 o                         
  11   4  11          5.94          7.56         1.30 o                         
  12   4  11         74.70         78.55         3.72 o                         
  13   4  11         18.55         14.71         2.00 o                         
 -14   5  11         14.43         14.59         1.70 o                         
 -13   5  11          2.20          1.90         1.69 o                         
 -12   5  11          5.17          5.96         1.06 o                         
 -11   5  11          0.03         -0.91         0.91 o                         
 -10   5  11         79.29         74.87         1.63 o                         
  -9   5  11        147.43        139.48         1.95 o                         
  -8   5  11        509.81        506.76         4.69 o                         
  -7   5  11        427.60        415.18         3.60 o                         
  -6   5  11        381.48        392.19         3.49 o                         
  -5   5  11         35.36         32.43         1.02 o                         
  -4   5  11         98.49        102.01         1.39 o                         
  -3   5  11         10.83          8.33         0.50 o                         
  -2   5  11        242.28        239.58         2.12 o                         
  -1   5  11        572.37        565.56         4.55 o                         
   0   5  11        201.72        185.93         2.02 o                         
   1   5  11        174.09        150.65         1.85 o                         
   2   5  11       1297.76       1276.81        10.91 o                         
   3   5  11         15.85         16.77         0.74 o                         
   4   5  11        318.19        323.27         3.10 o                         
   5   5  11        122.85        119.96         2.01 o                         
   6   5  11       1160.48       1193.64        10.93 o                         
   7   5  11         34.37         33.17         1.27 o                         
   8   5  11        330.82        332.36         4.49 o                         
   9   5  11         19.64         18.96         1.10 o                         
  10   5  11         26.62         27.11         1.40 o                         
  11   5  11         39.24         33.71         1.74 o                         
  12   5  11        196.22        197.96         5.53 o                         
  13   5  11         11.05          7.48         1.99 o                         
 -13   6  11         61.06         64.90         4.58 o                         
 -12   6  11         55.97         47.21         2.64 o                         
 -11   6  11         68.73         71.68         4.18 o                         
 -10   6  11          2.28          1.81         1.19 o                         
  -9   6  11          1.34          0.41         0.93 o                         
  -8   6  11         84.33         72.99         1.94 o                         
  -7   6  11         42.75         40.73         1.63 o                         
  -6   6  11        144.93        160.99         2.53 o                         
  -5   6  11        462.25        455.66         4.16 o                         
  -4   6  11        239.42        243.47         2.36 o                         
  -3   6  11        211.24        212.39         2.12 o                         
  -2   6  11       1027.90        978.33         7.43 o                         
  -1   6  11          2.76          2.95         0.55 o                         
   0   6  11       1046.31       1044.61         8.38 o                         
   1   6  11       1028.87       1008.56         8.13 o                         
   2   6  11          0.79          0.40         0.60 o                         
   3   6  11       1061.20       1065.85         9.05 o                         
   4   6  11         33.55         35.12         1.18 o                         
   5   6  11          3.18          3.82         0.96 o                         
   6   6  11          8.51          7.59         0.86 o                         
   7   6  11        139.87        120.37         2.47 o                         
   8   6  11         12.57         13.29         1.01 o                         
   9   6  11         17.52         18.24         1.11 o                         
  10   6  11        122.24        117.51         3.05 o                         
  11   6  11          0.61         -0.16         1.38 o                         
  12   6  11        112.99        113.26         4.65 o                         
 -13   7  11         34.15         32.45         3.17 o                         
 -12   7  11        417.38        467.76         9.36 o                         
 -11   7  11         81.20         86.63         4.57 o                         
 -10   7  11        336.87        344.06         6.91 o                         
  -9   7  11         68.77         78.08         3.04 o                         
  -8   7  11         20.22         15.86         1.18 o                         
  -7   7  11         15.16          8.26         1.23 o                         
  -6   7  11        278.38        268.21         4.11 o                         
  -5   7  11         12.06          7.03         0.93 o                         
  -4   7  11        127.03        137.19         2.80 o                         
  -3   7  11         99.77        100.96         1.63 o                         
  -2   7  11         35.31         37.74         1.29 o                         
  -1   7  11         88.58         77.71         1.32 o                         
   0   7  11         10.73          9.68         0.85 o                         
   1   7  11          3.80          2.15         0.75 o                         
   2   7  11          2.59          3.39         0.82 o                         
   3   7  11         26.91         25.36         1.30 o                         
   4   7  11        853.97        882.04        10.38 o                         
   5   7  11        191.81        183.15         3.25 o                         
   6   7  11        349.81        368.66         4.77 o                         
   7   7  11          2.52          0.79         0.95 o                         
   8   7  11         53.73         45.77         1.74 o                         
   9   7  11         54.33         54.27         2.44 o                         
  10   7  11         46.72         40.56         2.61 o                         
  11   7  11          0.06         -0.30         1.73 o                         
 -12   8  11         16.22         16.74         4.09 o                         
 -11   8  11          2.17         -2.30         2.30 o                         
 -10   8  11          6.50          3.90         1.99 o                         
  -9   8  11         25.46         20.50         1.84 o                         
  -8   8  11        384.42        412.23         7.13 o                         
  -7   8  11         18.33         18.67         1.63 o                         
  -6   8  11         15.49         12.77         1.38 o                         
  -5   8  11        185.61        171.44         4.47 o                         
  -4   8  11         99.63         86.59         2.44 o                         
  -3   8  11        109.81        111.90         2.54 o                         
  -2   8  11        196.30        202.62         2.84 o                         
  -1   8  11        397.92        392.10         4.74 o                         
   0   8  11          0.38          0.72         0.61 o                         
   1   8  11         66.04         58.01         1.87 o                         
   2   8  11        100.51         92.24         2.67 o                         
   3   8  11          2.35          3.60         0.98 o                         
   4   8  11          0.03          0.78         0.98 o                         
   5   8  11         22.17         17.21         1.34 o                         
   6   8  11          5.94          4.42         1.01 o                         
   7   8  11          3.05          2.04         1.05 o                         
   8   8  11        130.30        137.58         3.30 o                         
   9   8  11         53.44         48.59         2.44 o                         
  10   8  11         62.40         50.59         3.47 o                         
 -10   9  11         13.69          7.56         2.49 o                         
  -9   9  11         81.81         88.30         4.07 o                         
  -8   9  11         20.50         14.17         1.95 o                         
  -7   9  11         77.25         76.23         4.18 o                         
  -6   9  11        203.39        215.15         5.43 o                         
  -5   9  11         54.52         52.12         4.65 o                         
  -4   9  11        348.69        353.34         6.80 o                         
  -3   9  11          4.35          3.73         1.32 o                         
  -2   9  11         18.37         19.16         0.95 o                         
  -1   9  11         76.60         75.06         1.62 o                         
   0   9  11        322.27        344.06         4.28 o                         
   1   9  11        174.59        181.75         3.20 o                         
   2   9  11        264.86        275.36         4.23 o                         
   3   9  11        130.00        132.44         3.06 o                         
   4   9  11         23.63         24.35         1.63 o                         
   5   9  11        215.62        209.51         4.84 o                         
   6   9  11         33.51         33.18         2.45 o                         
   7   9  11          4.47          1.22         1.25 o                         
   8   9  11         47.99         45.35         2.13 o                         
   9   9  11          0.32          0.41         1.40 o                         
  -9  10  11        103.12        105.71         5.93 o                         
  -8  10  11          4.00          4.09         2.29 o                         
  -7  10  11        120.03        131.96         5.14 o                         
  -6  10  11        116.66        134.37         4.92 o                         
  -5  10  11          3.01          1.14         1.84 o                         
  -4  10  11        104.31         99.18         5.36 o                         
  -3  10  11          4.92          6.23         1.69 o                         
  -2  10  11          0.07          3.39         1.77 o                         
  -1  10  11         33.49         33.52         1.62 o                         
   0  10  11          2.13          2.70         1.06 o                         
   1  10  11        150.42        155.64         3.26 o                         
   2  10  11          2.03          1.14         1.16 o                         
   3  10  11         33.50         35.11         3.04 o                         
   4  10  11         87.25         88.23         2.97 o                         
   5  10  11        105.92        107.71         3.33 o                         
   6  10  11          7.59          4.03         1.56 o                         
   7  10  11        119.38        118.03         3.24 o                         
  -6  11  11          0.07         -2.06         3.11 o                         
  -5  11  11         64.70         56.75         4.62 o                         
  -4  11  11         25.17         14.09         2.94 o                         
  -3  11  11         70.24         64.26         4.48 o                         
  -2  11  11         17.72         22.78         2.81 o                         
  -1  11  11         71.54         60.17         6.84 o                         
   0  11  11          2.07          3.78         1.25 o                         
   1  11  11        137.19        143.38         3.34 o                         
   2  11  11         32.09         33.64         1.93 o                         
   3  11  11         24.58         22.81         1.89 o                         
   4  11  11        209.20        222.33         5.06 o                         
   5  11  11          0.01         -1.41         1.58 o                         
 -14   0  12         79.18         88.10         4.45 o                         
 -12   0  12        147.55        135.27         3.71 o                         
 -10   0  12          4.57          3.76         1.16 o                         
  -8   0  12         45.46         44.53         1.79 o                         
  -6   0  12       2388.17       2404.18        25.79 o                         
  -4   0  12       8426.96       8241.05       110.75 o                         
  -2   0  12         32.15         20.35         1.09 o                         
   0   0  12        985.63       1010.97        10.18 o                         
   2   0  12       1128.61       1219.36        13.46 o                         
   4   0  12         68.07         51.26         2.17 o                         
   6   0  12        232.16        207.62         2.84 o                         
   8   0  12        285.16        248.75         3.80 o                         
  10   0  12          0.80          2.00         2.40 o                         
  12   0  12        453.12        472.42         9.99 o                         
  14   0  12         13.57         11.49         3.16 o                         
 -15   1  12         17.86         12.13         2.42 o                         
 -14   1  12        254.49        259.19         5.14 o                         
 -13   1  12          1.80          2.61         1.29 o                         
 -12   1  12         33.91         27.89         1.16 o                         
 -11   1  12          2.84          2.91         0.88 o                         
 -10   1  12         88.16         78.41         2.03 o                         
  -9   1  12          5.12          4.19         0.69 o                         
  -8   1  12          5.34          2.06         0.58 o                         
  -7   1  12         22.35         26.51         1.05 o                         
  -6   1  12        284.57        279.18         3.96 o                         
  -5   1  12        221.66        217.30         2.11 o                         
  -4   1  12         94.19         86.73         1.15 o                         
  -3   1  12        158.87        178.10         1.72 o                         
  -2   1  12        131.47        140.48         1.39 o                         
  -1   1  12        151.86        173.90         1.62 o                         
   0   1  12       1658.77       1752.32        12.14 o                         
   1   1  12        516.57        589.17         4.62 o                         
   2   1  12       3909.43       3960.89        28.10 o                         
   3   1  12        266.43        256.42         2.35 o                         
   4   1  12        654.24        644.87         5.00 o                         
   5   1  12       1478.43       1539.31        11.43 o                         
   6   1  12         97.45        104.76         1.38 o                         
   7   1  12        289.42        269.79         2.55 o                         
   8   1  12        103.06        104.81         1.54 o                         
   9   1  12          5.77          6.47         0.81 o                         
  10   1  12         54.54         51.50         1.68 o                         
  11   1  12         52.59         41.62         2.06 o                         
  12   1  12          0.96          1.30         1.54 o                         
  13   1  12        137.18        144.73         4.47 o                         
  14   1  12         38.06         32.40         2.58 o                         
 -15   2  12          0.38         -0.54         2.20 o                         
 -14   2  12          2.05          0.50         1.64 o                         
 -13   2  12         89.92         87.91         2.85 o                         
 -12   2  12          4.71          3.11         0.96 o                         
 -11   2  12        427.75        428.30         4.93 o                         
 -10   2  12         91.21         90.89         2.37 o                         
  -9   2  12          0.17         -0.43         0.66 o                         
  -8   2  12        488.74        458.52         4.18 o                         
  -7   2  12        225.32        212.27         2.10 o                         
  -6   2  12        872.41        906.56         6.91 o                         
  -5   2  12        368.13        399.54         3.34 o                         
  -4   2  12          0.11          0.09         0.32 o                         
  -3   2  12          7.24          7.01         0.51 o                         
  -2   2  12        572.56        554.14         4.42 o                         
  -1   2  12        686.53        711.62         5.33 o                         
   0   2  12        438.11        457.02         3.80 o                         
   1   2  12        202.83        236.37         2.19 o                         
   2   2  12        269.32        259.94         2.33 o                         
   3   2  12        204.91        235.55         2.21 o                         
   4   2  12         23.02         17.06         0.58 o                         
   5   2  12         59.53         54.70         1.17 o                         
   6   2  12         11.09          8.06         0.71 o                         
   7   2  12         19.08         21.62         1.12 o                         
   8   2  12         64.64         65.63         1.38 o                         
   9   2  12        192.55        194.99         3.16 o                         
  10   2  12        531.91        554.07         5.85 o                         
  11   2  12         26.49         20.29         1.56 o                         
  12   2  12        144.81        133.05         3.95 o                         
  13   2  12         48.53         40.35         2.42 o                         
  14   2  12        252.69        249.49         6.01 o                         
 -15   3  12          9.42         10.03         2.40 o                         
 -14   3  12         33.54         26.10         2.13 o                         
 -13   3  12         26.47         26.82         2.21 o                         
 -12   3  12         78.77         69.86         2.77 o                         
 -11   3  12         10.79          8.69         1.35 o                         
 -10   3  12        221.02        189.16         2.67 o                         
  -9   3  12         63.65         57.86         1.38 o                         
  -8   3  12        756.36        721.34         6.08 o                         
  -7   3  12        834.65        834.24         6.84 o                         
  -6   3  12         95.38        103.79         1.39 o                         
  -5   3  12        229.21        248.88         2.30 o                         
  -4   3  12         19.94         15.92         0.69 o                         
  -3   3  12        160.30        167.20         1.64 o                         
  -2   3  12        193.15        225.99         2.08 o                         
  -1   3  12          1.65          2.32         0.41 o                         
   0   3  12         86.35         53.06         1.09 o                         
   1   3  12        131.88        136.27         1.56 o                         
   2   3  12         80.23         60.54         1.10 o                         
   3   3  12         48.95         56.58         1.11 o                         
   4   3  12       1125.49       1036.57         7.70 o                         
   5   3  12        168.27        150.05         1.80 o                         
   6   3  12       1238.48       1263.26         9.82 o                         
   7   3  12        249.26        250.93         2.78 o                         
   8   3  12         72.30         58.10         1.39 o                         
   9   3  12        149.67        162.37         2.98 o                         
  10   3  12          9.18          6.27         1.04 o                         
  11   3  12         88.60         89.87         2.66 o                         
  12   3  12         87.91        102.58         4.30 o                         
  13   3  12         49.62         45.09         2.51 o                         
  14   3  12          1.17          3.04         2.24 o                         
 -14   4  12         10.84         10.01         1.70 o                         
 -13   4  12        248.20        273.96         5.48 o                         
 -12   4  12         11.71         16.66         1.42 o                         
 -11   4  12         20.84         20.96         1.39 o                         
 -10   4  12          5.58          6.42         0.77 o                         
  -9   4  12         43.52         50.34         1.45 o                         
  -8   4  12          6.49         12.03         0.95 o                         
  -7   4  12          4.66          4.80         0.49 o                         
  -6   4  12        459.30        428.47         3.75 o                         
  -5   4  12       1307.10       1245.94         9.56 o                         
  -4   4  12       1558.80       1435.72        10.35 o                         
  -3   4  12        130.75        127.48         1.42 o                         
  -2   4  12        920.12        876.97         6.87 o                         
  -1   4  12        177.96        183.34         1.93 o                         
   0   4  12         56.52         58.84         1.27 o                         
   1   4  12        403.05        367.77         3.40 o                         
   2   4  12        445.77        429.80         3.74 o                         
   3   4  12        380.57        392.86         3.62 o                         
   4   4  12          6.26          5.83         0.66 o                         
   5   4  12        215.00        210.74         2.40 o                         
   6   4  12          4.03          1.75         0.58 o                         
   7   4  12        147.18        123.51         1.94 o                         
   8   4  12          5.10          2.44         0.74 o                         
   9   4  12         18.46         24.66         1.25 o                         
  10   4  12        138.92        145.53         2.91 o                         
  11   4  12          5.03          4.04         1.32 o                         
  12   4  12        116.73        109.39         4.20 o                         
  13   4  12         84.75         88.20         3.82 o                         
 -14   5  12          4.92          5.42         1.63 o                         
 -13   5  12        273.90        287.47         5.09 o                         
 -12   5  12          1.40         -0.68         1.06 o                         
 -11   5  12          5.67          8.09         2.35 o                         
 -10   5  12        145.98        125.81         2.21 o                         
  -9   5  12        492.03        506.72         4.95 o                         
  -8   5  12        123.17        122.52         1.73 o                         
  -7   5  12          9.21          7.72         0.77 o                         
  -6   5  12          3.98         -0.02         0.76 o                         
  -5   5  12        488.55        471.52         3.98 o                         
  -4   5  12          6.81          3.77         0.47 o                         
  -3   5  12        550.14        571.65         4.48 o                         
  -2   5  12         40.58         47.99         1.06 o                         
  -1   5  12        167.24        182.60         1.99 o                         
   0   5  12         23.13         27.45         0.81 o                         
   1   5  12        178.61        178.17         2.05 o                         
   2   5  12          2.47          0.96         0.64 o                         
   3   5  12        112.60         97.49         1.61 o                         
   4   5  12         80.98         74.80         1.51 o                         
   5   5  12        704.34        729.76         6.67 o                         
   6   5  12         18.10         13.69         1.15 o                         
   7   5  12        146.70        163.54         2.53 o                         
   8   5  12          0.02         -0.36         0.85 o                         
   9   5  12        142.38        135.84         2.58 o                         
  10   5  12         95.80         90.44         2.77 o                         
  11   5  12        177.05        194.26         4.00 o                         
  12   5  12         43.99         35.71         2.32 o                         
  13   5  12        384.01        442.34        11.83 o                         
 -13   6  12         50.99         51.19         4.29 o                         
 -12   6  12        107.51        104.76         6.75 o                         
 -11   6  12        125.41        129.49         4.50 o                         
 -10   6  12         49.14         43.67         1.91 o                         
  -9   6  12        110.26        110.81         2.43 o                         
  -8   6  12         27.69         27.88         1.25 o                         
  -7   6  12          0.23          0.59         1.16 o                         
  -6   6  12          7.05          6.54         0.57 o                         
  -5   6  12        152.57        152.48         1.84 o                         
  -4   6  12         44.13         45.46         1.05 o                         
  -3   6  12          0.80          1.42         0.47 o                         
  -2   6  12         52.24         42.32         1.08 o                         
  -1   6  12        188.90        195.44         2.14 o                         
   0   6  12        783.92        752.77         6.12 o                         
   1   6  12        759.80        763.90         6.58 o                         
   2   6  12         61.36         57.70         1.73 o                         
   3   6  12        582.96        545.29         5.35 o                         
   4   6  12         19.62         18.03         0.93 o                         
   5   6  12        781.64        771.24         8.36 o                         
   6   6  12          6.50          5.86         0.93 o                         
   7   6  12        305.10        310.21         4.22 o                         
   8   6  12         56.45         51.29         2.18 o                         
   9   6  12          3.63          4.57         1.06 o                         
  10   6  12         35.93         30.79         1.72 o                         
  11   6  12         13.75          9.70         1.64 o                         
  12   6  12         18.57         14.07         2.38 o                         
 -12   7  12          1.43          4.73         4.94 o                         
 -11   7  12         55.15         52.93         3.39 o                         
 -10   7  12          3.63          4.61         1.87 o                         
  -9   7  12         20.03         18.83         1.62 o                         
  -8   7  12         13.73         12.95         1.23 o                         
  -7   7  12        201.88        206.54         3.70 o                         
  -6   7  12          0.03          2.08         1.73 o                         
  -5   7  12        261.77        276.29         5.07 o                         
  -4   7  12         15.12         15.48         1.24 o                         
  -3   7  12        621.63        673.22         6.00 o                         
  -2   7  12          0.01          0.06         0.44 o                         
  -1   7  12          0.89          0.64         0.70 o                         
   0   7  12          0.01         -0.67         0.67 o                         
   1   7  12         62.73         59.63         1.65 o                         
   2   7  12          0.01          0.86         0.87 o                         
   3   7  12         37.58         36.67         1.79 o                         
   4   7  12        130.10        126.65         4.54 o                         
   5   7  12         73.33         69.25         2.21 o                         
   6   7  12        140.17        132.14         2.54 o                         
   7   7  12          3.84          3.65         0.99 o                         
   8   7  12          0.00          1.29         1.01 o                         
   9   7  12        100.34        111.32         2.93 o                         
  10   7  12         64.63         62.52         3.26 o                         
  11   7  12        210.08        220.50         5.36 o                         
 -11   8  12         31.82         23.26         2.79 o                         
 -10   8  12        113.71        123.13         5.10 o                         
  -9   8  12          5.05          5.64         1.59 o                         
  -8   8  12          5.20          5.78         1.54 o                         
  -7   8  12         12.15         11.87         1.74 o                         
  -6   8  12          2.83          0.21         1.27 o                         
  -5   8  12        701.57        694.60         9.13 o                         
  -4   8  12         62.40         66.54         2.26 o                         
  -3   8  12        137.30        136.54         2.16 o                         
  -2   8  12         71.85         62.10         1.70 o                         
  -1   8  12        371.14        350.79         4.72 o                         
   0   8  12         83.72         84.36         2.27 o                         
   1   8  12        207.57        208.72         3.58 o                         
   2   8  12         27.72         20.56         1.22 o                         
   3   8  12        144.28        166.60         2.94 o                         
   4   8  12          2.32          0.53         1.01 o                         
   5   8  12        380.62        401.27         6.27 o                         
   6   8  12        106.30        105.37         3.21 o                         
   7   8  12        127.20        120.73         3.19 o                         
   8   8  12         89.43         80.31         2.86 o                         
   9   8  12          2.13          1.20         1.72 o                         
  10   8  12         41.58         36.67         3.51 o                         
 -10   9  12        111.00        111.84         5.43 o                         
  -9   9  12        110.93        113.96         4.69 o                         
  -8   9  12         51.70         53.39         2.96 o                         
  -7   9  12          2.61          1.16         1.90 o                         
  -6   9  12          1.79          0.16         1.72 o                         
  -5   9  12        142.87        141.53         4.34 o                         
  -4   9  12         57.30         54.84         2.84 o                         
  -3   9  12        134.75        132.61         3.67 o                         
  -2   9  12         28.78         32.89         2.24 o                         
  -1   9  12         61.37         62.68         2.18 o                         
   0   9  12          4.93          3.71         1.02 o                         
   1   9  12          3.07          2.75         1.08 o                         
   2   9  12        162.03        170.72         3.43 o                         
   3   9  12         36.60         39.10         1.85 o                         
   4   9  12         61.72         56.69         2.53 o                         
   5   9  12        158.21        167.38         4.04 o                         
   6   9  12          2.85          2.70         1.44 o                         
   7   9  12          1.50          1.83         1.91 o                         
   8   9  12        102.56        101.12         3.78 o                         
   9   9  12          2.65          2.35         1.89 o                         
  -8  10  12         50.29         52.12         3.38 o                         
  -7  10  12          0.01          0.43         2.77 o                         
  -6  10  12         50.62         46.83         6.70 o                         
  -5  10  12         42.01         39.11         3.42 o                         
  -4  10  12        344.03        354.15         9.60 o                         
  -3  10  12          4.30          2.82         2.32 o                         
  -2  10  12         44.54         39.17         4.80 o                         
  -1  10  12         21.51         19.87         1.48 o                         
   0  10  12         18.66         20.12         1.50 o                         
   1  10  12         47.79         42.00         2.10 o                         
   2  10  12        121.21        121.61         3.34 o                         
   3  10  12        144.38        138.35         3.95 o                         
   4  10  12        114.81        111.70         3.39 o                         
   5  10  12        170.15        171.61         4.08 o                         
   6  10  12          1.90          2.30         1.63 o                         
   7  10  12         18.61         13.38         1.86 o                         
  -6  11  12         62.83         66.32         8.08 o                         
  -5  11  12          3.12          5.09         3.10 o                         
  -4  11  12          0.01          0.44         2.80 o                         
  -3  11  12         53.14         58.92         4.37 o                         
  -2  11  12          0.61          0.20         2.19 o                         
  -1  11  12          1.22          1.69         2.22 o                         
   0  11  12          0.56          0.00         1.25 o                         
   1  11  12         44.87         39.98         2.15 o                         
   2  11  12        110.31        108.87         3.57 o                         
   3  11  12          5.07          3.25         1.73 o                         
   4  11  12        190.83        203.22         4.98 o                         
 -15   0  13        309.51        305.85        11.17 o                         
 -13   0  13        450.72        466.83        10.88 o                         
 -11   0  13        291.29        272.25         6.03 o                         
  -9   0  13        789.94        763.45         9.44 o                         
  -7   0  13          0.79          3.66         1.07 o                         
  -5   0  13          0.21          0.70         0.70 o                         
  -3   0  13       1025.04        912.55         9.76 o                         
  -1   0  13       2328.95       2320.31        28.06 o                         
   1   0  13        501.82        445.58         4.90 o                         
   3   0  13       1298.22       1280.42        13.53 o                         
   5   0  13        170.33        159.10         2.64 o                         
   7   0  13         20.43         31.48         1.20 o                         
   9   0  13         24.62         23.09         1.95 o                         
  11   0  13          1.04          5.18         2.08 o                         
  13   0  13         15.28         12.31         2.88 o                         
 -15   1  13         46.12         40.37         2.95 o                         
 -14   1  13          0.17          2.63         1.52 o                         
 -13   1  13         62.02         59.78         2.70 o                         
 -12   1  13         79.29         83.61         2.62 o                         
 -11   1  13        151.56        145.73         2.55 o                         
 -10   1  13          0.06         -0.75         0.75 o                         
  -9   1  13       1247.32       1216.78        10.29 o                         
  -8   1  13        126.44        114.46         1.68 o                         
  -7   1  13       1869.30       1848.89        14.24 o                         
  -6   1  13        102.17        106.40         1.61 o                         
  -5   1  13        113.88        116.85         1.45 o                         
  -4   1  13        270.86        276.95         2.54 o                         
  -3   1  13         17.41         21.99         0.79 o                         
  -2   1  13       1632.21       1772.43        12.58 o                         
  -1   1  13        693.09        716.12         5.26 o                         
   0   1  13        478.72        527.81         4.09 o                         
   1   1  13         23.78         24.60         1.03 o                         
   2   1  13        188.45        197.41         2.20 o                         
   3   1  13        200.14        239.87         2.35 o                         
   4   1  13         25.51         41.99         0.96 o                         
   5   1  13        682.64        675.73         5.30 o                         
   6   1  13        331.35        286.50         2.66 o                         
   7   1  13        266.71        283.64         2.79 o                         
   8   1  13         23.98         24.82         1.01 o                         
   9   1  13          7.05          9.48         1.37 o                         
  10   1  13         19.18         11.78         1.38 o                         
  11   1  13         21.88         22.64         1.64 o                         
  12   1  13          0.37         -0.28         1.58 o                         
  13   1  13          5.22          0.34         2.02 o                         
  14   1  13         49.50         49.63         3.25 o                         
 -15   2  13         15.28         11.99         2.58 o                         
 -14   2  13         23.62         24.90         2.09 o                         
 -13   2  13          7.26          4.59         1.45 o                         
 -12   2  13        160.04        163.23         3.21 o                         
 -11   2  13         25.40         20.23         1.08 o                         
 -10   2  13          9.27          7.25         0.86 o                         
  -9   2  13        144.27        143.26         2.19 o                         
  -8   2  13          8.39          9.94         0.72 o                         
  -7   2  13        124.82        124.71         1.51 o                         
  -6   2  13         48.79         35.76         0.90 o                         
  -5   2  13        365.38        333.77         2.90 o                         
  -4   2  13        321.62        342.82         2.79 o                         
  -3   2  13        634.84        672.11         5.31 o                         
  -2   2  13         28.13         32.92         0.75 o                         
  -1   2  13        256.37        238.10         2.10 o                         
   0   2  13        415.33        420.71         3.60 o                         
   1   2  13        835.68        833.90         6.40 o                         
   2   2  13       2228.36       2326.63        16.09 o                         
   3   2  13       1463.81       1468.95        10.65 o                         
   4   2  13        275.55        275.12         2.56 o                         
   5   2  13        397.86        413.57         3.50 o                         
   6   2  13        210.36        215.24         2.24 o                         
   7   2  13        457.33        444.29         4.15 o                         
   8   2  13         32.90         24.62         0.89 o                         
   9   2  13         35.55         27.62         1.65 o                         
  10   2  13         20.33         11.49         1.30 o                         
  11   2  13        644.41        696.27         9.62 o                         
  12   2  13          9.95          9.04         1.80 o                         
  13   2  13        654.06        672.83        11.00 o                         
  14   2  13         19.12         18.27         2.40 o                         
 -15   3  13          4.91          2.60         2.86 o                         
 -14   3  13        273.60        274.13         6.31 o                         
 -13   3  13        214.85        233.19         4.45 o                         
 -12   3  13        198.52        210.10         3.84 o                         
 -11   3  13         45.85         47.07         1.70 o                         
 -10   3  13         16.54         12.13         0.99 o                         
  -9   3  13         57.57         47.08         1.29 o                         
  -8   3  13        333.91        321.06         3.22 o                         
  -7   3  13        674.42        612.46         5.10 o                         
  -6   3  13         26.51         31.71         0.87 o                         
  -5   3  13       1033.74       1023.53         7.79 o                         
  -4   3  13          5.90          8.07         0.49 o                         
  -3   3  13        221.21        223.31         2.12 o                         
  -2   3  13         23.27         31.46         0.82 o                         
  -1   3  13         34.89         41.24         0.97 o                         
   0   3  13         30.75         30.89         0.89 o                         
   1   3  13         21.68         19.12         0.64 o                         
   2   3  13       1015.39       1019.01         7.96 o                         
   3   3  13        207.47        188.66         2.12 o                         
   4   3  13        472.39        485.00         3.96 o                         
   5   3  13        261.68        252.49         2.48 o                         
   6   3  13        124.59        113.33         1.60 o                         
   7   3  13         45.85         40.86         1.16 o                         
   8   3  13          1.17         -0.32         0.64 o                         
   9   3  13          1.16          2.61         0.97 o                         
  10   3  13          2.11          1.05         1.16 o                         
  11   3  13         84.55         92.18         2.84 o                         
  12   3  13        108.42        110.02         4.23 o                         
  13   3  13        146.53        155.92         4.80 o                         
 -14   4  13         43.77         42.17         2.73 o                         
 -13   4  13          6.42          4.57         1.46 o                         
 -12   4  13        127.39        141.00         3.27 o                         
 -11   4  13         15.59         13.99         1.14 o                         
 -10   4  13         91.02         90.27         2.04 o                         
  -9   4  13          6.81          4.60         0.75 o                         
  -8   4  13        121.02        117.92         1.92 o                         
  -7   4  13          9.09          7.78         0.70 o                         
  -6   4  13        422.34        383.49         3.35 o                         
  -5   4  13         21.51         19.03         0.81 o                         
  -4   4  13          0.82          4.61         0.46 o                         
  -3   4  13         10.95         13.81         0.51 o                         
  -2   4  13         36.69         26.08         0.77 o                         
  -1   4  13         10.51         15.34         0.69 o                         
   0   4  13        195.32        210.28         2.17 o                         
   1   4  13       2159.97       2126.48        16.62 o                         
   2   4  13          1.71          2.11         0.55 o                         
   3   4  13        552.34        526.16         4.51 o                         
   4   4  13        120.79        114.97         1.75 o                         
   5   4  13        593.49        557.84         4.94 o                         
   6   4  13        249.03        265.05         2.94 o                         
   7   4  13        100.66         96.23         1.86 o                         
   8   4  13        224.46        236.78         3.25 o                         
   9   4  13         16.71         14.02         0.96 o                         
  10   4  13        144.17        151.89         3.32 o                         
  11   4  13          0.89          0.89         1.30 o                         
  12   4  13        194.24        204.60         5.48 o                         
  13   4  13          5.33          0.60         2.13 o                         
 -14   5  13         15.09         15.64         1.41 o                         
 -13   5  13          0.01         -1.17         1.17 o                         
 -12   5  13          0.06          0.44         1.29 o                         
 -11   5  13         26.06         30.61         3.03 o                         
 -10   5  13         68.31         61.41         3.12 o                         
  -9   5  13          0.54         -0.43         0.72 o                         
  -8   5  13          0.65          1.34         0.65 o                         
  -7   5  13          7.83          6.76         0.66 o                         
  -6   5  13        190.35        193.91         2.35 o                         
  -5   5  13          2.38          0.01         0.50 o                         
  -4   5  13        157.64        150.59         1.63 o                         
  -3   5  13         36.61         42.36         0.88 o                         
  -2   5  13        610.74        608.52         4.93 o                         
  -1   5  13          2.89          2.09         0.56 o                         
   0   5  13        501.27        517.83         4.42 o                         
   1   5  13        923.91        921.28         7.33 o                         
   2   5  13        437.60        416.38         4.02 o                         
   3   5  13        267.52        272.25         2.93 o                         
   4   5  13        470.75        446.65         4.42 o                         
   5   5  13          1.83          2.95         1.42 o                         
   6   5  13          1.34          1.37         0.69 o                         
   7   5  13         50.36         52.34         1.74 o                         
   8   5  13          0.50          0.69         0.87 o                         
   9   5  13         36.78         36.20         2.27 o                         
  10   5  13        328.09        346.68         5.50 o                         
  11   5  13          0.11         -1.09         1.40 o                         
  12   5  13          9.89          6.98         2.15 o                         
 -13   6  13         28.97         24.19         2.86 o                         
 -12   6  13         63.93         66.51         3.62 o                         
 -11   6  13         30.71         30.81         3.32 o                         
 -10   6  13         70.19         71.71         3.62 o                         
  -9   6  13         19.49         16.32         1.25 o                         
  -8   6  13        182.45        204.73         3.19 o                         
  -7   6  13         18.25         21.62         1.25 o                         
  -6   6  13        130.08        137.85         1.92 o                         
  -5   6  13        218.12        213.10         2.52 o                         
  -4   6  13        166.47        156.69         1.99 o                         
  -3   6  13        216.61        208.76         2.39 o                         
  -2   6  13        396.46        394.12         3.76 o                         
  -1   6  13          6.55          4.15         0.67 o                         
   0   6  13         53.49         45.19         1.49 o                         
   1   6  13        170.29        154.54         2.15 o                         
   2   6  13         41.91         33.15         1.18 o                         
   3   6  13       1620.10       1650.10        17.20 o                         
   4   6  13          2.47          3.32         0.86 o                         
   5   6  13         70.18         67.14         2.01 o                         
   6   6  13          8.81         10.82         1.15 o                         
   7   6  13        168.08        169.45         2.93 o                         
   8   6  13        347.80        332.44         5.34 o                         
   9   6  13          9.50          7.46         1.18 o                         
  10   6  13        116.50         99.07         3.67 o                         
  11   6  13         19.97         14.63         2.03 o                         
  12   6  13          9.60          5.92         2.37 o                         
 -12   7  13        355.75        360.69         8.08 o                         
 -11   7  13          0.01         -0.77         2.51 o                         
 -10   7  13          2.50          5.63         2.20 o                         
  -9   7  13          3.26          2.87         1.38 o                         
  -8   7  13         34.84         35.64         2.08 o                         
  -7   7  13         19.89         17.50         1.29 o                         
  -6   7  13         34.27         35.71         2.62 o                         
  -5   7  13         63.96         58.15         2.27 o                         
  -4   7  13        144.36        150.23         2.06 o                         
  -3   7  13         22.09         19.22         1.09 o                         
  -2   7  13         52.85         53.82         1.62 o                         
  -1   7  13         12.80          8.20         1.01 o                         
   0   7  13         28.40         31.79         1.73 o                         
   1   7  13        127.07        135.95         2.46 o                         
   2   7  13        290.17        297.04         4.29 o                         
   3   7  13         75.48         73.83         2.11 o                         
   4   7  13        338.54        344.07         5.62 o                         
   5   7  13          2.20          2.35         1.09 o                         
   6   7  13          3.55          2.80         1.50 o                         
   7   7  13          4.23          3.36         1.62 o                         
   8   7  13         35.58         38.41         2.28 o                         
   9   7  13          4.22          5.13         1.82 o                         
  10   7  13         29.87         30.44         2.90 o                         
  11   7  13         84.69         80.69         5.29 o                         
 -11   8  13          0.10          2.43         2.57 o                         
 -10   8  13        110.70        118.36         5.22 o                         
  -9   8  13         12.54         15.21         1.83 o                         
  -8   8  13         40.84         34.82         2.07 o                         
  -7   8  13         10.94         13.60         1.79 o                         
  -6   8  13          7.52          6.99         1.49 o                         
  -5   8  13         99.20        107.48         5.67 o                         
  -4   8  13        482.85        449.69         6.65 o                         
  -3   8  13         59.82         68.02         1.89 o                         
  -2   8  13         36.54         35.16         1.35 o                         
  -1   8  13         20.46         16.52         2.23 o                         
   0   8  13         89.79         88.30         2.39 o                         
   1   8  13        107.81        100.28         2.32 o                         
   2   8  13        616.44        604.66         7.30 o                         
   3   8  13         51.20         47.91         1.80 o                         
   4   8  13         66.07         64.07         2.42 o                         
   5   8  13         15.24          9.90         1.44 o                         
   6   8  13        171.67        177.53         4.12 o                         
   7   8  13         51.72         50.73         2.96 o                         
   8   8  13         99.57         93.57         3.37 o                         
   9   8  13          1.02         -1.77         1.77 o                         
  10   8  13         37.00         33.91         3.31 o                         
 -10   9  13         52.88         49.60         3.80 o                         
  -9   9  13          4.01          5.88         5.34 o                         
  -8   9  13         14.58         12.66         2.18 o                         
  -7   9  13         34.75         31.22         2.45 o                         
  -6   9  13          4.82          8.18         1.79 o                         
  -5   9  13         33.63         29.56         4.11 o                         
  -4   9  13          0.21          1.26         1.34 o                         
  -3   9  13         32.63         30.23         3.51 o                         
  -2   9  13        354.58        394.80         6.66 o                         
  -1   9  13         36.07         32.95         1.60 o                         
   0   9  13        167.44        171.68         3.58 o                         
   1   9  13         38.21         32.76         1.59 o                         
   2   9  13         10.60          9.56         1.29 o                         
   3   9  13         19.06         15.73         1.49 o                         
   4   9  13          3.52          4.06         1.44 o                         
   5   9  13        173.09        186.54         4.41 o                         
   6   9  13         35.29         28.39         2.98 o                         
   7   9  13         69.88         63.42         3.07 o                         
   8   9  13         19.80         20.41         2.22 o                         
  -8  10  13        106.27        113.62         6.84 o                         
  -7  10  13        153.35        149.20         7.04 o                         
  -6  10  13        169.79        164.13         7.07 o                         
  -5  10  13         33.03         31.05         5.02 o                         
  -4  10  13          5.89          5.52         2.60 o                         
  -3  10  13         11.20          8.83         2.22 o                         
  -2  10  13         15.88         12.40         2.54 o                         
  -1  10  13        173.96        167.73         3.64 o                         
   0  10  13          0.31          2.05         1.20 o                         
   1  10  13        135.86        148.66         3.58 o                         
   2  10  13          1.05         -0.83         1.49 o                         
   3  10  13         60.58         61.47         3.27 o                         
   4  10  13          0.98         -0.58         1.70 o                         
   5  10  13          1.00          0.01         1.68 o                         
   6  10  13          8.54          9.73         1.82 o                         
  -5  11  13         79.51         78.13         5.07 o                         
  -4  11  13          0.57         -0.30         2.46 o                         
  -3  11  13          2.85         -0.21         2.39 o                         
  -2  11  13          5.92          2.57         2.36 o                         
  -1  11  13         12.34          6.85         2.59 o                         
   0  11  13         21.78         23.78         2.32 o                         
   1  11  13         35.52         30.28         2.02 o                         
   2  11  13         50.56         45.59         2.75 o                         
   3  11  13         44.21         39.84         2.52 o                         
   4  11  13         42.88         35.05         3.06 o                         
 -14   0  14         13.22         11.25         2.37 o                         
 -12   0  14         27.65         30.89         3.11 o                         
 -10   0  14          5.47          3.94         1.32 o                         
  -8   0  14         27.70         28.39         1.34 o                         
  -6   0  14       5654.00       5716.49        60.01 o                         
  -4   0  14         17.21         11.95         1.25 o                         
  -2   0  14         17.45         15.63         0.79 o                         
   0   0  14       1148.16       1110.28        11.77 o                         
   2   0  14       2601.34       2692.80        27.42 o                         
   4   0  14       2566.36       2589.97        26.62 o                         
   6   0  14        455.31        457.38         5.32 o                         
   8   0  14          0.30         -0.18         1.60 o                         
  10   0  14        372.69        393.28         8.43 o                         
  12   0  14         20.82         30.90         3.22 o                         
 -15   1  14         82.93         84.04         4.69 o                         
 -14   1  14         18.74         21.23         1.83 o                         
 -13   1  14        122.51        119.74         3.81 o                         
 -12   1  14          4.81          5.97         1.26 o                         
 -11   1  14        172.43        174.64         3.03 o                         
 -10   1  14         12.02         10.16         0.90 o                         
  -9   1  14        124.08        124.60         2.05 o                         
  -8   1  14        143.27        130.99         1.86 o                         
  -7   1  14        173.92        175.15         2.20 o                         
  -6   1  14       1072.30       1023.29         8.67 o                         
  -5   1  14        340.40        348.45         3.23 o                         
  -4   1  14        736.44        755.84         5.75 o                         
  -3   1  14         54.72         65.13         0.98 o                         
  -2   1  14         32.11         49.99         1.18 o                         
  -1   1  14         56.91         82.54         1.06 o                         
   0   1  14        176.21        185.43         1.80 o                         
   1   1  14        179.89        195.83         1.90 o                         
   2   1  14        202.06        184.78         1.92 o                         
   3   1  14       2512.37       2464.53        18.18 o                         
   4   1  14         33.36         20.81         0.94 o                         
   5   1  14        268.17        267.14         2.55 o                         
   6   1  14        186.59        155.17         1.83 o                         
   7   1  14         53.79         54.81         1.24 o                         
   8   1  14         98.68        110.12         1.69 o                         
   9   1  14         13.33         14.38         1.45 o                         
  10   1  14        348.83        400.41         9.88 o                         
  11   1  14          0.89          0.01         1.52 o                         
  12   1  14        293.77        333.78         6.59 o                         
  13   1  14        146.35        151.44         4.77 o                         
 -15   2  14          0.30          1.81         2.38 o                         
 -14   2  14         89.54         90.86         4.62 o                         
 -13   2  14         27.44         30.67         1.88 o                         
 -12   2  14        185.19        181.88         3.62 o                         
 -11   2  14         84.39         81.22         2.38 o                         
 -10   2  14        235.77        215.74         3.60 o                         
  -9   2  14         17.63         11.44         0.88 o                         
  -8   2  14        307.08        303.75         3.21 o                         
  -7   2  14        121.04        122.28         1.74 o                         
  -6   2  14        351.04        325.26         3.03 o                         
  -5   2  14         19.06         12.95         0.78 o                         
  -4   2  14         86.05         92.12         1.19 o                         
  -3   2  14        101.39         98.07         1.24 o                         
  -2   2  14         43.80         33.05         0.81 o                         
  -1   2  14         45.90         53.43         0.95 o                         
   0   2  14        110.63         93.80         1.32 o                         
   1   2  14        105.27         92.14         1.33 o                         
   2   2  14       1075.26       1064.60         7.69 o                         
   3   2  14          2.02          0.35         0.44 o                         
   4   2  14       1224.61       1219.91         9.01 o                         
   5   2  14         10.95          7.16         0.58 o                         
   6   2  14        540.01        531.08         4.48 o                         
   7   2  14          9.97          9.52         1.04 o                         
   8   2  14        332.14        378.73         3.82 o                         
   9   2  14        338.24        351.75         3.96 o                         
  10   2  14        146.44        137.99         3.30 o                         
  11   2  14        179.62        165.90         4.21 o                         
  12   2  14        143.47        147.70         4.22 o                         
  13   2  14         11.85          4.49         2.13 o                         
 -14   3  14          3.19          1.93         1.85 o                         
 -13   3  14          1.15          1.04         1.53 o                         
 -12   3  14         17.69         15.97         1.43 o                         
 -11   3  14        173.48        176.25         3.42 o                         
 -10   3  14         56.12         55.88         1.75 o                         
  -9   3  14        534.12        566.40         5.87 o                         
  -8   3  14        196.33        183.32         2.43 o                         
  -7   3  14         36.00         38.71         1.18 o                         
  -6   3  14        459.20        435.47         3.82 o                         
  -5   3  14          1.09         -0.46         0.46 o                         
  -4   3  14         13.76          7.57         0.47 o                         
  -3   3  14         13.39         13.10         0.58 o                         
  -2   3  14        284.37        263.32         2.54 o                         
  -1   3  14         42.60         36.06         1.08 o                         
   0   3  14        750.16        733.39         5.93 o                         
   1   3  14         12.20         10.73         0.60 o                         
   2   3  14        325.71        292.95         2.83 o                         
   3   3  14         35.63         28.05         1.11 o                         
   4   3  14        347.15        338.41         2.99 o                         
   5   3  14        188.35        197.28         2.08 o                         
   6   3  14         60.05         52.84         1.24 o                         
   7   3  14          4.54          5.32         1.21 o                         
   8   3  14         58.83         60.58         1.53 o                         
   9   3  14         30.01         24.03         1.07 o                         
  10   3  14          5.56          0.31         1.28 o                         
  11   3  14          3.49          4.93         1.66 o                         
  12   3  14         94.35         88.25         3.98 o                         
  13   3  14          2.90         -0.31         2.10 o                         
 -14   4  14          9.19         10.83         1.99 o                         
 -13   4  14         44.12         39.08         2.08 o                         
 -12   4  14          0.65          1.01         1.19 o                         
 -11   4  14         16.30         15.24         1.30 o                         
 -10   4  14         78.08         85.53         1.96 o                         
  -9   4  14         94.19        101.13         1.94 o                         
  -8   4  14        256.81        247.91         2.88 o                         
  -7   4  14          4.10          5.89         0.83 o                         
  -6   4  14        314.41        281.30         2.84 o                         
  -5   4  14        332.18        320.14         2.95 o                         
  -4   4  14          1.73          0.99         0.45 o                         
  -3   4  14       1221.15       1192.20         8.58 o                         
  -2   4  14        860.90        795.55         6.38 o                         
  -1   4  14        735.56        718.58         5.84 o                         
   0   4  14         53.13         51.95         1.16 o                         
   1   4  14          0.09          0.89         0.59 o                         
   2   4  14          1.09          0.71         0.57 o                         
   3   4  14        120.50        125.74         1.74 o                         
   4   4  14         77.25         80.30         1.61 o                         
   5   4  14        310.76        293.51         2.98 o                         
   6   4  14         10.10          5.82         0.86 o                         
   7   4  14          0.02         -0.24         0.70 o                         
   8   4  14         31.51         30.72         1.32 o                         
   9   4  14         88.60         83.26         3.04 o                         
  10   4  14          0.01         -1.35         1.35 o                         
  11   4  14         84.14         87.19         3.46 o                         
  12   4  14         56.50         54.58         3.90 o                         
 -13   5  14         66.12         72.33         2.61 o                         
 -12   5  14         27.35         29.92         2.05 o                         
 -11   5  14        442.49        470.06         7.23 o                         
 -10   5  14         22.20         21.11         1.14 o                         
  -9   5  14         31.11         30.67         1.21 o                         
  -8   5  14        204.62        175.55         2.53 o                         
  -7   5  14         32.87         25.42         1.21 o                         
  -6   5  14        216.01        198.09         2.39 o                         
  -5   5  14         61.36         58.53         1.26 o                         
  -4   5  14         22.01         21.17         0.72 o                         
  -3   5  14          2.30          3.53         0.56 o                         
  -2   5  14        100.46        110.17         1.54 o                         
  -1   5  14        307.12        305.00         3.12 o                         
   0   5  14        339.50        336.75         3.19 o                         
   1   5  14        699.53        702.38         5.82 o                         
   2   5  14         38.54         31.32         1.44 o                         
   3   5  14        652.87        651.05         5.68 o                         
   4   5  14         13.38         13.04         1.37 o                         
   5   5  14         72.87         72.37         1.95 o                         
   6   5  14         66.19         69.82         2.18 o                         
   7   5  14         22.52         14.43         0.84 o                         
   8   5  14         49.39         45.00         2.07 o                         
   9   5  14         41.74         43.22         2.13 o                         
  10   5  14         18.88         20.50         1.62 o                         
  11   5  14        128.14        135.92         4.55 o                         
  12   5  14          9.06          6.67         2.38 o                         
 -13   6  14         80.57         68.01         3.86 o                         
 -12   6  14         46.75         44.55         2.83 o                         
 -11   6  14         61.85         68.24         3.63 o                         
 -10   6  14         29.22         25.68         2.22 o                         
  -9   6  14         91.16         88.33         3.29 o                         
  -8   6  14          0.01         -0.29         0.90 o                         
  -7   6  14         92.13        101.50         1.83 o                         
  -6   6  14        480.30        462.98         5.23 o                         
  -5   6  14         66.85         70.43         1.73 o                         
  -4   6  14        118.96        122.00         1.66 o                         
  -3   6  14          9.05         11.27         1.01 o                         
  -2   6  14        263.07        250.90         3.06 o                         
  -1   6  14        148.69        163.37         2.29 o                         
   0   6  14         14.68         13.53         0.84 o                         
   1   6  14          9.96          3.26         0.77 o                         
   2   6  14          2.92          1.29         0.87 o                         
   3   6  14          4.03          5.30         0.93 o                         
   4   6  14        131.38        130.94         2.53 o                         
   5   6  14         29.70         28.19         1.38 o                         
   6   6  14        228.84        232.67         3.84 o                         
   7   6  14          1.15          0.24         1.20 o                         
   8   6  14         31.72         24.18         1.50 o                         
   9   6  14         85.73         89.41         3.97 o                         
  10   6  14          3.70          0.67         2.15 o                         
  11   6  14        145.43        150.10         6.60 o                         
 -12   7  14          8.99          8.65         2.66 o                         
 -11   7  14         17.61         19.07         2.42 o                         
 -10   7  14          1.68          2.77         2.21 o                         
  -9   7  14         54.74         52.29         2.45 o                         
  -8   7  14          3.62          1.79         1.32 o                         
  -7   7  14         47.65         40.09         2.17 o                         
  -6   7  14          4.25          4.67         1.33 o                         
  -5   7  14        367.44        370.37         3.82 o                         
  -4   7  14          0.01         -0.37         0.78 o                         
  -3   7  14          0.00          1.89         0.97 o                         
  -2   7  14         14.56         12.76         0.90 o                         
  -1   7  14        268.39        283.27         3.67 o                         
   0   7  14         56.52         56.76         1.92 o                         
   1   7  14         68.21         65.71         2.06 o                         
   2   7  14         71.15         67.42         2.15 o                         
   3   7  14        129.58        121.77         2.80 o                         
   4   7  14         19.26         15.48         1.58 o                         
   5   7  14        703.44        713.55         8.87 o                         
   6   7  14        150.33        146.20         3.46 o                         
   7   7  14        181.44        181.51         4.10 o                         
   8   7  14          1.63          1.88         1.56 o                         
   9   7  14         43.39         35.51         2.82 o                         
  10   7  14          0.08         -1.01         2.29 o                         
 -11   8  14          8.51          8.29         3.08 o                         
 -10   8  14          1.64          2.42         3.03 o                         
  -9   8  14          1.19          1.77         2.30 o                         
  -8   8  14          3.26          3.54         1.56 o                         
  -7   8  14        186.67        210.04         5.19 o                         
  -6   8  14         16.46         15.35         1.74 o                         
  -5   8  14          4.93          2.80         1.27 o                         
  -4   8  14         14.88         12.44         1.11 o                         
  -3   8  14          3.43          2.76         0.88 o                         
  -2   8  14          9.40          7.33         0.92 o                         
  -1   8  14         47.59         44.45         2.40 o                         
   0   8  14         38.25         31.30         1.43 o                         
   1   8  14        206.52        223.58         3.68 o                         
   2   8  14          0.07         -1.13         1.13 o                         
   3   8  14         21.99         22.59         1.74 o                         
   4   8  14          5.04          3.51         1.35 o                         
   5   8  14          0.12         -0.60         1.37 o                         
   6   8  14        113.87        103.58         3.79 o                         
   7   8  14         68.40         78.15         3.55 o                         
   8   8  14         45.56         39.56         2.32 o                         
   9   8  14        157.85        167.23         5.16 o                         
  -9   9  14         51.82         39.36         5.48 o                         
  -8   9  14         18.14         21.55         4.03 o                         
  -7   9  14         52.20         53.95         7.09 o                         
  -6   9  14         18.23         13.12         3.30 o                         
  -5   9  14         87.15         97.55         8.52 o                         
  -4   9  14          4.23          3.91         2.40 o                         
  -3   9  14          0.03         -0.16         1.85 o                         
  -2   9  14          2.12          1.00         0.98 o                         
  -1   9  14        147.14        142.00         3.25 o                         
   0   9  14         28.33         28.33         1.66 o                         
   1   9  14        145.55        147.58         3.50 o                         
   2   9  14         58.79         50.72         2.32 o                         
   3   9  14        453.58        459.85         8.48 o                         
   4   9  14         50.88         51.06         2.92 o                         
   5   9  14         47.22         41.68         2.98 o                         
   6   9  14          8.40          8.08         1.83 o                         
   7   9  14         10.01          7.86         1.77 o                         
   8   9  14         20.29         14.57         2.27 o                         
  -7  10  14         21.79         16.68         3.44 o                         
  -6  10  14        586.95        592.17        14.50 o                         
  -5  10  14          7.56          6.17         2.39 o                         
  -4  10  14          0.71         -1.56         2.22 o                         
  -3  10  14         27.52         27.66         2.57 o                         
  -2  10  14          0.39          0.71         2.21 o                         
  -1  10  14         29.85         32.36         2.41 o                         
   0  10  14        115.17        107.42         3.50 o                         
   1  10  14         11.51         12.63         2.24 o                         
   2  10  14         60.76         58.69         2.81 o                         
   3  10  14         13.62          8.36         2.12 o                         
   4  10  14          9.43          6.81         1.85 o                         
   5  10  14          2.72         -0.25         1.81 o                         
   6  10  14          1.81         -0.16         1.81 o                         
  -4  11  14        300.40        309.92        12.18 o                         
  -3  11  14          3.20          5.39         2.65 o                         
  -2  11  14         98.90        110.32         5.43 o                         
  -1  11  14         67.00         70.15         4.38 o                         
   0  11  14        149.84        153.04         3.67 o                         
   1  11  14         43.35         42.53         2.53 o                         
   2  11  14        122.62        131.80         4.57 o                         
 -15   0  15         36.92         49.50         4.96 o                         
 -13   0  15        118.29        116.76         7.75 o                         
 -11   0  15        110.54        109.09         4.10 o                         
  -9   0  15       1019.31       1042.58        13.88 o                         
  -7   0  15        533.93        530.89         6.69 o                         
  -5   0  15        331.06        321.17         4.39 o                         
  -3   0  15       1588.37       1650.09        17.15 o                         
  -1   0  15         44.13         38.81         1.19 o                         
   1   0  15        523.46        580.50         6.35 o                         
   3   0  15        395.66        392.18         4.88 o                         
   5   0  15         37.32         46.63         1.63 o                         
   7   0  15        683.31        718.27         8.33 o                         
   9   0  15        234.75        261.38         4.57 o                         
  11   0  15         47.43         53.26         5.33 o                         
  13   0  15        327.61        336.38         9.88 o                         
 -15   1  15         14.02          9.62         3.14 o                         
 -14   1  15          0.73          1.32         1.68 o                         
 -13   1  15          0.78         -1.47         1.47 o                         
 -12   1  15         16.51         13.10         1.50 o                         
 -11   1  15         15.00         10.53         1.20 o                         
 -10   1  15         54.15         48.26         2.11 o                         
  -9   1  15         36.72         34.30         1.84 o                         
  -8   1  15        129.93        124.98         1.94 o                         
  -7   1  15         41.06         26.79         1.43 o                         
  -6   1  15        309.61        294.21         3.18 o                         
  -5   1  15        301.38        276.37         2.61 o                         
  -4   1  15        592.89        611.68         5.06 o                         
  -3   1  15          0.05          0.30         0.40 o                         
  -2   1  15          3.57          3.00         0.42 o                         
  -1   1  15        654.35        661.80         5.11 o                         
   0   1  15        187.18        203.94         1.95 o                         
   1   1  15       2218.31       2270.30        16.11 o                         
   2   1  15         57.52         63.01         1.51 o                         
   3   1  15       1082.87       1032.04         7.93 o                         
   4   1  15       1568.01       1548.32        11.30 o                         
   5   1  15         37.49         31.43         0.98 o                         
   6   1  15         62.92         58.43         1.45 o                         
   7   1  15          7.20         10.29         0.67 o                         
   8   1  15          9.44         11.67         1.14 o                         
   9   1  15         13.32         11.67         1.34 o                         
  10   1  15          2.95          1.82         1.41 o                         
  11   1  15          4.33          1.52         1.62 o                         
  12   1  15         74.14         70.77         3.68 o                         
  13   1  15          0.03         -2.02         2.02 o                         
 -14   2  15          2.03         -1.20         1.82 o                         
 -13   2  15         11.07          7.81         1.60 o                         
 -12   2  15          0.79          1.08         1.31 o                         
 -11   2  15         61.80         61.89         2.64 o                         
 -10   2  15         12.99         12.49         1.12 o                         
  -9   2  15         11.91         13.67         0.95 o                         
  -8   2  15          5.07          1.35         0.78 o                         
  -7   2  15        547.05        528.75         4.74 o                         
  -6   2  15         14.60          5.74         0.58 o                         
  -5   2  15       2157.79       2213.40        16.11 o                         
  -4   2  15        335.61        302.79         4.04 o                         
  -3   2  15        169.35        179.41         1.86 o                         
  -2   2  15         21.62         20.58         0.78 o                         
  -1   2  15         33.52         46.92         0.90 o                         
   0   2  15        715.54        742.34         6.02 o                         
   1   2  15        224.90        226.75         2.27 o                         
   2   2  15          3.03          3.97         0.48 o                         
   3   2  15         66.21         64.96         1.13 o                         
   4   2  15          8.24          6.11         0.62 o                         
   5   2  15         19.08         16.40         0.69 o                         
   6   2  15          0.35          1.53         0.60 o                         
   7   2  15          2.47          3.13         0.67 o                         
   8   2  15        113.42         98.81         1.83 o                         
   9   2  15        282.14        290.08         3.76 o                         
  10   2  15         55.97         51.63         2.53 o                         
  11   2  15        643.65        664.84        10.69 o                         
  12   2  15         78.47         73.72         3.67 o                         
  13   2  15          0.92          3.18         2.17 o                         
 -14   3  15          4.95          3.65         1.89 o                         
 -13   3  15        208.41        212.15         4.77 o                         
 -12   3  15          0.31         -1.32         1.32 o                         
 -11   3  15          3.32          3.47         1.34 o                         
 -10   3  15         87.61         94.28         2.34 o                         
  -9   3  15         25.65         16.62         1.08 o                         
  -8   3  15          5.08          3.24         0.80 o                         
  -7   3  15          3.15          4.69         0.80 o                         
  -6   3  15         30.98         29.05         0.85 o                         
  -5   3  15        225.10        212.93         2.17 o                         
  -4   3  15          9.25          5.10         0.49 o                         
  -3   3  15       1113.32       1173.00         9.14 o                         
  -2   3  15         33.23         20.20         0.68 o                         
  -1   3  15        139.14        137.05         1.76 o                         
   0   3  15         28.85         19.85         0.71 o                         
   1   3  15        275.91        269.52         2.67 o                         
   2   3  15          1.94          3.14         0.60 o                         
   3   3  15        395.75        405.15         3.81 o                         
   4   3  15        239.43        239.96         2.90 o                         
   5   3  15        422.34        395.16         3.65 o                         
   6   3  15        281.99        301.01         3.14 o                         
   7   3  15        118.92        114.25         1.98 o                         
   8   3  15        178.32        177.91         2.68 o                         
   9   3  15          3.27          2.99         0.96 o                         
  10   3  15        267.46        272.76         5.15 o                         
  11   3  15         67.12         78.56         3.46 o                         
  12   3  15        129.98        129.57         4.26 o                         
 -14   4  15        291.09        315.10         6.92 o                         
 -13   4  15        113.45        116.36         4.57 o                         
 -12   4  15        531.63        553.83         7.77 o                         
 -11   4  15          1.70         -0.89         1.20 o                         
 -10   4  15         49.91         43.42         1.92 o                         
  -9   4  15          2.79          3.71         0.71 o                         
  -8   4  15         12.12          6.37         0.94 o                         
  -7   4  15         56.03         54.43         1.39 o                         
  -6   4  15         44.58         31.80         1.02 o                         
  -5   4  15        174.50        153.84         1.88 o                         
  -4   4  15         24.23         19.37         0.88 o                         
  -3   4  15         77.95         63.65         1.10 o                         
  -2   4  15        109.15        108.82         1.57 o                         
  -1   4  15        147.57        141.12         1.79 o                         
   0   4  15        242.27        246.05         2.64 o                         
   1   4  15        654.11        620.48         5.32 o                         
   2   4  15        558.18        489.20         4.32 o                         
   3   4  15        298.30        289.49         2.93 o                         
   4   4  15        173.41        159.59         2.22 o                         
   5   4  15       1007.71        993.22         9.26 o                         
   6   4  15        239.07        249.18         2.98 o                         
   7   4  15          9.45          7.09         0.77 o                         
   8   4  15          6.54          1.68         1.38 o                         
   9   4  15          0.17         -1.08         1.08 o                         
  10   4  15         11.08          7.67         1.55 o                         
  11   4  15         51.15         47.18         2.98 o                         
  12   4  15          0.01          0.74         2.21 o                         
 -13   5  15          8.68          5.59         1.36 o                         
 -12   5  15         38.78         37.30         2.60 o                         
 -11   5  15          0.18          0.13         1.18 o                         
 -10   5  15         20.40         19.64         1.15 o                         
  -9   5  15         43.79         40.31         1.69 o                         
  -8   5  15        603.68        649.16         6.65 o                         
  -7   5  15          6.30          6.66         0.69 o                         
  -6   5  15         57.54         58.24         1.38 o                         
  -5   5  15         60.53         48.62         1.22 o                         
  -4   5  15        386.20        405.69         3.87 o                         
  -3   5  15          7.39          2.38         0.62 o                         
  -2   5  15         51.06         62.39         1.35 o                         
  -1   5  15         12.62          9.35         0.69 o                         
   0   5  15          5.06          4.71         0.69 o                         
   1   5  15        242.46        230.29         2.53 o                         
   2   5  15          5.08          3.12         0.86 o                         
   3   5  15         20.57         12.43         0.91 o                         
   4   5  15        417.16        417.94         5.19 o                         
   5   5  15         38.23         33.91         1.65 o                         
   6   5  15        154.23        169.72         3.36 o                         
   7   5  15         26.15         25.40         1.24 o                         
   8   5  15        164.79        177.33         3.62 o                         
   9   5  15         21.03         20.92         1.69 o                         
  10   5  15          4.77          1.61         1.62 o                         
  11   5  15         26.27         17.97         2.44 o                         
  12   5  15         10.25          6.67         6.95 o                         
 -12   6  15         14.30         14.19         2.48 o                         
 -11   6  15          1.61          0.97         2.08 o                         
 -10   6  15        136.34        147.31         4.00 o                         
  -9   6  15        103.95        109.65         2.70 o                         
  -8   6  15        128.36        146.34         2.37 o                         
  -7   6  15          8.97         10.47         0.96 o                         
  -6   6  15          0.06         -0.32         1.32 o                         
  -5   6  15         27.50         24.43         0.94 o                         
  -4   6  15         24.46         23.26         1.10 o                         
  -3   6  15          2.56          0.47         0.72 o                         
  -2   6  15        344.81        333.98         3.58 o                         
  -1   6  15        163.96        147.31         2.27 o                         
   0   6  15        476.13        464.37         5.05 o                         
   1   6  15        774.03        739.82         7.87 o                         
   2   6  15        399.81        436.74         5.42 o                         
   3   6  15         84.59         77.89         2.29 o                         
   4   6  15         22.41         20.66         1.29 o                         
   5   6  15         42.73         35.20         1.49 o                         
   6   6  15         80.01         65.28         2.42 o                         
   7   6  15         40.02         39.12         2.02 o                         
   8   6  15          2.00          4.37         1.64 o                         
   9   6  15         15.61         15.96         2.41 o                         
  10   6  15         42.97         38.97         2.53 o                         
  11   6  15        108.18        108.55         7.82 o                         
 -11   7  15         52.33         56.20         3.63 o                         
 -10   7  15        672.40        722.42        12.73 o                         
  -9   7  15         34.11         36.75         2.61 o                         
  -8   7  15         22.52         18.43         2.18 o                         
  -7   7  15          4.59          2.85         1.37 o                         
  -6   7  15         66.16         63.30         2.39 o                         
  -5   7  15          0.34          0.73         0.62 o                         
  -4   7  15         55.37         49.96         1.56 o                         
  -3   7  15         30.12         34.51         1.32 o                         
  -2   7  15        134.06        135.87         2.69 o                         
  -1   7  15         11.17         12.46         1.06 o                         
   0   7  15         18.18         18.43         1.17 o                         
   1   7  15         13.60         15.20         1.73 o                         
   2   7  15         69.59         66.35         2.29 o                         
   3   7  15         57.70         56.47         2.07 o                         
   4   7  15         17.04         17.44         1.64 o                         
   5   7  15         55.12         50.76         3.33 o                         
   6   7  15         47.45         45.39         2.53 o                         
   7   7  15          1.56          1.65         2.12 o                         
   8   7  15         47.36         39.18         2.41 o                         
   9   7  15         16.08         13.12         2.14 o                         
  10   7  15        214.13        226.89         8.65 o                         
 -10   8  15         41.94         41.12         3.39 o                         
  -9   8  15         32.96         35.99         4.29 o                         
  -8   8  15         60.59         55.02         2.86 o                         
  -7   8  15         37.47         30.93         2.15 o                         
  -6   8  15         29.33         19.26         1.63 o                         
  -5   8  15         96.66        102.50         3.24 o                         
  -4   8  15          9.82          8.34         0.91 o                         
  -3   8  15         13.06          8.36         1.22 o                         
  -2   8  15          9.20          9.56         1.05 o                         
  -1   8  15         26.73         22.00         1.19 o                         
   0   8  15        232.30        221.48         3.75 o                         
   1   8  15          0.97          0.64         1.07 o                         
   2   8  15         39.78         32.33         1.78 o                         
   3   8  15          5.93          4.65         1.29 o                         
   4   8  15        188.21        193.00         4.94 o                         
   5   8  15         71.83         66.99         5.26 o                         
   6   8  15         52.64         50.40         3.79 o                         
   7   8  15          2.68          3.51         1.76 o                         
   8   8  15         18.04         14.22         3.54 o                         
   9   8  15         33.08         27.35         3.39 o                         
  -9   9  15         12.07         11.10         3.46 o                         
  -8   9  15        182.50        187.96         7.68 o                         
  -7   9  15          7.21          5.52         2.79 o                         
  -6   9  15         73.28         72.34         6.49 o                         
  -5   9  15          5.63          1.91         2.17 o                         
  -4   9  15        411.29        453.83         9.75 o                         
  -3   9  15          4.11          3.00         2.40 o                         
  -2   9  15        188.65        193.77         3.80 o                         
  -1   9  15          0.26          2.38         1.18 o                         
   0   9  15          0.53          1.05         1.22 o                         
   1   9  15         72.23         67.56         2.80 o                         
   2   9  15         68.02         66.00         2.92 o                         
   3   9  15        124.98        132.38         4.23 o                         
   4   9  15         79.27         73.48         3.47 o                         
   5   9  15         33.81         34.43         2.32 o                         
   6   9  15          0.15          0.02         1.90 o                         
   7   9  15          4.98          6.04         1.89 o                         
  -7  10  15         59.08         63.50         3.94 o                         
  -6  10  15          0.48          3.22         4.59 o                         
  -5  10  15         23.17         12.49         3.50 o                         
  -4  10  15          0.08         -0.83         2.44 o                         
  -3  10  15         87.77         82.99         5.06 o                         
  -2  10  15          8.04          6.90         2.28 o                         
  -1  10  15         75.00         78.33         3.15 o                         
   0  10  15         16.62         15.60         1.73 o                         
   1  10  15          2.75          0.83         2.36 o                         
   2  10  15         72.35         70.59         3.16 o                         
   3  10  15         77.79         72.64         3.82 o                         
   4  10  15         53.39         51.63         3.06 o                         
   5  10  15         35.54         33.99         3.54 o                         
  -2  11  15          2.30          0.09         2.66 o                         
  -1  11  15         87.37         99.55         5.48 o                         
   0  11  15          6.58          5.82         1.47 o                         
   1  11  15         12.02         12.83         1.96 o                         
 -14   0  16         95.90        120.82         5.62 o                         
 -12   0  16        173.61        197.99         6.36 o                         
 -10   0  16        180.45        171.32         4.51 o                         
  -8   0  16        683.53        684.02         9.50 o                         
  -6   0  16        528.14        507.21         6.44 o                         
  -4   0  16       2385.36       2443.85        25.08 o                         
  -2   0  16       2454.46       2556.65        24.99 o                         
   0   0  16        121.98        140.66         2.18 o                         
   2   0  16        302.18        293.64         3.92 o                         
   4   0  16        194.42        195.15         3.22 o                         
   6   0  16         46.16         36.11         1.58 o                         
   8   0  16          2.74          0.71         0.96 o                         
  10   0  16        252.86        288.09         9.86 o                         
  12   0  16        405.79        453.71        11.68 o                         
 -14   1  16         80.35         82.16         3.63 o                         
 -13   1  16         33.72         36.15         2.35 o                         
 -12   1  16         15.24         10.91         1.83 o                         
 -11   1  16         16.38         10.62         1.30 o                         
 -10   1  16          1.83          0.82         1.00 o                         
  -9   1  16        128.57        135.54         2.51 o                         
  -8   1  16        340.91        325.61         3.88 o                         
  -7   1  16        112.92        112.69         2.12 o                         
  -6   1  16        117.33        123.20         1.85 o                         
  -5   1  16         15.68         18.19         0.72 o                         
  -4   1  16        257.30        246.15         2.39 o                         
  -3   1  16        263.12        258.88         2.38 o                         
  -2   1  16        188.68        184.01         1.86 o                         
  -1   1  16        153.48        163.54         1.70 o                         
   0   1  16          0.33          0.27         0.45 o                         
   1   1  16        826.09        852.20         6.50 o                         
   2   1  16        214.61        225.47         2.32 o                         
   3   1  16         40.27         47.14         1.20 o                         
   4   1  16        321.56        322.11         2.99 o                         
   5   1  16        469.42        462.89         3.99 o                         
   6   1  16         87.32         75.70         1.49 o                         
   7   1  16          9.15         11.35         0.72 o                         
   8   1  16         83.09         87.81         1.72 o                         
   9   1  16         34.43         34.00         2.47 o                         
  10   1  16         99.33        115.54         3.61 o                         
  11   1  16        275.41        287.35         6.15 o                         
  12   1  16          8.50          5.33         2.05 o                         
  13   1  16         82.55         82.22         4.18 o                         
 -14   2  16        160.51        174.32         5.14 o                         
 -13   2  16         18.68         15.35         2.21 o                         
 -12   2  16         20.63         15.57         1.66 o                         
 -11   2  16         53.46         52.42         2.92 o                         
 -10   2  16         55.35         54.29         2.04 o                         
  -9   2  16        102.12        101.42         2.34 o                         
  -8   2  16        292.29        281.29         3.60 o                         
  -7   2  16          0.04         -0.81         0.81 o                         
  -6   2  16         55.68         56.77         1.24 o                         
  -5   2  16         10.80          8.36         0.72 o                         
  -4   2  16          5.21          1.37         0.50 o                         
  -3   2  16        566.63        560.78         4.63 o                         
  -2   2  16        123.54        137.20         1.63 o                         
  -1   2  16         74.88         70.80         1.09 o                         
   0   2  16        898.27        842.45         6.81 o                         
   1   2  16         13.59         13.86         0.71 o                         
   2   2  16        490.90        484.28         3.90 o                         
   3   2  16          0.01         -0.37         0.48 o                         
   4   2  16        411.44        383.94         3.38 o                         
   5   2  16         11.14          6.79         0.71 o                         
   6   2  16         11.38         10.02         0.82 o                         
   7   2  16         19.67         23.30         1.56 o                         
   8   2  16         61.03         64.56         1.64 o                         
   9   2  16         12.63          8.19         1.13 o                         
  10   2  16         76.60         85.55         3.32 o                         
  11   2  16         66.68         51.39         3.41 o                         
  12   2  16        268.54        259.19         5.97 o                         
 -14   3  16          3.31         -0.31         2.02 o                         
 -13   3  16          4.48          2.36         1.64 o                         
 -12   3  16         61.52         59.29         3.01 o                         
 -11   3  16         12.00          8.57         1.37 o                         
 -10   3  16        114.35        111.96         2.86 o                         
  -9   3  16        107.53        100.11         2.48 o                         
  -8   3  16        105.59         93.69         1.71 o                         
  -7   3  16        405.01        412.98         4.36 o                         
  -6   3  16        140.96        133.65         1.89 o                         
  -5   3  16         13.90         13.92         0.74 o                         
  -4   3  16         26.47         33.57         1.12 o                         
  -3   3  16        321.44        360.92         3.25 o                         
  -2   3  16         20.84         23.10         0.99 o                         
  -1   3  16        634.46        659.72         5.78 o                         
   0   3  16        278.40        256.94         2.62 o                         
   1   3  16        197.41        201.51         2.25 o                         
   2   3  16        600.67        581.06         4.99 o                         
   3   3  16        468.28        464.09         4.31 o                         
   4   3  16        144.57        135.51         2.05 o                         
   5   3  16        176.38        181.43         2.27 o                         
   6   3  16        231.42        242.90         3.61 o                         
   7   3  16         37.74         32.57         1.39 o                         
   8   3  16        156.17        171.76         2.87 o                         
   9   3  16         37.35         34.96         1.72 o                         
  10   3  16          0.85          1.08         1.57 o                         
  11   3  16          9.47          3.36         1.81 o                         
  12   3  16        223.70        222.33         6.37 o                         
 -13   4  16          6.44          6.64         1.73 o                         
 -12   4  16          2.55          2.01         1.37 o                         
 -11   4  16         24.20         26.43         1.67 o                         
 -10   4  16         65.91         67.01         2.36 o                         
  -9   4  16        163.46        173.76         2.74 o                         
  -8   4  16          2.03          3.37         0.76 o                         
  -7   4  16        534.16        531.92         5.46 o                         
  -6   4  16         89.54         83.23         1.52 o                         
  -5   4  16        466.11        433.24         4.15 o                         
  -4   4  16        733.12        698.67         5.93 o                         
  -3   4  16        529.08        505.47         4.33 o                         
  -2   4  16        467.49        451.66         4.03 o                         
  -1   4  16        247.72        215.48         2.36 o                         
   0   4  16        312.19        343.24         3.42 o                         
   1   4  16         84.02         70.51         1.46 o                         
   2   4  16       1236.70       1222.54         9.62 o                         
   3   4  16          4.59          3.61         0.75 o                         
   4   4  16         75.54         63.88         1.63 o                         
   5   4  16         67.77         71.47         2.42 o                         
   6   4  16          2.68          2.82         0.82 o                         
   7   4  16        217.88        206.91         2.81 o                         
   8   4  16        196.33        204.11         3.87 o                         
   9   4  16        119.63        108.26         2.95 o                         
  10   4  16         69.20         72.22         3.29 o                         
  11   4  16          3.11          2.99         2.02 o                         
  12   4  16         19.19          8.16         3.01 o                         
 -13   5  16        154.59        160.49         4.41 o                         
 -12   5  16          0.81         -1.11         1.32 o                         
 -11   5  16        159.23        177.78         3.63 o                         
 -10   5  16         11.33         10.40         1.20 o                         
  -9   5  16          0.27          0.80         0.92 o                         
  -8   5  16         11.37          8.63         0.90 o                         
  -7   5  16          4.75          2.84         0.66 o                         
  -6   5  16          5.80          2.03         0.96 o                         
  -5   5  16        146.36        151.59         2.03 o                         
  -4   5  16         27.91         17.06         1.01 o                         
  -3   5  16          5.00          1.98         0.75 o                         
  -2   5  16          4.60          3.56         0.94 o                         
  -1   5  16        277.45        298.45         3.32 o                         
   0   5  16          4.86          8.02         0.82 o                         
   1   5  16        268.32        267.96         4.03 o                         
   2   5  16         14.02         14.14         0.94 o                         
   3   5  16         49.21         43.36         1.62 o                         
   4   5  16         49.25         48.76         1.88 o                         
   5   5  16         56.93         57.34         2.19 o                         
   6   5  16        245.76        240.44         3.94 o                         
   7   5  16        180.61        191.15         4.03 o                         
   8   5  16         36.25         39.25         2.46 o                         
   9   5  16          4.94          2.55         1.91 o                         
  10   5  16         57.85         52.69         3.81 o                         
  11   5  16        266.42        280.54         7.03 o                         
 -12   6  16          0.62          0.04         2.46 o
[truncated: 138,187 more chars]
